# Supplementary material for: Genomics and Comparative Genomic Analyses Provide Insight into the Taxonomy and Pathogenic Potential of Novel Emmonsia Pathogens
Source: Front Cell Infect Microbiol. 2017 Mar 31;7:105. doi: 10.3389/fcimb.2017.00105 (PMC5374152; doi:10.3389/fcimb.2017.00105)
Supplement: Supplementary file 1 [file DataSheet1.xls]

## Sheet: Sheet1
Supplementary Data 1. Emmonsia sp. 5z489 non-redundant (nr) database annotation.
Gene ID	Nr Annotation	E-value	identities	Positives
g1.t1	ref|XP_001543423.1| conserved hypothetical protein [Histoplasma capsulatum NAm1] gb|EDN02605.1| conserved hypothetical protein [Histoplasma capsulatum NAm1]	0.0, Method: Compositional matrix adjust.	73.38	85.7
g2.t1	ref|XP_001537210.1| predicted protein [Histoplasma capsulatum NAm1] gb|EDN11066.1| predicted protein [Histoplasma capsulatum NAm1]	2e-38, Method: Compositional matrix adjust.	73.4	76.6
g3.t1	ref|XP_007826154.1| hypothetical protein MAA_09965 [Metarhizium robertsii ARSEF 23] gb|EFY94594.1| hypothetical protein MAA_09965 [Metarhizium robertsii ARSEF 23] gb|EXU95606.1| hypothetical protein X797_011322 [Metarhizium robertsii]	3e-76, Method: Compositional matrix adjust.	64.33	81.29
g4.t1	gb|EER41763.1| conserved hypothetical protein [Histoplasma capsulatum H143]	4e-48, Method: Compositional matrix adjust.	89.02	91.46
g5.t1	gb|EQL38666.1| hypothetical protein BDFG_00223 [Blastomyces dermatitidis ATCC 26199]	0.0, Method: Compositional matrix adjust.	86.4	89.9
g6.t1	ref|XP_001538722.1| predicted protein [Histoplasma capsulatum NAm1] gb|EDN10524.1| predicted protein [Histoplasma capsulatum NAm1]	e-120, Method: Compositional matrix adjust.	81.42	85.4
g7.t1	ref|XP_001537033.1| predicted protein [Histoplasma capsulatum NAm1] gb|EDN04476.1| predicted protein [Histoplasma capsulatum NAm1]	e-147, Method: Compositional matrix adjust.	88.56	91.95
g8.t1	gb|KGY15679.1| hypothetical protein PABG_11332 [Paracoccidioides brasiliensis Pb03]	2e-79, Method: Compositional matrix adjust.	76.11	78.33
g9.t1	ref|XP_010759654.1| hypothetical protein PADG_03935 [Paracoccidioides brasiliensis Pb18] gb|EEH47851.1| hypothetical protein PADG_03935 [Paracoccidioides brasiliensis Pb18]	3e-63, Method: Compositional matrix adjust.	53.15	64.41
g10.t1	gb|EEH04288.1| protein kinase [Histoplasma capsulatum G186AR]	e-144, Method: Compositional matrix adjust.	90.32	95.85
g11.t1	ref|XP_001540876.1| predicted protein [Histoplasma capsulatum NAm1] gb|EDN08206.1| predicted protein [Histoplasma capsulatum NAm1]	e-179, Method: Compositional matrix adjust.	61.78	67.3
g12.t1	ref|XP_010756782.1| hypothetical protein PADG_11187 [Paracoccidioides brasiliensis Pb18] gb|KGM92729.1| hypothetical protein PADG_11187 [Paracoccidioides brasiliensis Pb18]	1e-19, Method: Compositional matrix adjust.	45.24	50.79
g14.t1	gb|EEH22269.2| hypothetical protein PABG_04480 [Paracoccidioides brasiliensis Pb03]	e-146, Method: Compositional matrix adjust.	52.33	67.67
g15.t1	gb|EEQ85118.1| ubiquitin C-terminal hydrolase Ubp8 [Blastomyces dermatitidis ER-3] gb|EGE78172.1| ubiquitin C-terminal hydrolase Ubp8 [Blastomyces dermatitidis ATCC 18188] gb|EQL29427.1| ubiquitin carboxyl-terminal hydrolase 22/27/51 [Blastomyces dermatitidis ATCC 26199]	0.0, Method: Compositional matrix adjust.	89.94	93.36
g16.t1	ref|XP_002629049.1| DASH complex component Dam1 [Blastomyces dermatitidis SLH14081] gb|EEQ69477.1| DASH complex component Dam1 [Blastomyces dermatitidis SLH14081] gb|EEQ85119.1| DASH complex subunit Dam1 [Blastomyces dermatitidis ER-3] gb|EGE78173.1| DASH complex subunit Dam1 [Blastomyces dermatitidis ATCC 18188] gb|EQL29428.1| DASH complex subunit DAM1 [Blastomyces dermatitidis ATCC 26199]	2e-96, Method: Compositional matrix adjust.	68.93	71.36
g17.t1	gb|EQL29429.1| hypothetical protein BDFG_07973 [Blastomyces dermatitidis ATCC 26199]	0.0, Method: Compositional matrix adjust.	74.55	79.09
g18.t1	ref|XP_002629047.1| predicted protein [Blastomyces dermatitidis SLH14081] gb|EEQ69475.1| predicted protein [Blastomyces dermatitidis SLH14081] gb|EEQ85121.1| hypothetical protein BDCG_08390 [Blastomyces dermatitidis ER-3] gb|EGE78175.1| hypothetical protein BDDG_01112 [Blastomyces dermatitidis ATCC 18188] gb|EQL29430.1| bis(5'-nucleosidyl)-tetraphosphatase [Blastomyces dermatitidis ATCC 26199]	4e-87, Method: Compositional matrix adjust.	87.59	97.08
g19.t1	gb|EGE78176.1| beta-alanine synthase [Blastomyces dermatitidis ATCC 18188]	0.0, Method: Compositional matrix adjust.	90.53	93.83
g20.t1	gb|EER44057.1| 40S ribosomal protein S10b [Histoplasma capsulatum H143] gb|EGC42490.1| 40S ribosomal protein S10 [Histoplasma capsulatum H88]	3e-75, Method: Compositional matrix adjust.	100	100
g21.t1	ref|XP_002629044.1| conserved hypothetical protein [Blastomyces dermatitidis SLH14081] gb|EEQ69472.1| conserved hypothetical protein [Blastomyces dermatitidis SLH14081]	e-102, Method: Compositional matrix adjust.	59.86	61.62
g22.t1	gb|EEQ85125.1| conserved hypothetical protein [Blastomyces dermatitidis ER-3]	0.0, Method: Compositional matrix adjust.	80.77	88.52
g23.t1	gb|EGE78180.1| leucyl-tRNA synthetase [Blastomyces dermatitidis ATCC 18188] gb|EQL29435.1| leucyl-tRNA synthetase [Blastomyces dermatitidis ATCC 26199]	0.0, Method: Compositional matrix adjust.	90.85	92.61
g24.t1	ref|XP_002629041.1| 50S ribosomal protein Mrp49 [Blastomyces dermatitidis SLH14081] gb|EEQ69469.1| 50S ribosomal protein Mrp49 [Blastomyces dermatitidis SLH14081] gb|EGE78181.1| 50S ribosomal protein Mrp49 [Blastomyces dermatitidis ATCC 18188]	e-130, Method: Compositional matrix adjust.	81.78	85.33
g25.t1	gb|EEQ85128.1| rhomboid family protein [Blastomyces dermatitidis ER-3] gb|EGE78182.1| rhomboid family protein [Blastomyces dermatitidis ATCC 18188] gb|EQL29437.1| hypothetical protein BDFG_07981 [Blastomyces dermatitidis ATCC 26199]	e-165, Method: Compositional matrix adjust.	83.51	86.67
g26.t1	gb|EEH09183.1| WD domain-containing protein [Histoplasma capsulatum G186AR]	0.0, Method: Compositional matrix adjust.	78.57	84.44
g27.t1	gb|EEH09184.1| hypothetical protein HCBG_02721 [Histoplasma capsulatum G186AR]	4e-25, Method: Compositional matrix adjust.	76	85.33
g28.t1	ref|XP_002629033.1| anthranilate synthase component I [Blastomyces dermatitidis SLH14081] gb|EEQ69461.1| anthranilate synthase component I [Blastomyces dermatitidis SLH14081] gb|EEQ85136.1| anthranilate synthase component I [Blastomyces dermatitidis ER-3] gb|EGE78188.1| anthranilate synthase component I [Blastomyces dermatitidis ATCC 18188] gb|EQL31208.1| anthranilate synthase component 1 [Blasto…	0.0, Method: Compositional matrix adjust.	89.32	91.65
g29.t1	gb|EEQ85137.1| EH domain binding protein epsin 2 [Blastomyces dermatitidis ER-3] gb|EGE78189.1| EH domain binding protein epsin 2 [Blastomyces dermatitidis ATCC 18188]	0.0, Method: Compositional matrix adjust.	72.35	73.21
g30.t1	gb|EGE78191.1| PLAC8 family protein [Blastomyces dermatitidis ATCC 18188] gb|EQL31210.1| hypothetical protein BDFG_06386 [Blastomyces dermatitidis ATCC 26199]	e-104, Method: Compositional matrix adjust.	89.87	96.2
g31.t1	gb|KGQ01293.1| nuclear distribution protein PAC1 [Paracoccidioides sp. 'lutzii' Pb01]	0.0, Method: Compositional matrix adjust.	87.29	91.25
g32.t1	gb|EGE78194.1| spindle pole body component alp14 [Blastomyces dermatitidis ATCC 18188]	0.0, Method: Compositional matrix adjust.	76.16	77.78
g33.t1	gb|EEH09189.1| 60S ribosomal protein L7A [Histoplasma capsulatum G186AR]	0.0, Method: Compositional matrix adjust.	85.29	87.61
g34.t1	ref|XP_001539752.1| conserved hypothetical protein [Histoplasma capsulatum NAm1] gb|EDN08720.1| conserved hypothetical protein [Histoplasma capsulatum NAm1]	e-153, Method: Compositional matrix adjust.	68.86	77.25
g35.t1	gb|EQL32977.1| F-box and WD-40 domain-containing protein CDC4 [Blastomyces dermatitidis ATCC 26199]	0.0, Method: Compositional matrix adjust.	82.13	86.16
g36.t1	gb|EGE85355.1| meiosis specific protein Hop1 [Blastomyces dermatitidis ATCC 18188]	0.0, Method: Compositional matrix adjust.	70.21	75.95
g37.t1	gb|EGE85356.1| hypothetical protein BDDG_08301 [Blastomyces dermatitidis ATCC 18188]	0.0, Method: Compositional matrix adjust.	57.76	62.24
g38.t1	gb|EGC49713.1| conserved hypothetical protein [Histoplasma capsulatum H88]	0.0, Method: Compositional matrix adjust.	82.55	86.35
g39.t1	gb|EGE85358.1| DEAD/DEAH box DNA helicase [Blastomyces dermatitidis ATCC 18188]	0.0, Method: Compositional matrix adjust.	72.32	78.54
g40.t1	gb|EER44030.1| leucine rich repeat domain-containing protein [Histoplasma capsulatum H143] gb|EGC49715.1| leucine rich repeat domain-containing protein [Histoplasma capsulatum H88]	0.0, Method: Compositional matrix adjust.	68.65	78.55
g41.t1	gb|EEQ85028.1| filament-forming protein [Blastomyces dermatitidis ER-3]	0.0, Method: Compositional matrix adjust.	85.42	88.63
g42.t1	gb|EEQ85029.1| transcription initiation factor TFIIE [Blastomyces dermatitidis ER-3] gb|EGE85362.1| transcription initiation factor TFIIE [Blastomyces dermatitidis ATCC 18188] gb|EQL32965.1| transcription initiation factor TFIIE subunit beta [Blastomyces dermatitidis ATCC 26199]	e-171, Method: Compositional matrix adjust.	94.65	96.3
g43.t1	ref|XP_001539739.1| 3,4-dihydroxy-2-butanone 4-phosphate synthase [Histoplasma capsulatum NAm1] gb|EDN08707.1| 3,4-dihydroxy-2-butanone 4-phosphate synthase [Histoplasma capsulatum NAm1]	e-142, Method: Compositional matrix adjust.	82.55	87.66
g44.t1	dbj|GAD92968.1| serine/threonine protein kinase, putative [Byssochlamys spectabilis No. 5]	0.0, Method: Compositional matrix adjust.	49.15	62.41
g45.t1	gb|EEH09209.1| ubiquitin-conjugating enzyme [Histoplasma capsulatum G186AR] gb|EGC49722.1| ubiquitin-conjugating enzyme E2 [Histoplasma capsulatum H88]	e-119, Method: Compositional matrix adjust.	90.81	91.35
g46.t1	ref|XP_002626449.1| H+/nucleoside cotransporter [Blastomyces dermatitidis SLH14081] gb|EEQ77238.1| H+/nucleoside cotransporter [Blastomyces dermatitidis SLH14081]	0.0, Method: Compositional matrix adjust.	82.32	87.58
g47.t1	ref|XP_002626469.1| adenylosuccinate lyase [Blastomyces dermatitidis SLH14081] gb|EEQ77258.1| adenylosuccinate lyase [Blastomyces dermatitidis SLH14081]	0.0, Method: Compositional matrix adjust.	97.11	98.35
g48.t1	gb|EER44019.1| conserved hypothetical protein [Histoplasma capsulatum H143] gb|EGC49723.1| conserved hypothetical protein [Histoplasma capsulatum H88]	0.0, Method: Compositional matrix adjust.	80.41	84.14
g49.t1	gb|EGE85382.1| autophagy-like protein 2 [Blastomyces dermatitidis ATCC 18188] gb|EQL32939.1| autophagy-like protein 2 [Blastomyces dermatitidis ATCC 26199]	0.0, Method: Compositional matrix adjust.	72.63	78.39
g50.t1	gb|EQL32940.1| hypothetical protein BDFG_04926 [Blastomyces dermatitidis ATCC 26199]	0.0, Method: Compositional matrix adjust.	60.11	67.41
g51.t1	ref|XP_002626465.1| conserved hypothetical protein [Blastomyces dermatitidis SLH14081] gb|EEQ77254.1| conserved hypothetical protein [Blastomyces dermatitidis SLH14081]	e-151, Method: Compositional matrix adjust.	66.4	76.15
g52.t1	gb|KJF60613.1| hypothetical protein CIMG_11804 [Coccidioides immitis RS]	8e-96, Method: Compositional matrix adjust.	45.61	59.49
g53.t1	gb|EER44007.1| alphaN-acetylglucosamine transferase [Histoplasma capsulatum H143]	e-154, Method: Compositional matrix adjust.	66.46	77.02
g54.t1	gb|EYE97055.1| carbon-nitrogen hydrolase [Aspergillus ruber CBS 135680]	0.0, Method: Compositional matrix adjust.	69.47	80.75
g55.t1	gb|EQL32953.1| hypothetical protein BDFG_04935 [Blastomyces dermatitidis ATCC 26199]	0.0, Method: Compositional matrix adjust.	50.86	55.8
g56.t1	gb|EEQ85037.1| lipid transfer protein [Blastomyces dermatitidis ER-3] gb|EGE85370.1| oleate-induced peroxisomal protein [Blastomyces dermatitidis ATCC 18188] gb|EQL32955.1| hypothetical protein BDFG_04937 [Blastomyces dermatitidis ATCC 26199]	1e-70, Method: Compositional matrix adjust.	85.16	89.06
g57.t1	gb|EGE85369.1| hypothetical protein BDDG_08314 [Blastomyces dermatitidis ATCC 18188]	0.0, Method: Compositional matrix adjust.	74.77	79.34
g59.t1	ref|XP_002626451.1| SWI/SNF family DNA-dependent ATPase Ris1 [Blastomyces dermatitidis SLH14081] gb|EEQ77240.1| SWI/SNF family DNA-dependent ATPase Ris1 [Blastomyces dermatitidis SLH14081]	0.0, Method: Compositional matrix adjust.	77.8	84.67
g60.t1	ref|XP_002624456.1| GTP-binding nuclear protein GSP1/Ran [Blastomyces dermatitidis SLH14081] gb|EEQ70232.1| GTP-binding nuclear protein GSP1/Ran [Blastomyces dermatitidis SLH14081] gb|EEQ91532.1| GTP-binding nuclear protein ran-1 [Blastomyces dermatitidis ER-3] gb|EGE85635.1| GTP-binding nuclear protein RAN/TC4 [Blastomyces dermatitidis ATCC 18188] gb|EQL33803.1| GTP-binding nuclear protein GSP1/…	e-137, Method: Compositional matrix adjust.	88.84	88.84
g61.t1	gb|EER43990.1| 26S proteasome non-ATPase regulatory subunit Nas2 [Histoplasma capsulatum H143] gb|EGC49754.1| 26S proteasome non-ATPase regulatory subunit 2 [Histoplasma capsulatum H88]	e-110, Method: Compositional matrix adjust.	63.1	68.27
g62.t1	gb|EGE85637.1| RSP [Blastomyces dermatitidis ATCC 18188] gb|EQL33805.1| hypothetical protein BDFG_04197 [Blastomyces dermatitidis ATCC 26199]	0.0, Method: Compositional matrix adjust.	76.77	83.13
g63.t1	ref|XP_002624459.1| conserved hypothetical protein [Blastomyces dermatitidis SLH14081] gb|EEQ70235.1| conserved hypothetical protein [Blastomyces dermatitidis SLH14081] gb|EEQ91535.1| conserved hypothetical protein [Blastomyces dermatitidis ER-3] gb|EGE85638.1| hypothetical protein BDDG_08583 [Blastomyces dermatitidis ATCC 18188]	3e-68, Method: Compositional matrix adjust.	84.21	92.98
g64.t1	gb|EGC49751.1| stress protein [Histoplasma capsulatum H88]	2e-85, Method: Compositional matrix adjust.	56.95	63.22
g65.t1	gb|EQL33810.1| NADPH oxidase [Blastomyces dermatitidis ATCC 26199]	0.0, Method: Compositional matrix adjust.	93.07	95.26
g67.t1	gb|EQL33813.1| TDG/mug DNA glycosylase [Blastomyces dermatitidis ATCC 26199]	e-161, Method: Compositional matrix adjust.	67.06	73.47
g68.t1	gb|EQL33814.1| hypothetical protein BDFG_04203 [Blastomyces dermatitidis ATCC 26199]	0.0, Method: Compositional matrix adjust.	74.22	84.36
g69.t1	gb|EEQ91542.1| U3 small nucleolar RNA-associated protein 10 [Blastomyces dermatitidis ER-3]	0.0, Method: Compositional matrix adjust.	83.19	89.59
g70.t1	ref|XP_002624467.1| hydrolase [Blastomyces dermatitidis SLH14081] gb|EEQ70243.1| hydrolase [Blastomyces dermatitidis SLH14081] gb|EEQ91543.1| hydrolase [Blastomyces dermatitidis ER-3] gb|EGE85646.1| hydrolase [Blastomyces dermatitidis ATCC 18188] gb|EQL33816.1| nitrilase [Blastomyces dermatitidis ATCC 26199]	0.0, Method: Compositional matrix adjust.	76.35	80.36
g71.t1	ref|XP_002624468.1| conserved hypothetical protein [Blastomyces dermatitidis SLH14081] gb|EEQ70244.1| conserved hypothetical protein [Blastomyces dermatitidis SLH14081] gb|EEQ91544.1| conserved hypothetical protein [Blastomyces dermatitidis ER-3]	0.0, Method: Compositional matrix adjust.	69.73	77.48
g72.t1	ref|XP_002624469.1| splicing factor 3B subunit 3 [Blastomyces dermatitidis SLH14081] gb|EEQ70245.1| splicing factor 3B subunit 3 [Blastomyces dermatitidis SLH14081] gb|EEQ91545.1| splicing factor 3B subunit 3 [Blastomyces dermatitidis ER-3] gb|EGE85648.1| pre-mRNA-splicing factor rse1 [Blastomyces dermatitidis ATCC 18188] gb|EQL33818.1| pre-mRNA-splicing factor rse1 [Blastomyces dermatitidis ATCC…	0.0, Method: Compositional matrix adjust.	94.29	96.53
g73.t1	ref|XP_002624470.1| deubiquitination-protection protein dph1 [Blastomyces dermatitidis SLH14081] gb|EEQ70246.1| deubiquitination-protection protein dph1 [Blastomyces dermatitidis SLH14081] gb|EEQ91546.1| deubiquitination-protection protein dph1 [Blastomyces dermatitidis ER-3] gb|EQL33820.1| hypothetical protein BDFG_04208 [Blastomyces dermatitidis ATCC 26199] gb|EQL33821.1| hypothetical protein, …	0.0, Method: Compositional matrix adjust.	66.94	70.48
g74.t1	gb|EQL33822.1| hypothetical protein BDFG_04209 [Blastomyces dermatitidis ATCC 26199] gb|EQL33823.1| hypothetical protein, variant 1 [Blastomyces dermatitidis ATCC 26199] gb|EQL33824.1| hypothetical protein, variant 2 [Blastomyces dermatitidis ATCC 26199]	4e-46, Method: Compositional matrix adjust.	76	86
g75.t1	gb|EGE87082.1| multispanning membrane protein [Blastomyces dermatitidis ATCC 18188]	0.0, Method: Compositional matrix adjust.	78.3	83.59
g76.t1	ref|XP_002624473.1| ER-associated proteolytic system protein Der1 [Blastomyces dermatitidis SLH14081] gb|EEQ70249.1| ER-associated proteolytic system protein Der1 [Blastomyces dermatitidis SLH14081] gb|EEQ91549.1| ER-associated proteolytic system protein Der1 [Blastomyces dermatitidis ER-3] gb|EGE85650.1| derlin [Blastomyces dermatitidis ATCC 18188] gb|EQL33826.1| hypothetical protein BDFG_04211 …	e-125, Method: Compositional matrix adjust.	80.36	83.93
g77.t1	ref|XP_001539702.1| histone H3 [Histoplasma capsulatum NAm1] gb|EDN08670.1| histone H3 [Histoplasma capsulatum NAm1] gb|EEH09249.1| histone H3 [Histoplasma capsulatum G186AR] gb|EER43980.1| histone H3 [Histoplasma capsulatum H143] gb|EGC49764.1| histone H3 [Histoplasma capsulatum H88]	5e-94, Method: Compositional matrix adjust.	80.11	81.77
g78.t1	gb|EQL33828.1| hypothetical protein BDFG_04213 [Blastomyces dermatitidis ATCC 26199]	0.0, Method: Compositional matrix adjust.	71.92	74.68
g79.t1	ref|XP_002624476.1| conserved hypothetical protein [Blastomyces dermatitidis SLH14081] gb|EEQ70252.1| conserved hypothetical protein [Blastomyces dermatitidis SLH14081] gb|EEQ91552.1| conserved hypothetical protein [Blastomyces dermatitidis ER-3] gb|EGE85653.1| hypothetical protein BDDG_08598 [Blastomyces dermatitidis ATCC 18188] gb|EQL33829.1| hypothetical protein BDFG_04214 [Blastomyces dermati…	2e-71, Method: Compositional matrix adjust.	67.26	73.81
g80.t1	gb|EEQ91553.1| DEAH-box RNA helicase [Blastomyces dermatitidis ER-3]	0.0, Method: Compositional matrix adjust.	80.3	85.08
g81.t1	gb|EEQ91554.1| pre-mRNA-splicing factor CWC21 [Blastomyces dermatitidis ER-3]	8e-51, Method: Compositional matrix adjust.	55.93	59.32
g82.t1	gb|EGE85656.1| phosphoethanolamine transferase class O [Blastomyces dermatitidis ATCC 18188] gb|EQL33832.1| phosphatidylinositol glycan, class O [Blastomyces dermatitidis ATCC 26199]	0.0, Method: Compositional matrix adjust.	74.11	79.58
g83.t1	gb|EER43976.1| conserved hypothetical protein [Histoplasma capsulatum H143] gb|EGC49773.1| conserved hypothetical protein [Histoplasma capsulatum H88]	3e-48, Method: Compositional matrix adjust.	70.75	76.19
g85.t1	ref|XP_002624487.1| mRNA binding protein Pumilio 2 [Blastomyces dermatitidis SLH14081] gb|EEQ70263.1| mRNA binding protein Pumilio 2 [Blastomyces dermatitidis SLH14081]	0.0, Method: Compositional matrix adjust.	77.03	83.16
g86.t1	gb|EEQ91563.1| GTPase activating protein [Blastomyces dermatitidis ER-3]	0.0, Method: Compositional matrix adjust.	84.23	88.67
g87.t1	gb|EQL33844.1| hypothetical protein BDFG_04226 [Blastomyces dermatitidis ATCC 26199]	0.0, Method: Compositional matrix adjust.	92.95	95.02
g88.t1	gb|EEQ91565.1| transulfuration enzyme family protein [Blastomyces dermatitidis ER-3] gb|EGE84426.1| hypothetical protein BDDG_07371 [Blastomyces dermatitidis ATCC 18188] gb|EQL33845.1| hypothetical protein BDFG_04227 [Blastomyces dermatitidis ATCC 26199]	0.0, Method: Compositional matrix adjust.	79.02	85.56
g89.t1	ref|XP_002624491.1| conserved hypothetical protein [Blastomyces dermatitidis SLH14081] gb|EEQ70267.1| conserved hypothetical protein [Blastomyces dermatitidis SLH14081]	7e-68, Method: Compositional matrix adjust.	91.89	96.4
g90.t1	ref|XP_002624495.1| conserved hypothetical protein [Blastomyces dermatitidis SLH14081] gb|EEQ70271.1| conserved hypothetical protein [Blastomyces dermatitidis SLH14081]	8e-50, Method: Compositional matrix adjust.	64.75	69.67
g91.t1	ref|XP_002624496.1| mitochondrial cytochrome c oxidase assembly factor [Blastomyces dermatitidis SLH14081] gb|EEQ70272.1| mitochondrial cytochrome c oxidase assembly factor [Blastomyces dermatitidis SLH14081] gb|EEQ91575.1| mitochondrial cytochrome c oxidase assembly factor [Blastomyces dermatitidis ER-3] gb|EGE84417.1| mitochondrial cytochrome c oxidase assembly factor [Blastomyces dermatitidis …	2e-52, Method: Compositional matrix adjust.	96.34	100
g92.t1	gb|EEQ91576.1| peroxisomal D3,D2-enoyl-CoA isomerase [Blastomyces dermatitidis ER-3] gb|EGE84416.1| peroxisomal D3,D2-enoyl-CoA isomerase [Blastomyces dermatitidis ATCC 18188] gb|EQL33851.1| enoyl-CoA hydratase [Blastomyces dermatitidis ATCC 26199]	e-180, Method: Compositional matrix adjust.	89.05	92.7
g93.t1	gb|EGE84415.1| cell division cycle protein 123 [Blastomyces dermatitidis ATCC 18188]	0.0, Method: Compositional matrix adjust.	71.69	74.66
g94.t1	gb|EQL33853.1| hypothetical protein BDFG_04236 [Blastomyces dermatitidis ATCC 26199]	0.0, Method: Compositional matrix adjust.	75.58	83.8
g95.t1	gb|EQL33855.1| hypothetical protein BDFG_04238 [Blastomyces dermatitidis ATCC 26199]	0.0, Method: Compositional matrix adjust.	81.9	85.93
g96.t1	gb|EEH09273.1| DUF28 domain-containing protein [Histoplasma capsulatum G186AR]	0.0, Method: Compositional matrix adjust.	90.61	95.31
g97.t1	ref|XP_002624503.1| Mis6 domain-containing protein [Blastomyces dermatitidis SLH14081] gb|EEQ70279.1| Mis6 domain-containing protein [Blastomyces dermatitidis SLH14081] gb|EEQ91582.1| Mis6 domain-containing protein [Blastomyces dermatitidis ER-3] gb|EGE84410.1| Mis6 domain-containing protein [Blastomyces dermatitidis ATCC 18188]	0.0, Method: Compositional matrix adjust.	76.48	84.18
g98.t1	ref|XP_002624504.1| CLPTM1 domain-containing protein [Blastomyces dermatitidis SLH14081] gb|EEQ70280.1| CLPTM1 domain-containing protein [Blastomyces dermatitidis SLH14081] gb|EEQ91583.1| CLPTM1 domain-containing protein [Blastomyces dermatitidis ER-3] gb|EQL33860.1| hypothetical protein BDFG_04241 [Blastomyces dermatitidis ATCC 26199]	0.0, Method: Compositional matrix adjust.	86.39	90.92
g99.t1	gb|EQL33861.1| hypothetical protein BDFG_04242 [Blastomyces dermatitidis ATCC 26199]	0.0, Method: Compositional matrix adjust.	77.27	81.1
g100.t1	gb|EGE84407.1| hypothetical protein BDDG_07352 [Blastomyces dermatitidis ATCC 18188]	0.0, Method: Compositional matrix adjust.	56.59	66.51
g101.t1	ref|XP_002624507.1| protein transporter sec22 [Blastomyces dermatitidis SLH14081] gb|EEQ70283.1| protein transporter sec22 [Blastomyces dermatitidis SLH14081] gb|EEQ91586.1| protein transporter sec22 [Blastomyces dermatitidis ER-3] gb|EQL33863.1| vesicle transporter SEC22 [Blastomyces dermatitidis ATCC 26199]	e-140, Method: Compositional matrix adjust.	92.65	96.57
g102.t1	ref|XP_002793694.1| conserved hypothetical protein [Paracoccidioides sp. 'lutzii' Pb01] gb|EEH33554.1| hypothetical protein PAAG_04604 [Paracoccidioides sp. 'lutzii' Pb01]	e-112, Method: Compositional matrix adjust.	73.68	78.07
g103.t1	gb|EEQ91589.1| conserved hypothetical protein [Blastomyces dermatitidis ER-3] gb|EGE84403.1| FAD dependent oxidoreductase [Blastomyces dermatitidis ATCC 18188]	0.0, Method: Compositional matrix adjust.	77.99	83.25
g104.t1	ref|XP_002624511.1| predicted protein [Blastomyces dermatitidis SLH14081] gb|EEQ70287.1| predicted protein [Blastomyces dermatitidis SLH14081] gb|EEQ91590.1| predicted protein [Blastomyces dermatitidis ER-3]	e-152, Method: Compositional matrix adjust.	72.16	82.82
g105.t1	gb|EGE84400.1| hypothetical protein BDDG_07345 [Blastomyces dermatitidis ATCC 18188]	0.0, Method: Compositional matrix adjust.	73.88	82.26
g106.t1	ref|XP_002624516.1| mannosyl-oligosaccharide glucosidase [Blastomyces dermatitidis SLH14081] gb|EEQ70292.1| mannosyl-oligosaccharide glucosidase [Blastomyces dermatitidis SLH14081] gb|EGE85514.1| glucosidase I [Blastomyces dermatitidis ATCC 18188]	0.0, Method: Compositional matrix adjust.	80.7	87.59
g107.t1	gb|EEQ91596.1| conserved hypothetical protein [Blastomyces dermatitidis ER-3]	7e-67, Method: Compositional matrix adjust.	64.61	67.98
g108.t1	gb|EQL34324.1| hypothetical protein BDFG_03845 [Blastomyces dermatitidis ATCC 26199]	0.0, Method: Compositional matrix adjust.	69.94	76.38
g109.t1	ref|XP_002624519.1| RING finger protein [Blastomyces dermatitidis SLH14081] gb|EEQ70295.1| RING finger protein [Blastomyces dermatitidis SLH14081]	0.0, Method: Compositional matrix adjust.	81.75	87.77
g110.t1	gb|EGE85509.1| pheromone-dependent cell cycle arrest protein Far11 [Blastomyces dermatitidis ATCC 18188]	0.0, Method: Compositional matrix adjust.	79.32	84.58
g111.t1	gb|EEH09288.1| malate dehydrogenase [Histoplasma capsulatum G186AR]	0.0, Method: Compositional matrix adjust.	87.39	94.4
g112.t1	gb|EQL34317.1| glutamyl-tRNA (Gln) amidotransferase [Blastomyces dermatitidis ATCC 26199]	0.0, Method: Compositional matrix adjust.	84.08	90.07
g114.t1	gb|EGC49809.1| ribosomal large subunit biogenesis protein MAK16 [Histoplasma capsulatum H88]	e-110, Method: Compositional matrix adjust.	82.56	83.59
g115.t1	gb|EGE85505.1| hypothetical protein BDDG_08450 [Blastomyces dermatitidis ATCC 18188]	2e-73, Method: Compositional matrix adjust.	57.76	59.57
g116.t1	gb|EQL34314.1| phospholipid-translocating ATPase [Blastomyces dermatitidis ATCC 26199]	0.0, Method: Compositional matrix adjust.	80.35	84.94
g117.t1	gb|EGE85503.1| COPII coat assembly protein SEC16 [Blastomyces dermatitidis ATCC 18188]	0.0, Method: Compositional matrix adjust.	66.32	71.96
g118.t1	gb|EGE85502.1| cell cycle checkpoint protein [Blastomyces dermatitidis ATCC 18188] gb|EQL34312.1| HUS1 checkpoint protein [Blastomyces dermatitidis ATCC 26199]	0.0, Method: Compositional matrix adjust.	77.98	82.49
g119.t1	ref|XP_001537191.1| conserved hypothetical protein [Histoplasma capsulatum NAm1] gb|EDN11047.1| conserved hypothetical protein [Histoplasma capsulatum NAm1]	e-147, Method: Compositional matrix adjust.	75.99	82.44
g120.t1	gb|EEH03497.1| 2OG-Fe(II) oxygenase [Histoplasma capsulatum G186AR]	0.0, Method: Compositional matrix adjust.	84.12	92.23
g121.t1	gb|EQL34311.1| hypothetical protein BDFG_03834 [Blastomyces dermatitidis ATCC 26199]	0.0, Method: Compositional matrix adjust.	67.57	74.5
g122.t1	gb|EGE85499.1| GTPase-activating protein GYP7 [Blastomyces dermatitidis ATCC 18188]	0.0, Method: Compositional matrix adjust.	89.39	92.93
g123.t1	gb|EQL34309.1| hypothetical protein BDFG_03832 [Blastomyces dermatitidis ATCC 26199]	0.0, Method: Compositional matrix adjust.	75.85	82.93
g124.t1	ref|XP_001539645.1| predicted protein [Histoplasma capsulatum NAm1] gb|EDN08613.1| predicted protein [Histoplasma capsulatum NAm1]	e-100, Method: Compositional matrix adjust.	68.22	79.44
g125.t1	gb|EGE85492.1| F-box domain-containing protein [Blastomyces dermatitidis ATCC 18188]	0.0, Method: Compositional matrix adjust.	64.7	73.74
g126.t1	gb|EGE85491.1| catalase isozyme A [Blastomyces dermatitidis ATCC 18188] gb|EQL28732.1| catalase A [Blastomyces dermatitidis ATCC 26199]	0.0, Method: Compositional matrix adjust.	88.38	93.46
g127.t1	gb|EQL28736.1| hypothetical protein, variant 2 [Blastomyces dermatitidis ATCC 26199]	0.0, Method: Compositional matrix adjust.	75.45	83.63
g128.t1	ref|XP_001909804.1| hypothetical protein [Podospora anserina S mat+] emb|CAP70938.1| unnamed protein product [Podospora anserina S mat+] emb|CDP27533.1| Putative metallophosphoesterase domain-containing protein [Podospora anserina S mat+]	e-100, Method: Compositional matrix adjust.	48.06	65.48
g129.t1	ref|XP_002793667.1| transport protein yif1 [Paracoccidioides sp. 'lutzii' Pb01] gb|EEH33527.1| transport protein yif1 [Paracoccidioides sp. 'lutzii' Pb01]	0.0, Method: Compositional matrix adjust.	88.3	89.47
g130.t1	ref|XP_001539638.1| conserved hypothetical protein [Histoplasma capsulatum NAm1] gb|EDN08606.1| conserved hypothetical protein [Histoplasma capsulatum NAm1]	0.0, Method: Compositional matrix adjust.	85.56	88.79
g131.t1	gb|EEH09313.1| signal sequence receptor alpha subunit [Histoplasma capsulatum G186AR]	5e-92, Method: Compositional matrix adjust.	58.57	72.11
g132.t1	gb|EGC49832.1| conserved hypothetical protein [Histoplasma capsulatum H88]	1e-89, Method: Compositional matrix adjust.	77.64	86.96
g133.t1	gb|EEQ91626.1| MFS transporter [Blastomyces dermatitidis ER-3] gb|EGE85482.1| MFS transporter [Blastomyces dermatitidis ATCC 18188] gb|EQL28743.1| hypothetical protein BDFG_08528 [Blastomyces dermatitidis ATCC 26199]	0.0, Method: Compositional matrix adjust.	79.61	84.36
g134.t1	ref|XP_001539635.1| conserved hypothetical protein [Histoplasma capsulatum NAm1] gb|EDN08603.1| conserved hypothetical protein [Histoplasma capsulatum NAm1]	0.0, Method: Compositional matrix adjust.	67.75	76.2
g135.t1	gb|EGE85480.1| integral membrane protein [Blastomyces dermatitidis ATCC 18188]	0.0, Method: Compositional matrix adjust.	84.07	88.85
g136.t1	gb|EZF47429.1| nascent polypeptide-associated complex subunit alpha [Trichophyton rubrum CBS 288.86] gb|EZF58087.1| nascent polypeptide-associated complex subunit alpha [Trichophyton rubrum CBS 289.86] gb|EZF68694.1| nascent polypeptide-associated complex subunit alpha [Trichophyton soudanense CBS 452.61] gb|EZF90143.1| nascent polypeptide-associated complex subunit alpha [Trichophyton rubrum MR1…	e-120, Method: Compositional matrix adjust.	52.45	58.09
g137.t1	gb|EGE06563.1| hypothetical protein TEQG_05562 [Trichophyton equinum CBS 127.97]	8e-29, Method: Compositional matrix adjust.	33.47	48.39
g138.t1	ref|XP_001539630.1| amidophosphoribosyltransferase [Histoplasma capsulatum NAm1] gb|EDN08598.1| amidophosphoribosyltransferase [Histoplasma capsulatum NAm1]	0.0, Method: Compositional matrix adjust.	87.44	89.89
g139.t1	gb|EQL28754.1| hypothetical protein BDFG_08535 [Blastomyces dermatitidis ATCC 26199]	0.0, Method: Compositional matrix adjust.	76.21	85.29
g140.t1	gb|EGE85473.1| SET domain-containing protein [Blastomyces dermatitidis ATCC 18188]	e-167, Method: Compositional matrix adjust.	60	70.48
g141.t1	gb|EEH09325.1| 2-methylcitrate dehydratase [Histoplasma capsulatum G186AR] gb|EER43903.1| 2-methylcitrate dehydratase [Histoplasma capsulatum H143] gb|EGC49843.1| 2-methylcitrate dehydratase [Histoplasma capsulatum H88]	0.0, Method: Compositional matrix adjust.	87.25	89.59
g142.t1	gb|EEQ91637.1| conserved hypothetical protein [Blastomyces dermatitidis ER-3] gb|EGE85471.1| hypothetical protein BDDG_08416 [Blastomyces dermatitidis ATCC 18188]	e-168, Method: Compositional matrix adjust.	84.33	93.28
g143.t1	gb|EGE85470.1| hypothetical protein BDDG_08415 [Blastomyces dermatitidis ATCC 18188] gb|EQL28759.1| hypothetical protein BDFG_08539 [Blastomyces dermatitidis ATCC 26199]	e-105, Method: Compositional matrix adjust.	77.73	84.36
g144.t1	ref|XP_002624559.1| AMP dependent ligase [Blastomyces dermatitidis SLH14081] gb|EEQ70335.1| AMP dependent ligase [Blastomyces dermatitidis SLH14081]	0.0, Method: Compositional matrix adjust.	87.91	94.12
g145.t1	gb|EGE85468.1| 3'-5' exonuclease [Blastomyces dermatitidis ATCC 18188]	e-152, Method: Compositional matrix adjust.	75.93	83.33
g146.t1	ref|XP_007818253.1| glycoside hydrolase family 92 protein [Metarhizium robertsii ARSEF 23] gb|EFZ02482.1| glycoside hydrolase family 92 protein [Metarhizium robertsii ARSEF 23]	4e-30, Method: Compositional matrix adjust.	37.81	49.25
g147.t1	ref|XP_002624563.1| 2-methylcitrate synthase [Blastomyces dermatitidis SLH14081] gb|EEQ70339.1| 2-methylcitrate synthase [Blastomyces dermatitidis SLH14081] gb|EEQ91643.1| 2-methylcitrate synthase [Blastomyces dermatitidis ER-3] gb|EGE85464.1| citrate synthase [Blastomyces dermatitidis ATCC 18188] gb|EQL28763.1| 2-methylcitrate synthase, mitochondrial [Blastomyces dermatitidis ATCC 26199]	0.0, Method: Compositional matrix adjust.	89.57	91.28
g148.t1	gb|EGE85463.1| mitochondrial 2-methylisocitrate lyase [Blastomyces dermatitidis ATCC 18188] gb|EQL28764.1| isocitrate lyase [Blastomyces dermatitidis ATCC 26199]	0.0, Method: Compositional matrix adjust.	88.67	91
g149.t1	ref|XP_002624565.1| mRNA export factor elf1 [Blastomyces dermatitidis SLH14081] gb|EEQ70341.1| mRNA export factor elf1 [Blastomyces dermatitidis SLH14081] gb|EEQ91645.1| mRNA export factor elf1 [Blastomyces dermatitidis ER-3] gb|EGE85462.1| elongation factor 3 [Blastomyces dermatitidis ATCC 18188]	0.0, Method: Compositional matrix adjust.	89.4	91.19
g150.t1	gb|EEH09335.1| choline transporter [Histoplasma capsulatum G186AR] gb|EER43892.1| choline transporter [Histoplasma capsulatum H143]	0.0, Method: Compositional matrix adjust.	83.3	87.1
g151.t1	gb|EGE85459.1| beta-glucosidase [Blastomyces dermatitidis ATCC 18188]	0.0, Method: Compositional matrix adjust.	77.31	82.41
g152.t1	gb|EYE97837.1| hypothetical protein EURHEDRAFT_409108 [Aspergillus ruber CBS 135680]	5e-17, Method: Compositional matrix adjust.	27.24	43.66
g153.t1	gb|KKA20726.1| hypothetical protein T310_5264 [Rasamsonia emersonii CBS 393.64]	6e-43, Method: Compositional matrix adjust.	44.74	63.16
g154.t1	ref|XP_002624569.1| malate synthase A [Blastomyces dermatitidis SLH14081] gb|EEQ70345.1| malate synthase A [Blastomyces dermatitidis SLH14081] gb|EQL28769.1| malate synthase, glyoxysomal [Blastomyces dermatitidis ATCC 26199]	0.0, Method: Compositional matrix adjust.	94.99	97.59
g155.t1	gb|EQL28771.1| alcohol dehydrogenase [Blastomyces dermatitidis ATCC 26199]	0.0, Method: Compositional matrix adjust.	75.64	82.9
g156.t1	ref|XP_002624571.1| UPF0041 domain-containing protein [Blastomyces dermatitidis SLH14081] gb|EEQ70347.1| UPF0041 domain-containing protein [Blastomyces dermatitidis SLH14081] gb|EEQ91651.1| UPF0041 domain-containing protein [Blastomyces dermatitidis ER-3] gb|EGE86918.1| hypothetical protein BDDG_09869 [Blastomyces dermatitidis ATCC 18188] gb|EQL28772.1| hypothetical protein BDFG_08552 [Blastomyce…	4e-67, Method: Compositional matrix adjust.	88.99	95.41
g157.t1	gb|EEH09343.1| NADH-ubiquinone oxidoreductase [Histoplasma capsulatum G186AR]	5e-59, Method: Compositional matrix adjust.	92.55	96.81
g158.t1	gb|EEH09344.1| dioxygenase [Histoplasma capsulatum G186AR]	e-178, Method: Compositional matrix adjust.	91.09	97.29
g159.t1	ref|XP_002624575.1| chitin synthase activator [Blastomyces dermatitidis SLH14081] gb|EEQ70351.1| chitin synthase activator [Blastomyces dermatitidis SLH14081]	0.0, Method: Compositional matrix adjust.	71.34	75.41
g160.t1	ref|XP_001541641.1| conserved hypothetical protein [Histoplasma capsulatum NAm1] gb|EDN07208.1| conserved hypothetical protein [Histoplasma capsulatum NAm1]	0.0, Method: Compositional matrix adjust.	61.26	74.17
g161.t1	gb|EEH09346.1| predicted protein [Histoplasma capsulatum G186AR]	3e-64, Method: Compositional matrix adjust.	86.92	96.26
g162.t1	gb|EEQ91658.1| glycosyl hydrolase family 76 protein [Blastomyces dermatitidis ER-3] gb|EGE85457.1| glycosyl hydrolase family 76 protein [Blastomyces dermatitidis ATCC 18188] gb|EQL28780.1| hypothetical protein BDFG_08559 [Blastomyces dermatitidis ATCC 26199] gb|EQL28781.1| hypothetical protein, variant [Blastomyces dermatitidis ATCC 26199]	0.0, Method: Compositional matrix adjust.	74.31	81.53
g163.t1	ref|XP_001541641.1| conserved hypothetical protein [Histoplasma capsulatum NAm1] gb|EDN07208.1| conserved hypothetical protein [Histoplasma capsulatum NAm1]	0.0, Method: Compositional matrix adjust.	61.26	74.17
g164.t1	gb|EEH09349.1| conserved hypothetical protein [Histoplasma capsulatum G186AR]	0.0, Method: Compositional matrix adjust.	83.23	91.3
g165.t1	ref|XP_001539607.1| synaptobrevin [Histoplasma capsulatum NAm1] gb|EDN08575.1| synaptobrevin [Histoplasma capsulatum NAm1] gb|EEH09350.1| synaptobrevin [Histoplasma capsulatum G186AR] gb|EGC49866.1| synaptobrevin [Histoplasma capsulatum H88]	9e-61, Method: Compositional matrix adjust.	95.79	96.84
g166.t1	gb|EER43876.1| N-acetyl-gamma-glutamyl-phosphate reductase [Histoplasma capsulatum H143] gb|EGC49867.1| N-acetyl-gamma-glutamyl-phosphate reductase [Histoplasma capsulatum H88]	0.0, Method: Compositional matrix adjust.	91.31	93.62
g167.t1	ref|XP_002620975.1| Rad21/Rec8 N terminal domain-containing protein [Blastomyces dermatitidis SLH14081] gb|EEQ74341.1| Rad21/Rec8 N terminal domain-containing protein [Blastomyces dermatitidis SLH14081]	0.0, Method: Compositional matrix adjust.	69.2	75.31
g168.t1	ref|XP_001539604.1| conserved hypothetical protein [Histoplasma capsulatum NAm1] gb|EDN08572.1| conserved hypothetical protein [Histoplasma capsulatum NAm1]	0.0, Method: Compositional matrix adjust.	89.09	92.73
g169.t1	gb|EGE83034.1| glutamine synthetase [Blastomyces dermatitidis ATCC 18188]	0.0, Method: Compositional matrix adjust.	85.13	90.15
g170.t1	ref|XP_002620980.1| conserved hypothetical protein [Blastomyces dermatitidis SLH14081] gb|EEQ74346.1| conserved hypothetical protein [Blastomyces dermatitidis SLH14081] gb|EEQ91669.1| conserved hypothetical protein [Blastomyces dermatitidis ER-3] gb|EGE83030.1| hypothetical protein BDDG_05974 [Blastomyces dermatitidis ATCC 18188]	0.0, Method: Compositional matrix adjust.	82.04	83.04
g171.t1	gb|EEQ91670.1| DUF1613 domain-containing protein [Blastomyces dermatitidis ER-3]	0.0, Method: Compositional matrix adjust.	67.88	75.87
g172.t1	gb|EGE83028.1| Spr18 protein [Blastomyces dermatitidis ATCC 18188]	0.0, Method: Compositional matrix adjust.	78.67	87.58
g173.t1	ref|XP_001539599.1| predicted protein [Histoplasma capsulatum NAm1] gb|EDN08567.1| predicted protein [Histoplasma capsulatum NAm1]	0.0, Method: Compositional matrix adjust.	72.07	78.17
g174.t1	ref|XP_002620986.1| lipase [Blastomyces dermatitidis SLH14081] gb|EEQ74352.1| lipase [Blastomyces dermatitidis SLH14081]	0.0, Method: Compositional matrix adjust.	77	82.58
g175.t1	gb|EQL31866.1| hypothetical protein BDFG_05912 [Blastomyces dermatitidis ATCC 26199]	5e-73, Method: Compositional matrix adjust.	84.38	89.84
g176.t1	gb|EEH09363.1| predicted protein [Histoplasma capsulatum G186AR]	1e-51, Method: Compositional matrix adjust.	84.85	89.9
g177.t1	gb|EEH09364.1| phosphoglycerate mutase [Histoplasma capsulatum G186AR]	e-159, Method: Compositional matrix adjust.	90.46	93.36
g178.t1	ref|XP_002620990.1| conserved hypothetical protein [Blastomyces dermatitidis SLH14081] gb|EEQ74356.1| conserved hypothetical protein [Blastomyces dermatitidis SLH14081] gb|EEQ91678.1| conserved hypothetical protein [Blastomyces dermatitidis ER-3] gb|EGE83021.1| hypothetical protein BDDG_05965 [Blastomyces dermatitidis ATCC 18188] gb|EQL31863.1| hypothetical protein BDFG_05909 [Blastomyces dermati…	6e-37, Method: Compositional matrix adjust.	88.37	90.7
g179.t1	gb|EEQ91679.1| 2-dehydropantoate 2-reductase [Blastomyces dermatitidis ER-3] gb|EQL31861.1| alcohol dehydrogenase [Blastomyces dermatitidis ATCC 26199]	0.0, Method: Compositional matrix adjust.	68.47	72.43
g180.t1	ref|XP_002620993.1| ATP-dependent RNA helicase SUB2 [Blastomyces dermatitidis SLH14081] gb|EEQ74359.1| ATP-dependent RNA helicase SUB2 [Blastomyces dermatitidis SLH14081] gb|EEQ91683.1| ATP-dependent RNA helicase SUB2 [Blastomyces dermatitidis ER-3] gb|EGE83016.1| ATP-dependent RNA helicase SUB2 [Blastomyces dermatitidis ATCC 18188] gb|EQL31858.1| ATP-dependent RNA helicase SUB2 [Blastomyces derm…	0.0, Method: Compositional matrix adjust.	95.49	95.71
g181.t1	ref|XP_002620994.1| RNAse P Rpr2/Rpp21 subunit domain-containing protein [Blastomyces dermatitidis SLH14081] gb|EEQ74360.1| RNAse P Rpr2/Rpp21 subunit domain-containing protein [Blastomyces dermatitidis SLH14081] gb|EEQ91684.1| RNAse P Rpr2/Rpp21 subunit domain-containing protein [Blastomyces dermatitidis ER-3] gb|EGE83015.1| RNAse P Rpr2/Rpp21 subunit domain-containing protein [Blastomyces derma…	1e-90, Method: Compositional matrix adjust.	65.96	71.49
g182.t1	ref|XP_010760327.1| hypothetical protein PADG_04670 [Paracoccidioides brasiliensis Pb18] gb|EEH22080.1| hypothetical protein PABG_04291 [Paracoccidioides brasiliensis Pb03] gb|EEH48591.1| hypothetical protein PADG_04670 [Paracoccidioides brasiliensis Pb18]	8e-82, Method: Compositional matrix adjust.	76.02	78.36
g184.t1	gb|EGE83012.1| phosphopantothenate-cysteine ligase [Blastomyces dermatitidis ATCC 18188]	e-116, Method: Compositional matrix adjust.	60.84	64.76
g185.t1	ref|XP_002620997.1| G2-specific protein kinase nimA [Blastomyces dermatitidis SLH14081] gb|EEQ74363.1| G2-specific protein kinase nimA [Blastomyces dermatitidis SLH14081] gb|EQL31854.1| NEK protein kinase [Blastomyces dermatitidis ATCC 26199]	0.0, Method: Compositional matrix adjust.	91	94.18
g186.t1	gb|EQL31852.1| hypothetical protein BDFG_05900 [Blastomyces dermatitidis ATCC 26199]	0.0, Method: Compositional matrix adjust.	74.14	80.71
g187.t1	gb|EGE83001.1| C2H2 finger domain-containing protein [Blastomyces dermatitidis ATCC 18188]	0.0, Method: Compositional matrix adjust.	71.91	80
g188.t1	gb|EEH09382.1| nascent polypeptide-associated complex subunit beta [Histoplasma capsulatum G186AR] gb|EGC49901.1| nascent polypeptide-associated complex subunit beta [Histoplasma capsulatum H88]	6e-91, Method: Compositional matrix adjust.	87.18	88.46
g189.t1	gb|EEH09383.1| conserved hypothetical protein [Histoplasma capsulatum G186AR]	0.0, Method: Compositional matrix adjust.	76.47	81.07
g190.t1	gb|EGC49904.1| retinol dehydrogenase [Histoplasma capsulatum H88]	0.0, Method: Compositional matrix adjust.	71.76	81.68
g191.t1	gb|EQL31839.1| hypothetical protein BDFG_05888 [Blastomyces dermatitidis ATCC 26199]	0.0, Method: Compositional matrix adjust.	72.34	77.87
g192.t1	gb|EGC49906.1| copper transporter [Histoplasma capsulatum H88]	3e-94, Method: Compositional matrix adjust.	78.86	85.14
g193.t1	gb|EER43837.1| expression library immunization antigen 1 [Histoplasma capsulatum H143] gb|EGC49907.1| expression library immunization antigen 1 [Histoplasma capsulatum H88]	7e-97, Method: Compositional matrix adjust.	78.07	86.63
g194.t1	gb|EEQ91701.1| acyl-protein thioesterase 1 [Blastomyces dermatitidis ER-3] gb|EGE86969.1| acyl-protein thioesterase 1 [Blastomyces dermatitidis ATCC 18188]	e-153, Method: Compositional matrix adjust.	87.29	94.92
g195.t1	ref|XP_002621014.1| serine/threonine-protein kinase sid2 [Blastomyces dermatitidis SLH14081] gb|EEQ74380.1| serine/threonine-protein kinase sid2 [Blastomyces dermatitidis SLH14081] gb|EEQ91703.1| serine/threonine-protein kinase sid2 [Blastomyces dermatitidis ER-3] gb|EGE86967.1| serine/threonine-protein kinase sid2 [Blastomyces dermatitidis ATCC 18188]	0.0, Method: Compositional matrix adjust.	88.03	91.06
g196.t1	gb|EQL31832.1| hypothetical protein BDFG_05882 [Blastomyces dermatitidis ATCC 26199]	0.0, Method: Compositional matrix adjust.	73.08	79.74
g197.t1	ref|XP_002621017.1| glutamate decarboxylase [Blastomyces dermatitidis SLH14081] gb|EEQ74383.1| glutamate decarboxylase [Blastomyces dermatitidis SLH14081] gb|EEQ91706.1| glutamate decarboxylase [Blastomyces dermatitidis ER-3] gb|EGE82988.1| glutamate decarboxylase [Blastomyces dermatitidis ATCC 18188] gb|EQL31831.1| glutamate decarboxylase [Blastomyces dermatitidis ATCC 26199]	0.0, Method: Compositional matrix adjust.	86.67	91.89
g198.t1	ref|XP_002621018.1| LysM domain-containing protein [Blastomyces dermatitidis SLH14081] gb|EEQ74384.1| LysM domain-containing protein [Blastomyces dermatitidis SLH14081]	0.0, Method: Compositional matrix adjust.	53.89	60.47
g199.t1	gb|EGE82986.1| hypothetical protein BDDG_05930 [Blastomyces dermatitidis ATCC 18188]	e-172, Method: Compositional matrix adjust.	74.39	80.11
g200.t1	gb|EER43829.1| C2H2 finger domain-containing protein [Histoplasma capsulatum H143]	0.0, Method: Compositional matrix adjust.	69.98	72.69
g201.t1	ref|XP_002621024.1| dienelactone hydrolase [Blastomyces dermatitidis SLH14081] gb|EEQ74390.1| dienelactone hydrolase [Blastomyces dermatitidis SLH14081]	e-166, Method: Compositional matrix adjust.	86.85	94.42
g202.t1	gb|EGE86889.1| C6 finger domain-containing protein [Blastomyces dermatitidis ATCC 18188] gb|EQL31818.1| hypothetical protein BDFG_05873 [Blastomyces dermatitidis ATCC 26199] gb|EQL31819.1| hypothetical protein, variant 1 [Blastomyces dermatitidis ATCC 26199]	e-165, Method: Compositional matrix adjust.	65.69	71.28
g203.t1	ref|XP_002621028.1| GATA transcriptional activator AreA [Blastomyces dermatitidis SLH14081] gb|EEQ74394.1| GATA transcriptional activator AreA [Blastomyces dermatitidis SLH14081]	0.0, Method: Compositional matrix adjust.	68.77	74.57
g204.t1	ref|XP_002621029.1| conserved hypothetical protein [Blastomyces dermatitidis SLH14081] gb|EEQ74395.1| conserved hypothetical protein [Blastomyces dermatitidis SLH14081] gb|EGE82976.1| hypothetical protein BDDG_05920 [Blastomyces dermatitidis ATCC 18188]	e-143, Method: Compositional matrix adjust.	72.18	79.23
g205.t1	gb|EER43819.1| hypothetical protein HCDG_01849 [Histoplasma capsulatum H143]	0.0, Method: Compositional matrix adjust.	61.36	69.32
g206.t1	gb|EEH22051.2| hypothetical protein PABG_04262 [Paracoccidioides brasiliensis Pb03]	0.0, Method: Compositional matrix adjust.	60.77	71.19
g207.t1	gb|EGE00840.1| hypothetical protein TESG_08145 [Trichophyton tonsurans CBS 112818] gb|EGE09343.1| hypothetical protein TEQG_08291 [Trichophyton equinum CBS 127.97]	5e-13, Method: Compositional matrix adjust.	100	100
g208.t1	gb|EER43815.1| phosphotyrosyl phosphatase activator [Histoplasma capsulatum H143] gb|EGC49930.1| phosphotyrosyl phosphatase activator [Histoplasma capsulatum H88]	0.0, Method: Compositional matrix adjust.	74.32	79.32
g209.t1	gb|EGE82965.1| hypothetical protein BDDG_05909 [Blastomyces dermatitidis ATCC 18188]	e-120, Method: Compositional matrix adjust.	57.33	62.93
g210.t1	gb|EGE82964.1| cell wall proline rich protein [Blastomyces dermatitidis ATCC 18188] gb|EQL31799.1| hypothetical protein BDFG_05860 [Blastomyces dermatitidis ATCC 26199] gb|EQL31800.1| hypothetical protein, variant [Blastomyces dermatitidis ATCC 26199]	0.0, Method: Compositional matrix adjust.	69.74	73.65
g211.t1	ref|XP_002621041.1| conserved hypothetical protein [Blastomyces dermatitidis SLH14081] gb|EEQ74407.1| conserved hypothetical protein [Blastomyces dermatitidis SLH14081] gb|EEQ91731.1| conserved hypothetical protein [Blastomyces dermatitidis ER-3] gb|EGE82961.1| glycoside hydrolase family 24 [Blastomyces dermatitidis ATCC 18188] gb|EQL31798.1| hypothetical protein BDFG_05859 [Blastomyces dermatiti…	e-104, Method: Compositional matrix adjust.	80.53	81.58
g212.t1	gb|EQL31797.1| NAD+ synthase (glutamine-hydrolysing) [Blastomyces dermatitidis ATCC 26199]	0.0, Method: Compositional matrix adjust.	91.83	94.56
g213.t1	gb|EEQ91733.1| conserved hypothetical protein [Blastomyces dermatitidis ER-3] gb|EQL31796.1| hypothetical protein BDFG_05857 [Blastomyces dermatitidis ATCC 26199]	0.0, Method: Compositional matrix adjust.	64.33	72.12
g214.t1	gb|EGE82958.1| hypothetical protein BDDG_05902 [Blastomyces dermatitidis ATCC 18188]	e-161, Method: Compositional matrix adjust.	71.48	83.22
g215.t1	gb|KDQ11900.1| hypothetical protein BOTBODRAFT_189574 [Botryobasidium botryosum FD-172 SS1]	0.0, Method: Compositional matrix adjust.	48.35	63.19
g216.t1	gb|EEQ91735.1| Axe2 [Blastomyces dermatitidis ER-3]	2e-71, Method: Compositional matrix adjust.	73.33	82
g217.t1	ref|XP_007723886.1| hypothetical protein A1O1_04807 [Capronia coronata CBS 617.96] gb|EXJ87880.1| hypothetical protein A1O1_04807 [Capronia coronata CBS 617.96]	e-119, Method: Compositional matrix adjust.	62.14	75
g218.t1	ref|XP_002624901.1| sugar transporter [Blastomyces dermatitidis SLH14081] gb|EEQ78727.1| sugar transporter [Blastomyces dermatitidis SLH14081] gb|EEQ86716.1| sugar transporter [Blastomyces dermatitidis ER-3] gb|EQL30876.1| hypothetical protein BDFG_06746 [Blastomyces dermatitidis ATCC 26199] gb|EQL30877.1| hypothetical protein, variant 1 [Blastomyces dermatitidis ATCC 26199]	0.0, Method: Compositional matrix adjust.	84.51	90.14
g219.t1	ref|XP_002624902.1| calcium/calmodulin-dependent protein kinase [Blastomyces dermatitidis SLH14081] gb|EEQ78728.1| calcium/calmodulin-dependent protein kinase [Blastomyces dermatitidis SLH14081]	0.0, Method: Compositional matrix adjust.	72.98	74.96
g221.t1	gb|EGC45951.1| carboxypeptidase [Histoplasma capsulatum H88]	0.0, Method: Compositional matrix adjust.	88.35	94.01
g222.t1	gb|EEQ86723.1| conserved hypothetical protein [Blastomyces dermatitidis ER-3] gb|EQL30886.1| hypothetical protein BDFG_06751 [Blastomyces dermatitidis ATCC 26199]	0.0, Method: Compositional matrix adjust.	70.21	75.25
g223.t1	ref|XP_002624906.1| Zn(II)2Cys6 transcriptional activator [Blastomyces dermatitidis SLH14081] gb|EEQ78732.1| Zn(II)2Cys6 transcriptional activator [Blastomyces dermatitidis SLH14081]	0.0, Method: Compositional matrix adjust.	75.54	77.46
g224.t1	gb|EGE84262.1| hypothetical protein BDDG_07207 [Blastomyces dermatitidis ATCC 18188]	0.0, Method: Compositional matrix adjust.	77.31	85.05
g225.t1	gb|EGE84263.1| F-box domain-containing protein [Blastomyces dermatitidis ATCC 18188] gb|EQL30890.1| hypothetical protein BDFG_06755 [Blastomyces dermatitidis ATCC 26199]	0.0, Method: Compositional matrix adjust.	68.48	74.09
g226.t1	gb|EEQ86728.1| C6 transcription factor [Blastomyces dermatitidis ER-3] gb|EGE84265.1| C6 transcription factor [Blastomyces dermatitidis ATCC 18188] gb|EQL30892.1| hypothetical protein BDFG_06757 [Blastomyces dermatitidis ATCC 26199]	0.0, Method: Compositional matrix adjust.	90.39	92.72
g227.t1	gb|EQL27904.1| hypothetical protein BDFG_09296 [Blastomyces dermatitidis ATCC 26199]	0.0, Method: Compositional matrix adjust.	79.08	82.45
g228.t1	ref|XP_002625999.1| proteasome regulatory particle subunit [Blastomyces dermatitidis SLH14081] gb|EEQ77732.1| proteasome regulatory particle subunit [Blastomyces dermatitidis SLH14081] gb|EEQ86734.1| proteasome regulatory particle subunit [Blastomyces dermatitidis ER-3] gb|EGE86485.1| 26S proteasome regulatory subunit [Blastomyces dermatitidis ATCC 18188] gb|EQL27903.1| 26S proteasome regulatory …	0.0, Method: Compositional matrix adjust.	97.9	99.1
g229.t1	ref|XP_002626000.1| histone deacetylase RpdA [Blastomyces dermatitidis SLH14081] gb|EEQ77733.1| histone deacetylase RpdA [Blastomyces dermatitidis SLH14081]	0.0, Method: Compositional matrix adjust.	76.71	78.17
g230.t1	ref|XP_002626001.1| 60S ribosomal protein L23 [Blastomyces dermatitidis SLH14081] gb|EEQ77734.1| alkaline serine protease [Blastomyces dermatitidis SLH14081] gb|EEQ86732.1| alkaline serine protease [Blastomyces dermatitidis ER-3] gb|EQL27901.1| 60S ribosomal protein L23 [Blastomyces dermatitidis ATCC 26199]	6e-95, Method: Compositional matrix adjust.	100	100
g231.t1	gb|EEQ86731.1| conserved hypothetical protein [Blastomyces dermatitidis ER-3]	0.0, Method: Compositional matrix adjust.	68.41	75.17
g232.t1	gb|EGE86481.1| polarized growth protein [Blastomyces dermatitidis ATCC 18188] gb|EQL27897.1| hypothetical protein BDFG_09291 [Blastomyces dermatitidis ATCC 26199] gb|EQL27898.1| hypothetical protein, variant [Blastomyces dermatitidis ATCC 26199]	0.0, Method: Compositional matrix adjust.	72.59	77.27
g233.t1	gb|EEQ86634.1| MIZ zinc finger protein [Blastomyces dermatitidis ER-3] gb|EGE84511.1| MIZ zinc finger protein [Blastomyces dermatitidis ATCC 18188]	0.0, Method: Compositional matrix adjust.	55.56	66.39
g234.t1	gb|EGE84513.1| hypothetical protein BDDG_07458 [Blastomyces dermatitidis ATCC 18188]	0.0, Method: Compositional matrix adjust.	72.25	77.16
g235.t1	ref|XP_002624821.1| nucleoporin Nsp1 [Blastomyces dermatitidis SLH14081] gb|EEQ78647.1| nucleoporin Nsp1 [Blastomyces dermatitidis SLH14081]	0.0, Method: Compositional matrix adjust.	61.45	64.49
g236.t1	gb|EEH18729.1| hypothetical protein PABG_01048 [Paracoccidioides brasiliensis Pb03]	6e-60, Method: Compositional matrix adjust.	86.14	96.04
g237.t1	ref|XP_001540687.1| 14-3-3 family protein ArtA [Histoplasma capsulatum NAm1] gb|EDN08017.1| 14-3-3 family protein ArtA [Histoplasma capsulatum NAm1]	e-169, Method: Compositional matrix adjust.	92.13	92.91
g238.t1	gb|EEH11004.1| conserved hypothetical protein [Histoplasma capsulatum G186AR] gb|EER43041.1| bZIP transcription factor [Histoplasma capsulatum H143] gb|EGC45972.1| bZIP transcription factor [Histoplasma capsulatum H88]	1e-99, Method: Compositional matrix adjust.	85.63	85.63
g240.t1	gb|EGC45976.1| glycosyl hydrolase [Histoplasma capsulatum H88]	0.0, Method: Compositional matrix adjust.	79.15	85.78
g241.t1	ref|XP_002624815.1| RNA-binding protein 8A [Blastomyces dermatitidis SLH14081] gb|EEQ78641.1| RNA-binding protein 8A [Blastomyces dermatitidis SLH14081] gb|EEQ86629.1| RNA-binding protein 8A [Blastomyces dermatitidis ER-3] gb|EGE84507.1| RNA-binding protein 8A [Blastomyces dermatitidis ATCC 18188] gb|EQL37074.1| 26S proteasome regulatory subunit N7 [Blastomyces dermatitidis ATCC 26199]	2e-82, Method: Compositional matrix adjust.	93.94	96.21
g242.t1	ref|XP_002624814.1| cutinase [Blastomyces dermatitidis SLH14081] gb|EEQ78640.1| cutinase [Blastomyces dermatitidis SLH14081] gb|EEQ86628.1| cutinase [Blastomyces dermatitidis ER-3] gb|EGE84506.1| cutinase [Blastomyces dermatitidis ATCC 18188] gb|EQL37075.1| cutinase [Blastomyces dermatitidis ATCC 26199]	e-129, Method: Compositional matrix adjust.	80.77	88.03
g243.t1	gb|EEH11011.1| predicted protein [Histoplasma capsulatum G186AR]	e-174, Method: Compositional matrix adjust.	72.38	78.78
g244.t1	gb|EGE84503.1| alpha-amylase AmyA [Blastomyces dermatitidis ATCC 18188]	0.0, Method: Compositional matrix adjust.	75.48	84.09
g245.t1	ref|XP_002624810.1| bax Inhibitor family protein [Blastomyces dermatitidis SLH14081] gb|EEQ78636.1| bax Inhibitor family protein [Blastomyces dermatitidis SLH14081] gb|EEQ86624.1| bax Inhibitor family protein [Blastomyces dermatitidis ER-3] gb|EQL37078.1| hypothetical protein BDFG_01377 [Blastomyces dermatitidis ATCC 26199]	0.0, Method: Compositional matrix adjust.	85	87.65
g246.t1	ref|XP_001541641.1| conserved hypothetical protein [Histoplasma capsulatum NAm1] gb|EDN07208.1| conserved hypothetical protein [Histoplasma capsulatum NAm1]	0.0, Method: Compositional matrix adjust.	61.32	74.24
g247.t1	gb|EEQ86623.1| protein cgi121 [Blastomyces dermatitidis ER-3]	e-113, Method: Compositional matrix adjust.	80.71	87.31
g248.t1	sp|C5GBK9.1|SLX4_AJEDR RecName: Full=Structure-specific endonuclease subunit SLX4 [Blastomyces dermatitidis ER-3] gb|EEQ86622.1| conserved hypothetical protein [Blastomyces dermatitidis ER-3]	0.0, Method: Compositional matrix adjust.	54.98	66.09
g249.t1	gb|EQL37081.1| hypothetical protein BDFG_01380 [Blastomyces dermatitidis ATCC 26199]	2e-12, Method: Compositional matrix adjust.	38.55	62.65
g250.t1	ref|XP_002624806.1| cyclic nucleotide-binding domain-containing protein [Blastomyces dermatitidis SLH14081] gb|EEQ78632.1| cyclic nucleotide-binding domain-containing protein [Blastomyces dermatitidis SLH14081] gb|EEQ86620.1| cyclic nucleotide-binding domain-containing protein [Blastomyces dermatitidis ER-3] gb|EGE84498.1| cyclic nucleotide-binding domain-containing protein [Blastomyces dermatiti…	0.0, Method: Compositional matrix adjust.	81.35	85.08
g251.t1	ref|XP_002624805.1| conserved hypothetical protein [Blastomyces dermatitidis SLH14081] gb|EEQ78631.1| conserved hypothetical protein [Blastomyces dermatitidis SLH14081] gb|EEQ86619.1| conserved hypothetical protein [Blastomyces dermatitidis ER-3] gb|EQL37083.1| hypothetical protein BDFG_01382 [Blastomyces dermatitidis ATCC 26199]	0.0, Method: Compositional matrix adjust.	81.14	88.29
g252.t1	gb|EXK79408.1| hypothetical protein FOQG_15971 [Fusarium oxysporum f. sp. raphani 54005]	0.0, Method: Compositional matrix adjust.	60.44	74.41
g254.t1	ref|XP_002624804.1| conserved hypothetical protein [Blastomyces dermatitidis SLH14081] gb|EEQ78630.1| conserved hypothetical protein [Blastomyces dermatitidis SLH14081] gb|EEQ86616.1| conserved hypothetical protein [Blastomyces dermatitidis ER-3] gb|EGE84496.1| hypothetical protein BDDG_07441 [Blastomyces dermatitidis ATCC 18188] gb|EQL37084.1| hypothetical protein BDFG_01383 [Blastomyces dermati…	2e-97, Method: Compositional matrix adjust.	73.71	76.8
g255.t1	gb|EGE84495.1| hypothetical protein BDDG_07440 [Blastomyces dermatitidis ATCC 18188]	1e-83, Method: Compositional matrix adjust.	80.26	88.82
g256.t1	gb|EEQ86614.1| kinesin family protein [Blastomyces dermatitidis ER-3] gb|EGE84494.1| kinesin family protein [Blastomyces dermatitidis ATCC 18188] gb|EQL37086.1| kinesin family member 18/19 [Blastomyces dermatitidis ATCC 26199]	0.0, Method: Compositional matrix adjust.	89.71	93.04
g257.t1	ref|XP_002624801.1| peptide methionine sulfoxide reductase msrA [Blastomyces dermatitidis SLH14081] gb|EEQ78627.1| peptide methionine sulfoxide reductase msrA [Blastomyces dermatitidis SLH14081] gb|EEQ86613.1| peptide methionine sulfoxide reductase msrA [Blastomyces dermatitidis ER-3] gb|EGE84493.1| peptide methionine sulfoxide reductase msrA [Blastomyces dermatitidis ATCC 18188]	e-118, Method: Compositional matrix adjust.	80.93	87.63
g258.t1	ref|XP_001540705.1| conserved hypothetical protein [Histoplasma capsulatum NAm1] gb|EDN08035.1| conserved hypothetical protein [Histoplasma capsulatum NAm1]	0.0, Method: Compositional matrix adjust.	78.86	85.91
g259.t1	ref|XP_001540706.1| predicted protein [Histoplasma capsulatum NAm1] gb|EDN08036.1| predicted protein [Histoplasma capsulatum NAm1]	e-168, Method: Compositional matrix adjust.	67.37	75.33
g260.t1	ref|XP_002624797.1| cell wall glucanase [Blastomyces dermatitidis SLH14081] gb|EEQ78623.1| cell wall glucanase [Blastomyces dermatitidis SLH14081] gb|EEQ86609.1| cell wall glucanase [Blastomyces dermatitidis ER-3] gb|EQL37091.1| murein transglycosylase [Blastomyces dermatitidis ATCC 26199]	0.0, Method: Compositional matrix adjust.	81.1	88.08
g261.t1	gb|EEQ86607.1| alkaline phosphatase [Blastomyces dermatitidis ER-3] gb|EGE78995.1| alkaline phosphatase [Blastomyces dermatitidis ATCC 18188] gb|EQL37092.1| alkaline phosphatase [Blastomyces dermatitidis ATCC 26199]	0.0, Method: Compositional matrix adjust.	81.61	86.54
g262.t1	gb|EER43064.1| DUF498 domain-containing protein [Histoplasma capsulatum H143]	e-129, Method: Compositional matrix adjust.	70.55	76.71
g263.t1	ref|XP_002624793.1| vacuolar ABC heavy metal transporter [Blastomyces dermatitidis SLH14081] gb|EEQ78619.1| vacuolar ABC heavy metal transporter [Blastomyces dermatitidis SLH14081] gb|EEQ86605.1| vacuolar ABC heavy metal transporter [Blastomyces dermatitidis ER-3] gb|EGE78997.1| heavy metal tolerance protein [Blastomyces dermatitidis ATCC 18188]	0.0, Method: Compositional matrix adjust.	86.58	89.41
g264.t1	gb|EGE79000.1| WD repeat protein [Blastomyces dermatitidis ATCC 18188] gb|EQL37099.1| hypothetical protein BDFG_01396 [Blastomyces dermatitidis ATCC 26199]	0.0, Method: Compositional matrix adjust.	77.22	81.85
g265.t1	ref|XP_002624790.1| conserved hypothetical protein [Blastomyces dermatitidis SLH14081] gb|EEQ78616.1| conserved hypothetical protein [Blastomyces dermatitidis SLH14081] gb|EEQ86602.1| conserved hypothetical protein [Blastomyces dermatitidis ER-3] gb|EGE79001.1| hypothetical protein BDDG_01938 [Blastomyces dermatitidis ATCC 18188]	0.0, Method: Compositional matrix adjust.	57.21	66.23
g266.t1	gb|EER43070.1| NY-REN-24 antigen [Histoplasma capsulatum H143] gb|EGC46003.1| NY-REN-24 antigen [Histoplasma capsulatum H88]	0.0, Method: Compositional matrix adjust.	87.25	90.53
g267.t1	gb|EGE79003.1| forkhead domain-containing protein [Blastomyces dermatitidis ATCC 18188] gb|EQL37102.1| hypothetical protein BDFG_01399 [Blastomyces dermatitidis ATCC 26199]	0.0, Method: Compositional matrix adjust.	62.28	70.26
g268.t1	ref|XP_002791247.1| 60S ribosomal protein L34 [Paracoccidioides sp. 'lutzii' Pb01] gb|EEH36375.1| 60S ribosomal protein L34-B [Paracoccidioides sp. 'lutzii' Pb01] gb|EEH18759.2| 60S ribosomal protein L34-A [Paracoccidioides brasiliensis Pb03]	1e-78, Method: Compositional matrix adjust.	96.67	99.17
g269.t1	gb|EGC46008.1| mRNA splicing protein PRP8 [Histoplasma capsulatum H88]	0.0, Method: Compositional matrix adjust.	88.91	90.94
g270.t1	gb|EGE79007.1| hypothetical protein BDDG_01944 [Blastomyces dermatitidis ATCC 18188]	e-134, Method: Compositional matrix adjust.	52.4	59.08
g271.t1	ref|XP_001540723.1| predicted protein [Histoplasma capsulatum NAm1] gb|EDN08053.1| predicted protein [Histoplasma capsulatum NAm1]	e-165, Method: Compositional matrix adjust.	70.57	71.14
g272.t1	gb|EEH11042.1| cytochrome c oxidase polypeptide IV [Histoplasma capsulatum G186AR] gb|EER43080.1| cytochrome c oxidase polypeptide IV [Histoplasma capsulatum H143]	e-122, Method: Compositional matrix adjust.	84.92	89.45
g273.t1	gb|EER43084.1| MYB DNA-binding domain-containing protein [Histoplasma capsulatum H143]	4e-93, Method: Compositional matrix adjust.	76.02	77.04
g274.t1	gb|EEH11046.1| conserved hypothetical protein [Histoplasma capsulatum G186AR]	e-177, Method: Compositional matrix adjust.	76.51	83.13
g275.t1	ref|XP_002624775.1| conserved hypothetical protein [Blastomyces dermatitidis SLH14081] gb|EEQ78601.1| conserved hypothetical protein [Blastomyces dermatitidis SLH14081] gb|EEQ86586.1| conserved hypothetical protein [Blastomyces dermatitidis ER-3] gb|EQL37124.1| hypothetical protein BDFG_01409 [Blastomyces dermatitidis ATCC 26199]	e-179, Method: Compositional matrix adjust.	73.65	80.24
g276.t1	ref|XP_002624774.1| translation factor pelota [Blastomyces dermatitidis SLH14081] gb|EEQ78600.1| translation factor pelota [Blastomyces dermatitidis SLH14081] gb|EEQ86585.1| translation factor pelota [Blastomyces dermatitidis ER-3] gb|EGE79019.1| translation factor pelota [Blastomyces dermatitidis ATCC 18188] gb|EQL37127.1| protein pelota [Blastomyces dermatitidis ATCC 26199]	0.0, Method: Compositional matrix adjust.	79.9	82.91
g277.t1	gb|EGE79020.1| aldo-keto reductase [Blastomyces dermatitidis ATCC 18188]	0.0, Method: Compositional matrix adjust.	89.49	94.2
g278.t1	gb|EEQ86583.1| conserved hypothetical protein [Blastomyces dermatitidis ER-3]	e-143, Method: Compositional matrix adjust.	59.06	68.47
g279.t1	gb|EEH16260.1| 40S ribosomal protein S19 [Paracoccidioides brasiliensis Pb03]	1e-93, Method: Compositional matrix adjust.	94.33	97.87
g280.t1	gb|EEQ86581.1| dual specificity phosphatase [Blastomyces dermatitidis ER-3] gb|EGE79023.1| dual specificity phosphatase [Blastomyces dermatitidis ATCC 18188] gb|EQL37132.1| hypothetical protein BDFG_01414 [Blastomyces dermatitidis ATCC 26199]	0.0, Method: Compositional matrix adjust.	84.21	89.32
g281.t1	ref|XP_002624769.1| dihydroxyacid dehydratase Ilv3 [Blastomyces dermatitidis SLH14081] gb|EEQ78595.1| dihydroxyacid dehydratase Ilv3 [Blastomyces dermatitidis SLH14081] gb|EGE79024.1| dihydroxy-acid dehydratase [Blastomyces dermatitidis ATCC 18188] gb|EQL37133.1| dihydroxy-acid dehydratase [Blastomyces dermatitidis ATCC 26199]	0.0, Method: Compositional matrix adjust.	96.55	98.19
g282.t1	gb|EGE79028.1| MFS transporter [Blastomyces dermatitidis ATCC 18188]	0.0, Method: Compositional matrix adjust.	84.94	89.38
g283.t1	gb|EEH11057.1| conserved hypothetical protein [Histoplasma capsulatum G186AR]	e-161, Method: Compositional matrix adjust.	89.54	93.72
g284.t1	gb|EQL37141.1| hypothetical protein BDFG_01421 [Blastomyces dermatitidis ATCC 26199]	0.0, Method: Compositional matrix adjust.	79.19	82.59
g285.t1	gb|EGE79031.1| importin 11 [Blastomyces dermatitidis ATCC 18188]	0.0, Method: Compositional matrix adjust.	83.69	87.28
g286.t1	ref|XP_002624761.1| glucan 1,3-beta-glucosidase [Blastomyces dermatitidis SLH14081] gb|EEQ78587.1| glucan 1,3-beta-glucosidase [Blastomyces dermatitidis SLH14081]	0.0, Method: Compositional matrix adjust.	81.34	89.23
g287.t1	ref|XP_002624760.1| vanillin dehydrogenase [Blastomyces dermatitidis SLH14081] gb|EEQ78586.1| vanillin dehydrogenase [Blastomyces dermatitidis SLH14081]	0.0, Method: Compositional matrix adjust.	82.35	88.24
g288.t1	ref|XP_002624759.1| GPI anchored serine-threonine rich protein [Blastomyces dermatitidis SLH14081] gb|EEQ78585.1| GPI anchored serine-threonine rich protein [Blastomyces dermatitidis SLH14081]	2e-59, Method: Compositional matrix adjust.	59.32	66.1
g289.t1	ref|XP_002624758.1| conserved hypothetical protein [Blastomyces dermatitidis SLH14081] gb|EEQ78584.1| conserved hypothetical protein [Blastomyces dermatitidis SLH14081]	0.0, Method: Compositional matrix adjust.	67.4	76.87
g291.t1	gb|EQL37149.1| hypothetical protein BDFG_01428 [Blastomyces dermatitidis ATCC 26199]	0.0, Method: Compositional matrix adjust.	74.81	82.01
g292.t1	ref|XP_002624754.1| acid phosphatase [Blastomyces dermatitidis SLH14081] gb|EEQ78580.1| acid phosphatase [Blastomyces dermatitidis SLH14081]	0.0, Method: Compositional matrix adjust.	75.99	83.62
g293.t1	gb|EGE87096.1| hypothetical protein BDDG_10048 [Blastomyces dermatitidis ATCC 18188] gb|EQL37152.1| hypothetical protein BDFG_01430 [Blastomyces dermatitidis ATCC 26199]	0.0, Method: Compositional matrix adjust.	68.39	70.58
g294.t1	ref|XP_002792479.1| 4-carboxymuconolactone decarboxylase family protein [Paracoccidioides sp. 'lutzii' Pb01] gb|EEH34715.1| 4-carboxymuconolactone decarboxylase family protein [Paracoccidioides sp. 'lutzii' Pb01]	e-111, Method: Compositional matrix adjust.	88.17	94.09
g295.t1	ref|XP_002624750.1| conserved hypothetical protein [Blastomyces dermatitidis SLH14081] gb|EEQ78576.1| conserved hypothetical protein [Blastomyces dermatitidis SLH14081] gb|EEQ86561.1| conserved hypothetical protein [Blastomyces dermatitidis ER-3] gb|EQL37158.1| hypothetical protein BDFG_01433 [Blastomyces dermatitidis ATCC 26199]	0.0, Method: Compositional matrix adjust.	79.21	83.33
g296.t1	gb|EGE79044.1| C2H2 finger domain-containing protein [Blastomyces dermatitidis ATCC 18188] gb|EQL37159.1| hypothetical protein BDFG_01434 [Blastomyces dermatitidis ATCC 26199] gb|EQL37160.1| hypothetical protein, variant [Blastomyces dermatitidis ATCC 26199]	0.0, Method: Compositional matrix adjust.	68.68	70.84
g297.t1	ref|XP_008713159.1| hypothetical protein HMPREF1541_10266 [Cyphellophora europaea CBS 101466] gb|ETN44596.1| hypothetical protein HMPREF1541_10266 [Cyphellophora europaea CBS 101466]	e-174, Method: Compositional matrix adjust.	54.68	66.11
g298.t1	ref|XP_001391062.1| hypothetical protein ANI_1_602054 [Aspergillus niger CBS 513.88] emb|CAK39208.1| unnamed protein product [Aspergillus niger] gb|EHA18721.1| hypothetical protein ASPNIDRAFT_47210 [Aspergillus niger ATCC 1015]	0.0, Method: Compositional matrix adjust.	86.12	92.58
g299.t1	gb|EQL37161.1| glutamate carboxypeptidase II [Blastomyces dermatitidis ATCC 26199]	0.0, Method: Compositional matrix adjust.	86.5	92.01
g300.t1	ref|XP_002624747.1| MFS transporter [Blastomyces dermatitidis SLH14081] gb|EEQ78573.1| MFS transporter [Blastomyces dermatitidis SLH14081] gb|EGE79046.1| MFS transporter [Blastomyces dermatitidis ATCC 18188]	0.0, Method: Compositional matrix adjust.	75.82	80.46
g301.t1	gb|EER43113.1| benzoate 4-monooxygenase cytochrome P450 [Histoplasma capsulatum H143]	0.0, Method: Compositional matrix adjust.	88.33	91.75
g302.t1	gb|EGC46047.1| fungal specific transcription factor domain-containing protein [Histoplasma capsulatum H88]	0.0, Method: Compositional matrix adjust.	65.97	77.07
g303.t1	ref|XP_001245170.1| hypothetical protein CIMG_04611 [Coccidioides immitis RS] gb|EAS33587.3| mannosylphosphorylation protein [Coccidioides immitis RS]	e-116, Method: Compositional matrix adjust.	70.54	81.7
g304.t1	gb|EEH34707.2| hypothetical protein PAAG_05753 [Paracoccidioides sp. 'lutzii' Pb01]	0.0, Method: Compositional matrix adjust.	62.47	74.83
g305.t1	gb|EEQ86552.1| DUF726 domain-containing protein [Blastomyces dermatitidis ER-3] gb|EQL37167.1| hypothetical protein BDFG_01439 [Blastomyces dermatitidis ATCC 26199]	0.0, Method: Compositional matrix adjust.	71.19	76.38
g306.t1	gb|EEH11077.1| conserved hypothetical protein [Histoplasma capsulatum G186AR]	0.0, Method: Compositional matrix adjust.	63.67	73.06
g307.t1	gb|EGE79055.1| hypothetical protein BDDG_01993 [Blastomyces dermatitidis ATCC 18188]	9e-65, Method: Compositional matrix adjust.	91.07	96.43
g308.t1	ref|XP_002624739.1| oligosaccharyl transferase subunit Dad1 [Blastomyces dermatitidis SLH14081] gb|EEQ78565.1| oligosaccharyl transferase subunit Dad1 [Blastomyces dermatitidis SLH14081] gb|EEQ86549.1| oligosaccharyl transferase subunit Dad1 [Blastomyces dermatitidis ER-3] gb|EGE79056.1| oligosaccharyl transferase subunit Dad1 [Blastomyces dermatitidis ATCC 18188] gb|EQL37170.1| oligosaccharyl tr…	1e-87, Method: Compositional matrix adjust.	72.22	81.11
g309.t1	gb|EGE79057.1| pre-mRNA-splicing factor [Blastomyces dermatitidis ATCC 18188] gb|EQL37171.1| adenosinetriphosphatase [Blastomyces dermatitidis ATCC 26199]	0.0, Method: Compositional matrix adjust.	88.05	90.48
g310.t1	ref|XP_002624737.1| nuclear transcription factor Y subunit B-7 [Blastomyces dermatitidis SLH14081] gb|EEQ78563.1| nuclear transcription factor Y subunit B-7 [Blastomyces dermatitidis SLH14081] gb|EEQ86547.1| nuclear transcription factor Y subunit B-7 [Blastomyces dermatitidis ER-3] gb|EGE79058.1| hypothetical protein BDDG_01996 [Blastomyces dermatitidis ATCC 18188] gb|EQL37172.1| nuclear transcri…	e-119, Method: Compositional matrix adjust.	80.18	80.65
g311.t1	gb|EEH11082.1| conserved hypothetical protein [Histoplasma capsulatum G186AR] gb|EER43123.1| prefoldin subunit 2 [Histoplasma capsulatum H143] gb|EGC46056.1| prefoldin subunit 2 [Histoplasma capsulatum H88]	3e-69, Method: Compositional matrix adjust.	96.26	98.13
g312.t1	ref|XP_001541641.1| conserved hypothetical protein [Histoplasma capsulatum NAm1] gb|EDN07208.1| conserved hypothetical protein [Histoplasma capsulatum NAm1]	0.0, Method: Compositional matrix adjust.	61.26	74.17
g313.t1	gb|EEQ86545.1| acetamidase regulatory protein [Blastomyces dermatitidis ER-3]	0.0, Method: Compositional matrix adjust.	82.5	85.53
g314.t1	ref|XP_002624733.1| amino transferase [Blastomyces dermatitidis SLH14081] gb|EEQ78559.1| amino transferase [Blastomyces dermatitidis SLH14081] gb|EEQ86544.1| amino transferase [Blastomyces dermatitidis ER-3] gb|EQL37177.1| aromatic amino acid aminotransferase I [Blastomyces dermatitidis ATCC 26199]	0.0, Method: Compositional matrix adjust.	84.18	89.27
g316.t1	ref|XP_002624732.1| serine/threonin protein kinase [Blastomyces dermatitidis SLH14081] gb|EEQ78558.1| serine/threonin protein kinase [Blastomyces dermatitidis SLH14081]	0.0, Method: Compositional matrix adjust.	71.3	76.09
g317.t1	gb|EQL37179.1| hypothetical protein BDFG_01449 [Blastomyces dermatitidis ATCC 26199]	e-170, Method: Compositional matrix adjust.	65.3	71.72
g318.t1	ref|XP_002624730.1| calcium/calmodulin-dependent protein kinase [Blastomyces dermatitidis SLH14081] gb|EEQ78556.1| calcium/calmodulin-dependent protein kinase [Blastomyces dermatitidis SLH14081] gb|EGE79067.1| calcium/calmodulin-dependent protein kinase [Blastomyces dermatitidis ATCC 18188]	0.0, Method: Compositional matrix adjust.	80.41	82.92
g319.t1	ref|XP_001540781.1| predicted protein [Histoplasma capsulatum NAm1] gb|EDN08111.1| predicted protein [Histoplasma capsulatum NAm1]	1e-33, Method: Compositional matrix adjust.	61.86	73.2
g320.t1	ref|XP_010763091.1| hypothetical protein PADG_07653 [Paracoccidioides brasiliensis Pb18] gb|EEH42833.1| hypothetical protein PADG_07653 [Paracoccidioides brasiliensis Pb18]	4e-94, Method: Compositional matrix adjust.	91.89	95.27
g321.t1	gb|EER43132.1| NADH dehydrogenase I [Histoplasma capsulatum H143] gb|EGC46066.1| NADH dehydrogenase I [Histoplasma capsulatum H88]	0.0, Method: Compositional matrix adjust.	92.9	96.03
g322.t1	ref|XP_001540784.1| DNA-directed RNA polymerases I and III 40 kDa polypeptide [Histoplasma capsulatum NAm1] gb|EDN08114.1| DNA-directed RNA polymerases I and III 40 kDa polypeptide [Histoplasma capsulatum NAm1]	0.0, Method: Compositional matrix adjust.	84.21	88.68
g323.t1	gb|EQL37185.1| ubiquitin-activating enzyme E1 C [Blastomyces dermatitidis ATCC 26199]	0.0, Method: Compositional matrix adjust.	86	88.71
g324.t1	gb|EGE79073.1| hypothetical protein BDDG_02011 [Blastomyces dermatitidis ATCC 18188]	0.0, Method: Compositional matrix adjust.	77.54	84.43
g325.t1	ref|XP_001540787.1| hypothetical protein HCAG_04627 [Histoplasma capsulatum NAm1] gb|EDN08117.1| hypothetical protein HCAG_04627 [Histoplasma capsulatum NAm1]	0.0, Method: Compositional matrix adjust.	87.18	90.2
g326.t1	ref|XP_002624722.1| V-SNARE [Blastomyces dermatitidis SLH14081] gb|EEQ78548.1| V-SNARE [Blastomyces dermatitidis SLH14081] gb|EEQ86533.1| V-SNARE [Blastomyces dermatitidis ER-3] gb|EGE79077.1| V-SNARE [Blastomyces dermatitidis ATCC 18188] gb|EQL37188.1| synaptosomal-associated protein, 23kDa [Blastomyces dermatitidis ATCC 26199]	0.0, Method: Compositional matrix adjust.	65.73	68.08
g327.t1	gb|EQL37189.1| hypothetical protein BDFG_01459 [Blastomyces dermatitidis ATCC 26199]	0.0, Method: Compositional matrix adjust.	80.59	85.55
g328.t1	gb|EGE79079.1| C2H2 conidiation transcription factor FlbC [Blastomyces dermatitidis ATCC 18188] gb|EQL37191.1| hypothetical protein BDFG_01460 [Blastomyces dermatitidis ATCC 26199] gb|EQL37192.1| hypothetical protein, variant [Blastomyces dermatitidis ATCC 26199]	e-180, Method: Compositional matrix adjust.	68.16	71.84
g329.t1	gb|EGE79083.1| U2 snRNP component HSH155 [Blastomyces dermatitidis ATCC 18188]	0.0, Method: Compositional matrix adjust.	90.87	92.15
g331.t1	ref|XP_002624716.1| conserved hypothetical protein [Blastomyces dermatitidis SLH14081] gb|EEQ78542.1| conserved hypothetical protein [Blastomyces dermatitidis SLH14081]	0.0, Method: Compositional matrix adjust.	69.7	76.09
g332.t1	gb|EGC46082.1| SAP domain-containing protein [Histoplasma capsulatum H88]	e-113, Method: Compositional matrix adjust.	63.92	65.98
g333.t1	gb|EEH11106.1| FACT complex subunit pob3 [Histoplasma capsulatum G186AR]	0.0, Method: Compositional matrix adjust.	88.64	90.03
g334.t1	gb|EEH11107.1| glycosyl hydrolase [Histoplasma capsulatum G186AR]	0.0, Method: Compositional matrix adjust.	72.22	79.82
g335.t1	gb|EQL37207.1| carbonic anhydrase [Blastomyces dermatitidis ATCC 26199]	e-160, Method: Compositional matrix adjust.	78.01	82.98
g336.t1	ref|XP_002624710.1| cellular morphogenesis protein [Blastomyces dermatitidis SLH14081] gb|EEQ78536.1| cellular morphogenesis protein [Blastomyces dermatitidis SLH14081]	0.0, Method: Compositional matrix adjust.	77.72	84.99
g337.t1	gb|EQL37209.1| hypothetical protein BDFG_01473 [Blastomyces dermatitidis ATCC 26199]	0.0, Method: Compositional matrix adjust.	66.93	74.38
g338.t1	gb|EEQ86517.1| predicted protein [Blastomyces dermatitidis ER-3] gb|EQL37210.1| hypothetical protein BDFG_01474 [Blastomyces dermatitidis ATCC 26199]	3e-31, Method: Compositional matrix adjust.	71.43	80.95
g339.t1	gb|EEH11113.1| 8-oxoguanine DNA glycosylase [Histoplasma capsulatum G186AR]	0.0, Method: Compositional matrix adjust.	86.41	91.5
g340.t1	gb|EEH11114.1| splicing factor u2af large subunit [Histoplasma capsulatum G186AR]	0.0, Method: Compositional matrix adjust.	92.09	94.88
g341.t1	gb|EQL37214.1| hypothetical protein BDFG_01477 [Blastomyces dermatitidis ATCC 26199] gb|EQL37215.1| hypothetical protein, variant 1 [Blastomyces dermatitidis ATCC 26199] gb|EQL37216.1| hypothetical protein, variant 2 [Blastomyces dermatitidis ATCC 26199]	0.0, Method: Compositional matrix adjust.	83.01	87.31
g342.t1	gb|EGE79100.1| chromate ion transporter [Blastomyces dermatitidis ATCC 18188]	e-168, Method: Compositional matrix adjust.	83.89	86.91
g343.t1	ref|XP_002624695.1| 40S ribosomal protein S13 [Blastomyces dermatitidis SLH14081] gb|EEQ78521.1| ribosomal protein S13 [Blastomyces dermatitidis SLH14081] gb|EEQ86502.1| ribosomal protein S13 [Blastomyces dermatitidis ER-3] gb|EGE79111.1| 40S ribosomal protein S13 [Blastomyces dermatitidis ATCC 18188] gb|EQL37230.1| 40S ribosomal protein S13 [Blastomyces dermatitidis ATCC 26199]	e-105, Method: Compositional matrix adjust.	98.68	99.34
g344.t1	gb|EEQ86501.1| VRR-NUC domain-containing protein [Blastomyces dermatitidis ER-3]	0.0, Method: Compositional matrix adjust.	83.57	87.32
g345.t1	gb|EGE79113.1| hypothetical protein BDDG_02051 [Blastomyces dermatitidis ATCC 18188] gb|EQL37232.1| hypothetical protein BDFG_01493 [Blastomyces dermatitidis ATCC 26199]	3e-62, Method: Compositional matrix adjust.	59.26	62.5
g346.t1	ref|XP_002792416.1| conserved hypothetical protein [Paracoccidioides sp. 'lutzii' Pb01] gb|EEH34652.1| hypothetical protein PAAG_05701 [Paracoccidioides sp. 'lutzii' Pb01]	e-102, Method: Compositional matrix adjust.	56.13	60.43
g347.t1	gb|EEQ86498.1| PHD finger domain-containing protein [Blastomyces dermatitidis ER-3] gb|EGE79115.1| PHD finger domain-containing protein [Blastomyces dermatitidis ATCC 18188] gb|EQL37234.1| NuA3 HAT complex component NTO1 [Blastomyces dermatitidis ATCC 26199]	0.0, Method: Compositional matrix adjust.	76.96	80.05
g348.t1	ref|XP_001540826.1| predicted protein [Histoplasma capsulatum NAm1] gb|EDN08156.1| predicted protein [Histoplasma capsulatum NAm1]	2e-77, Method: Compositional matrix adjust.	85.93	89.63
g349.t1	gb|EEH11129.1| conserved hypothetical protein [Histoplasma capsulatum G186AR]	4e-68, Method: Compositional matrix adjust.	68.71	74.23
g350.t1	gb|EGE79119.1| glycoprotease [Blastomyces dermatitidis ATCC 18188]	0.0, Method: Compositional matrix adjust.	81.72	88.55
g351.t1	gb|EEH11132.1| mitochondrial inner membrane protein [Histoplasma capsulatum G186AR] gb|EGC46109.1| mitochondrial inner membrane protein [Histoplasma capsulatum H88]	0.0, Method: Compositional matrix adjust.	91.1	95.41
g352.t1	gb|EER42287.1| C2H2 finger domain-containing protein [Histoplasma capsulatum H143]	0.0, Method: Compositional matrix adjust.	56.53	62.19
g353.t1	gb|EQL29810.1| hypothetical protein BDFG_07621 [Blastomyces dermatitidis ATCC 26199]	e-132, Method: Compositional matrix adjust.	68.09	71.05
g354.t1	gb|EEH11131.1| conserved hypothetical protein [Histoplasma capsulatum G186AR]	4e-56, Method: Compositional matrix adjust.	64.63	66.67
g355.t1	gb|EZG10816.1| hypothetical protein H106_00394 [Trichophyton rubrum CBS 735.88]	7e-29, Method: Compositional matrix adjust.	60.95	77.14
g356.t1	gb|EGE79125.1| hypothetical protein BDDG_02063 [Blastomyces dermatitidis ATCC 18188]	2e-42, Method: Compositional matrix adjust.	84.34	86.75
g357.t1	gb|EQL37244.1| hypothetical protein BDFG_01502 [Blastomyces dermatitidis ATCC 26199]	e-107, Method: Compositional matrix adjust.	69.4	76.29
g358.t1	gb|EQL37245.1| hypothetical protein BDFG_01503 [Blastomyces dermatitidis ATCC 26199]	0.0, Method: Compositional matrix adjust.	74.16	81.28
g359.t1	ref|XP_002624680.1| S-formylglutathione hydrolase [Blastomyces dermatitidis SLH14081] gb|EEQ78506.1| S-formylglutathione hydrolase [Blastomyces dermatitidis SLH14081] gb|EEQ86488.1| S-formylglutathione hydrolase [Blastomyces dermatitidis ER-3] gb|EGE79128.1| S-formylglutathione hydrolase [Blastomyces dermatitidis ATCC 18188] gb|EQL37246.1| para-nitrobenzyl esterase [Blastomyces dermatitidis ATCC …	0.0, Method: Compositional matrix adjust.	93.01	97.2
g360.t1	gb|EEQ86487.1| tRNA exportin [Blastomyces dermatitidis ER-3]	0.0, Method: Compositional matrix adjust.	90.32	93.42
g361.t1	ref|XP_002624678.1| D-xylulose kinase [Blastomyces dermatitidis SLH14081] gb|EEQ78504.1| D-xylulose kinase [Blastomyces dermatitidis SLH14081]	0.0, Method: Compositional matrix adjust.	84.03	88.54
g362.t1	gb|EQL37249.1| hypothetical protein BDFG_01507 [Blastomyces dermatitidis ATCC 26199]	0.0, Method: Compositional matrix adjust.	64.67	69.16
g363.t1	ref|XP_002624676.1| silencing information regulator [Blastomyces dermatitidis SLH14081] gb|EEQ78502.1| silencing information regulator [Blastomyces dermatitidis SLH14081]	0.0, Method: Compositional matrix adjust.	88.25	92.95
g364.t1	gb|EEH11142.1| cyclin-dependent protein kinase PhoA [Histoplasma capsulatum G186AR]	0.0, Method: Compositional matrix adjust.	84.58	86.57
g365.t1	gb|EEQ86482.1| MIND kinetochore complex component Nnf1 [Blastomyces dermatitidis ER-3] gb|EQL37252.1| hypothetical protein BDFG_01510 [Blastomyces dermatitidis ATCC 26199]	e-124, Method: Compositional matrix adjust.	77.12	81.78
g366.t1	ref|XP_002624673.1| conserved hypothetical protein [Blastomyces dermatitidis SLH14081] gb|EEQ78499.1| conserved hypothetical protein [Blastomyces dermatitidis SLH14081]	0.0, Method: Compositional matrix adjust.	80.65	84.29
g367.t1	ref|XP_002624671.1| conserved hypothetical protein [Blastomyces dermatitidis SLH14081] gb|EEQ78497.1| conserved hypothetical protein [Blastomyces dermatitidis SLH14081]	3e-98, Method: Compositional matrix adjust.	80.98	88.04
g368.t1	gb|EEQ86474.1| NTF2 and RRM domain-containing protein [Blastomyces dermatitidis ER-3] gb|EGE79133.1| NTF2 and RRM domain-containing protein [Blastomyces dermatitidis ATCC 18188] gb|EQL37256.1| hypothetical protein BDFG_01514 [Blastomyces dermatitidis ATCC 26199]	e-111, Method: Compositional matrix adjust.	67.28	69.12
g369.t1	gb|EEQ86473.1| ATP-dependent molecular chaperone HSC82 [Blastomyces dermatitidis ER-3] gb|EGE79134.1| ATP-dependent molecular chaperone HSC82 [Blastomyces dermatitidis ATCC 18188]	0.0, Method: Compositional matrix adjust.	81.39	81.68
g370.t1	gb|EGC46125.1| conserved hypothetical protein [Histoplasma capsulatum H88]	0.0, Method: Compositional matrix adjust.	72.03	78.63
g371.t1	gb|EQL37261.1| hypothetical protein, variant [Blastomyces dermatitidis ATCC 26199]	0.0, Method: Compositional matrix adjust.	70.47	76.18
g372.t1	ref|XP_001540860.1| conserved hypothetical protein [Histoplasma capsulatum NAm1] gb|EDN08190.1| conserved hypothetical protein [Histoplasma capsulatum NAm1]	0.0, Method: Compositional matrix adjust.	81.7	88.47
g374.t1	gb|EGE79142.1| rRNA processing protein [Blastomyces dermatitidis ATCC 18188] gb|EQL29285.1| hypothetical protein BDFG_08088 [Blastomyces dermatitidis ATCC 26199]	e-131, Method: Compositional matrix adjust.	61.33	64.36
g375.t1	gb|EEH11160.1| conserved hypothetical protein [Histoplasma capsulatum G186AR] gb|EER43211.1| conserved hypothetical protein [Histoplasma capsulatum H143] gb|EGC46144.1| conserved hypothetical protein [Histoplasma capsulatum H88]	1e-44, Method: Compositional matrix adjust.	87.34	96.2
g376.t1	gb|EQL29282.1| hypothetical protein BDFG_08086 [Blastomyces dermatitidis ATCC 26199] gb|EQL29283.1| hypothetical protein, variant 1 [Blastomyces dermatitidis ATCC 26199]	0.0, Method: Compositional matrix adjust.	76.34	80.29
g378.t1	gb|EER43214.1| conserved hypothetical protein [Histoplasma capsulatum H143]	e-101, Method: Compositional matrix adjust.	51.12	56.46
g379.t1	gb|EGE79147.1| ribosomal DNA transcription factor Rrn3 [Blastomyces dermatitidis ATCC 18188]	0.0, Method: Compositional matrix adjust.	77.52	82.43
g380.t1	gb|EEH11165.1| lipase [Histoplasma capsulatum G186AR]	0.0, Method: Compositional matrix adjust.	67.61	72.77
g381.t1	gb|EEH11166.1| aspartyl-tRNA synthetase [Histoplasma capsulatum G186AR]	0.0, Method: Compositional matrix adjust.	81.67	89.5
g382.t1	gb|EEH11167.1| ARP2/3 complex subunit [Histoplasma capsulatum G186AR] gb|EER43218.1| ARP2/3 complex 34 kDa subunit [Histoplasma capsulatum H143] gb|EGC46152.1| ARP2/3 complex 34 kDa subunit [Histoplasma capsulatum H88]	0.0, Method: Compositional matrix adjust.	91.19	94.34
g383.t1	ref|XP_002624649.1| WD domain-containing protein [Blastomyces dermatitidis SLH14081] gb|EEQ78475.1| WD domain-containing protein [Blastomyces dermatitidis SLH14081] gb|EEQ86455.1| WD domain-containing protein [Blastomyces dermatitidis ER-3] gb|EQL29273.1| hypothetical protein BDFG_08079 [Blastomyces dermatitidis ATCC 26199]	0.0, Method: Compositional matrix adjust.	87.84	91.27
g384.t1	gb|EEQ86454.1| zinc metallopeptidase [Blastomyces dermatitidis ER-3] gb|EQL29272.1| hypothetical protein BDFG_08078 [Blastomyces dermatitidis ATCC 26199]	0.0, Method: Compositional matrix adjust.	83.66	87.07
g385.t1	ref|XP_002624647.1| conserved hypothetical protein [Blastomyces dermatitidis SLH14081] gb|EEQ78473.1| conserved hypothetical protein [Blastomyces dermatitidis SLH14081] gb|EEQ86453.1| conserved hypothetical protein [Blastomyces dermatitidis ER-3] gb|EGE79154.1| hypothetical protein BDDG_02092 [Blastomyces dermatitidis ATCC 18188]	0.0, Method: Compositional matrix adjust.	84.36	88.16
g386.t1	gb|EEQ86452.1| conserved hypothetical protein [Blastomyces dermatitidis ER-3]	e-178, Method: Compositional matrix adjust.	65.31	78.32
g387.t1	gb|EER43223.1| conserved hypothetical protein [Histoplasma capsulatum H143] gb|EGC46157.1| conserved hypothetical protein [Histoplasma capsulatum H88]	e-101, Method: Compositional matrix adjust.	56.29	69.93
g388.t1	gb|EQL29264.1| hypothetical protein BDFG_08073 [Blastomyces dermatitidis ATCC 26199]	2e-68, Method: Compositional matrix adjust.	78.29	84.5
g389.t1	gb|EGE79159.1| cell cycle inhibitor Nif1 [Blastomyces dermatitidis ATCC 18188] gb|EQL29263.1| hypothetical protein BDFG_08072 [Blastomyces dermatitidis ATCC 26199]	0.0, Method: Compositional matrix adjust.	76.06	81.21
g390.t1	gb|EEH11177.1| conserved hypothetical protein [Histoplasma capsulatum G186AR]	e-166, Method: Compositional matrix adjust.	72.87	84.54
g391.t1	ref|XP_002624633.1| class V chitinase [Blastomyces dermatitidis SLH14081] gb|EEQ78459.1| class V chitinase [Blastomyces dermatitidis SLH14081]	e-145, Method: Compositional matrix adjust.	59.8	66.92
g392.t1	ref|XP_002624632.1| mRNA cleavage and polyadenylation specificity factor complex subunit [Blastomyces dermatitidis SLH14081] gb|EEQ78458.1| mRNA cleavage and polyadenylation specificity factor complex subunit [Blastomyces dermatitidis SLH14081] gb|EEQ86438.1| mRNA cleavage and polyadenylation specificity factor complex subunit [Blastomyces dermatitidis ER-3] gb|EGE85854.1| mRNA 3'-end-processing …	e-132, Method: Compositional matrix adjust.	85.71	89.52
g393.t1	ref|XP_002624631.1| cyclohexanone monooxygenase [Blastomyces dermatitidis SLH14081] gb|EEQ78457.1| cyclohexanone monooxygenase [Blastomyces dermatitidis SLH14081]	0.0, Method: Compositional matrix adjust.	93.6	97.36
g394.t1	gb|EGE85857.1| hypothetical protein BDDG_08802 [Blastomyces dermatitidis ATCC 18188] gb|EQL29381.1| hypothetical protein BDFG_08008 [Blastomyces dermatitidis ATCC 26199]	0.0, Method: Compositional matrix adjust.	87.53	89.92
g395.t1	ref|XP_002624627.1| NAD(P)H:quinone oxidoreductase [Blastomyces dermatitidis SLH14081] gb|EEQ78453.1| NAD(P)H:quinone oxidoreductase [Blastomyces dermatitidis SLH14081] gb|EEQ86432.1| NAD(P)H:quinone oxidoreductase [Blastomyces dermatitidis ER-3] gb|EGE85861.1| NAD(P)H:quinone oxidoreductase [Blastomyces dermatitidis ATCC 18188] gb|EQL29379.1| minor allergen Alt a 7 [Blastomyces dermatitidis ATCC…	e-134, Method: Compositional matrix adjust.	91.13	94.58
g396.t1	ref|XP_002624626.1| nuclear protein localization protein 4 [Blastomyces dermatitidis SLH14081] gb|EEQ78452.1| nuclear protein localization protein 4 [Blastomyces dermatitidis SLH14081]	0.0, Method: Compositional matrix adjust.	90.47	93.65
g397.t1	ref|XP_002624625.1| mitochondrial integral membrane protein [Blastomyces dermatitidis SLH14081] gb|EEQ78451.1| mitochondrial integral membrane protein [Blastomyces dermatitidis SLH14081]	0.0, Method: Compositional matrix adjust.	79.24	82.1
g398.t1	gb|EQL29375.1| protein phosphatase methylesterase 1 [Blastomyces dermatitidis ATCC 26199]	0.0, Method: Compositional matrix adjust.	84.32	90.02
g399.t1	gb|EEH11186.1| transcription initiation factor TFIID subunit 5 [Histoplasma capsulatum G186AR]	0.0, Method: Compositional matrix adjust.	89.93	91.89
g400.t1	gb|EQL29373.1| hypothetical protein BDFG_08001 [Blastomyces dermatitidis ATCC 26199]	9e-77, Method: Compositional matrix adjust.	66.49	72.87
g401.t1	ref|XP_002624621.1| F-actin capping protein beta subunit [Blastomyces dermatitidis SLH14081] gb|EEQ78447.1| F-actin capping protein beta subunit [Blastomyces dermatitidis SLH14081] gb|EEQ86426.1| F-actin capping protein beta subunit [Blastomyces dermatitidis ER-3] gb|EGE85867.1| F-actin-capping protein subunit beta [Blastomyces dermatitidis ATCC 18188] gb|EQL29372.1| F-actin-capping protein subun…	0.0, Method: Compositional matrix adjust.	98.12	99.25
g402.t1	ref|XP_002624620.1| ATP-dependent DNA helicase MPH1 [Blastomyces dermatitidis SLH14081] gb|EEQ78446.1| ATP-dependent DNA helicase MPH1 [Blastomyces dermatitidis SLH14081] gb|EEQ86425.1| ATP-dependent DNA helicase MPH1 [Blastomyces dermatitidis ER-3] gb|EGE85868.1| ATP-dependent DNA helicase MPH1 [Blastomyces dermatitidis ATCC 18188]	0.0, Method: Compositional matrix adjust.	74.93	79.11
g403.t1	ref|XP_002624619.1| conserved hypothetical protein [Blastomyces dermatitidis SLH14081] gb|EEQ78445.1| conserved hypothetical protein [Blastomyces dermatitidis SLH14081]	2e-47, Method: Compositional matrix adjust.	48.88	56.18
g404.t1	gb|EQL29365.1| hypothetical protein BDFG_07996 [Blastomyces dermatitidis ATCC 26199]	0.0, Method: Compositional matrix adjust.	79.86	85.61
g405.t1	gb|EER43245.1| dolichol phosphate-mannose biosynthesis regulatory protein Dpm2 [Histoplasma capsulatum H143]	4e-40, Method: Compositional matrix adjust.	100	100
g406.t1	ref|XP_002624615.1| pre-mRNA-splicing factor cwc22 [Blastomyces dermatitidis SLH14081] gb|EEQ78441.1| pre-mRNA-splicing factor cwc22 [Blastomyces dermatitidis SLH14081]	0.0, Method: Compositional matrix adjust.	85.06	86.01
g407.t1	gb|EEH11196.1| RNA binding protein [Histoplasma capsulatum G186AR]	0.0, Method: Compositional matrix adjust.	77.22	82
g408.t1	gb|EGE85876.1| hypothetical protein BDDG_08821 [Blastomyces dermatitidis ATCC 18188]	2e-86, Method: Compositional matrix adjust.	70.95	80.45
g409.t1	gb|EEQ86414.1| 6-phosphogluconolactonase [Blastomyces dermatitidis ER-3] gb|EGE84732.1| 6-phosphogluconolactonase [Blastomyces dermatitidis ATCC 18188] gb|EQL30715.1| 6-phosphogluconolactonase [Blastomyces dermatitidis ATCC 26199]	0.0, Method: Compositional matrix adjust.	92.08	95.09
g410.t1	gb|EER43254.1| conserved hypothetical protein [Histoplasma capsulatum H143]	0.0, Method: Compositional matrix adjust.	55.46	61.69
g411.t1	ref|XP_002792334.1| wd and tetratricopeptide repeat protein [Paracoccidioides sp. 'lutzii' Pb01]	0.0, Method: Compositional matrix adjust.	73.07	78.88
g412.t1	ref|XP_002624604.1| mitotic check point protein [Blastomyces dermatitidis SLH14081] gb|EEQ78430.1| mitotic check point protein [Blastomyces dermatitidis SLH14081]	0.0, Method: Compositional matrix adjust.	82.77	84.04
g413.t1	gb|EEH11207.1| conserved hypothetical protein [Histoplasma capsulatum G186AR]	e-152, Method: Compositional matrix adjust.	75.17	78.81
g414.t1	ref|XP_002624602.1| MesA [Blastomyces dermatitidis SLH14081] gb|EEQ78428.1| MesA [Blastomyces dermatitidis SLH14081]	0.0, Method: Compositional matrix adjust.	83.76	85.66
g415.t1	ref|XP_003066269.1| hypothetical protein CPC735_054940 [Coccidioides posadasii C735 delt a SOWgp] gb|EER24124.1| hypothetical protein CPC735_054940 [Coccidioides posadasii C735 delta SOWgp]	e-109, Method: Compositional matrix adjust.	33.15	49.39
g416.t1	gb|EEH11209.1| conserved hypothetical protein [Histoplasma capsulatum G186AR]	e-137, Method: Compositional matrix adjust.	56.69	64.57
g417.t1	gb|EEH11212.1| phosphoribosylglycinamide formyltransferase [Histoplasma capsulatum G186AR]	e-144, Method: Compositional matrix adjust.	86.52	93.48
g418.t1	gb|EQL30705.1| pyridoxine kinase [Blastomyces dermatitidis ATCC 26199]	0.0, Method: Compositional matrix adjust.	78.51	84.84
g419.t1	gb|EER43265.1| dUTPase [Histoplasma capsulatum H143] gb|EGC46200.1| dUTPase [Histoplasma capsulatum H88]	1e-85, Method: Compositional matrix adjust.	75	76.56
g420.t1	ref|WP_034999383.1| hypothetical protein [Beijerinckia mobilis]	1e-14, Method: Compositional matrix adjust.	23.08	40.93
g421.t1	ref|WP_034999381.1| hypothetical protein, partial [Beijerinckia mobilis]	4e-32, Method: Compositional matrix adjust.	66.27	79.52
g422.t1	ref|WP_034999381.1| hypothetical protein, partial [Beijerinckia mobilis]	9e-28, Method: Compositional matrix adjust.	57.95	72.73
g423.t1	gb|EER43266.1| phosphotransferase enzyme family protein [Histoplasma capsulatum H143]	0.0, Method: Compositional matrix adjust.	89.84	95.33
g424.t1	gb|EGC46203.1| C2H2 zinc finger domain-containing protein [Histoplasma capsulatum H88]	0.0, Method: Compositional matrix adjust.	75.78	80.23
g425.t1	gb|EEQ86399.1| cystinosin [Blastomyces dermatitidis ER-3]	e-161, Method: Compositional matrix adjust.	78.45	81.14
g426.t1	gb|EEQ86398.1| conserved hypothetical protein [Blastomyces dermatitidis ER-3]	0.0, Method: Compositional matrix adjust.	61.9	65.24
g427.t1	ref|XP_002624591.1| ATP synthase F1 epsilon subunit [Blastomyces dermatitidis SLH14081] gb|EEQ78417.1| ATP synthase F1 epsilon subunit [Blastomyces dermatitidis SLH14081] gb|EEQ86397.1| ATP synthase F1 epsilon subunit [Blastomyces dermatitidis ER-3] gb|EGE84714.1| ATP synthase F1 epsilon subunit [Blastomyces dermatitidis ATCC 18188] gb|EQL30695.1| ATP synthase subunit delta, mitochondrial [Blasto…	3e-94, Method: Compositional matrix adjust.	97.22	100
g428.t1	gb|EQL30691.1| hypothetical protein, variant [Blastomyces dermatitidis ATCC 26199]	0.0, Method: Compositional matrix adjust.	71.89	77.19
g429.t1	gb|EGE84710.1| arsenical-resistance protein [Blastomyces dermatitidis ATCC 18188] gb|EQL30689.1| ACR3 family arsenite transporter [Blastomyces dermatitidis ATCC 26199]	0.0, Method: Compositional matrix adjust.	82.69	87.6
g430.t1	gb|KJK62774.1| arsenical resistance protein ArsH [Aspergillus parasiticus SU-1]	e-141, Method: Compositional matrix adjust.	73.21	81.13
g431.t1	ref|XP_002624585.1| MYB family conidiophore development protein FlbD [Blastomyces dermatitidis SLH14081] gb|EEQ78411.1| MYB family conidiophore development protein FlbD [Blastomyces dermatitidis SLH14081]	0.0, Method: Compositional matrix adjust.	78.97	82.82
g432.t1	gb|EEQ86387.1| UDP-N-acetylglucosaminyltransferase [Blastomyces dermatitidis ER-3] gb|EQL30681.1| hypothetical protein BDFG_06834 [Blastomyces dermatitidis ATCC 26199] gb|EQL30682.1| hypothetical protein, variant [Blastomyces dermatitidis ATCC 26199]	0.0, Method: Compositional matrix adjust.	85.92	89.16
g433.t1	gb|KGQ01205.1| protein transporter SEC23 [Paracoccidioides sp. 'lutzii' Pb01]	0.0, Method: Compositional matrix adjust.	94.08	96.12
g434.t1	gb|EGC46220.1| conserved hypothetical protein [Histoplasma capsulatum H88]	0.0, Method: Compositional matrix adjust.	91.07	95.63
g435.t1	ref|XP_001540951.1| conserved hypothetical protein [Histoplasma capsulatum NAm1] gb|EDN08281.1| conserved hypothetical protein [Histoplasma capsulatum NAm1]	e-147, Method: Compositional matrix adjust.	84.8	89.2
g436.t1	gb|EGC46222.1| conserved hypothetical protein [Histoplasma capsulatum H88]	e-146, Method: Compositional matrix adjust.	66.98	72.33
g437.t1	ref|XP_002620178.1| peroxisomal carrier protein [Blastomyces dermatitidis SLH14081] gb|EEQ76756.1| peroxisomal carrier protein [Blastomyces dermatitidis SLH14081]	0.0, Method: Compositional matrix adjust.	86.88	90.96
g438.t1	gb|EGE84359.1| cysteine protease PalB [Blastomyces dermatitidis ATCC 18188]	0.0, Method: Compositional matrix adjust.	82.41	89.08
g439.t1	gb|EER43290.1| NAD dependent epimerase/dehydratase [Histoplasma capsulatum H143] gb|EGC46227.1| NAD dependent epimerase/dehydratase [Histoplasma capsulatum H88]	0.0, Method: Compositional matrix adjust.	90.37	94.12
g440.t1	ref|XP_003040150.1| hypothetical protein NECHADRAFT_52814 [Nectria haematococca mpVI 77-13-4] gb|EEU34437.1| hypothetical protein NECHADRAFT_52814 [Nectria haematococca mpVI 77-13-4]	e-166, Method: Compositional matrix adjust.	52.23	65.61
g441.t1	gb|EEH11244.1| topoisomerase I [Histoplasma capsulatum G186AR]	0.0, Method: Compositional matrix adjust.	79.36	82.55
g442.t1	ref|XP_002620639.1| ATP synthase F1 gamma subunit [Blastomyces dermatitidis SLH14081] gb|EEQ75820.1| ATP synthase F1 gamma subunit [Blastomyces dermatitidis SLH14081] gb|EEQ86367.1| ATP synthase F1 gamma subunit [Blastomyces dermatitidis ER-3] gb|EGE84364.1| ATP synthase subunit gamma [Blastomyces dermatitidis ATCC 18188] gb|EQL28053.1| F-type H+-transporting ATPase subunit gamma [Blastomyces der…	0.0, Method: Compositional matrix adjust.	90.6	94.97
g443.t1	gb|EER43293.1| F-box protein [Histoplasma capsulatum H143] gb|EGC46230.1| F-box domain-containing protein [Histoplasma capsulatum H88]	0.0, Method: Compositional matrix adjust.	72.85	82.8
g444.t1	gb|EEQ86364.1| disulfide isomerase [Blastomyces dermatitidis ER-3] gb|EGE84366.1| disulfide isomerase [Blastomyces dermatitidis ATCC 18188] gb|EQL28056.1| protein disulfide-isomerase [Blastomyces dermatitidis ATCC 26199]	0.0, Method: Compositional matrix adjust.	66.22	76.06
g445.t1	gb|EGE84367.1| hypothetical protein BDDG_07312 [Blastomyces dermatitidis ATCC 18188]	0.0, Method: Compositional matrix adjust.	91.82	94.39
g446.t1	gb|EEH11249.1| conserved hypothetical protein [Histoplasma capsulatum G186AR]	0.0, Method: Compositional matrix adjust.	68.27	75.32
g447.t1	gb|EGC46234.1| endo-1,3(4)-beta-glucanase [Histoplasma capsulatum H88]	0.0, Method: Compositional matrix adjust.	58.14	64.9
g448.t1	gb|EGE84371.1| hypothetical protein BDDG_07316 [Blastomyces dermatitidis ATCC 18188]	0.0, Method: Compositional matrix adjust.	86.63	90.88
g449.t1	ref|XP_002620629.1| conserved hypothetical protein [Blastomyces dermatitidis SLH14081] gb|EEQ75810.1| conserved hypothetical protein [Blastomyces dermatitidis SLH14081] gb|EEQ86359.1| conserved hypothetical protein [Blastomyces dermatitidis ER-3] gb|EGE84372.1| hypothetical protein BDDG_07317 [Blastomyces dermatitidis ATCC 18188] gb|EQL28514.1| hypothetical protein BDFG_08751 [Blastomyces dermati…	0.0, Method: Compositional matrix adjust.	86.82	90.54
g450.t1	ref|XP_003069144.1| hypothetical protein CPC735_023350 [Coccidioides posadasii C735 delta SOWgp] gb|EER26999.1| hypothetical protein CPC735_023350 [Coccidioides posadasii C735 delta SOWgp]	2e-38, Method: Compositional matrix adjust.	28.73	49.59
g451.t1	ref|XP_010763059.1| hypothetical protein PADG_07830 [Paracoccidioides brasiliensis Pb18] gb|EEH43010.2| hypothetical protein PADG_07830 [Paracoccidioides brasiliensis Pb18]	e-103, Method: Compositional matrix adjust.	75	84.57
g452.t1	gb|EGE83325.1| PHD finger and BAH domain-containing protein [Blastomyces dermatitidis ATCC 18188] gb|EQL27870.1| hypothetical protein BDFG_09328 [Blastomyces dermatitidis ATCC 26199]	0.0, Method: Compositional matrix adjust.	73.98	78.39
g453.t1	ref|XP_002620624.1| DNA-directed DNA polymerase theta [Blastomyces dermatitidis SLH14081] gb|EEQ75805.1| DNA-directed DNA polymerase theta [Blastomyces dermatitidis SLH14081]	0.0, Method: Compositional matrix adjust.	81.71	85.62
g454.t1	gb|EGE86818.1| high affinity cAMP phosphodiesterase [Blastomyces dermatitidis ATCC 18188] gb|EQL28288.1| 3',5'-cyclic-nucleotide phosphodiesterase [Blastomyces dermatitidis ATCC 26199] gb|EQL28289.1| 3',5'-cyclic-nucleotide phosphodiesterase, variant [Blastomyces dermatitidis ATCC 26199]	0.0, Method: Compositional matrix adjust.	74.87	83.21
g455.t1	gb|EGE83322.1| SelT/selW/selH selenoprotein domain-containing protein [Blastomyces dermatitidis ATCC 18188] gb|EQL28287.1| hypothetical protein BDFG_08973 [Blastomyces dermatitidis ATCC 26199]	6e-78, Method: Compositional matrix adjust.	71.18	75.88
g456.t1	gb|EGE83318.1| eukaryotic translation initiation factor 3 subunit EifCa [Blastomyces dermatitidis ATCC 18188]	0.0, Method: Compositional matrix adjust.	77.06	78.84
g457.t1	ref|XP_002620616.1| conserved hypothetical protein [Blastomyces dermatitidis SLH14081] gb|EEQ75797.1| conserved hypothetical protein [Blastomyces dermatitidis SLH14081]	0.0, Method: Compositional matrix adjust.	81.12	87.61
g458.t1	gb|EGC46251.1| conserved hypothetical protein [Histoplasma capsulatum H88]	0.0, Method: Compositional matrix adjust.	69.78	74.45
g459.t1	gb|EEH11271.1| N-acetyltransferase [Histoplasma capsulatum G186AR] gb|EER43316.1| N-acetyltransferase [Histoplasma capsulatum H143] gb|EGC46252.1| N-acetyltransferase [Histoplasma capsulatum H88]	e-136, Method: Compositional matrix adjust.	96.84	98.95
g460.t1	gb|EGE83314.1| MFS monocarboxylate transporter [Blastomyces dermatitidis ATCC 18188]	0.0, Method: Compositional matrix adjust.	81.63	90.48
g461.t1	gb|EGC46253.1| DNA-directed RNA polymerase I [Histoplasma capsulatum H88]	2e-99, Method: Compositional matrix adjust.	96.58	99.32
g462.t1	gb|EQL28276.1| hypothetical protein BDFG_08965 [Blastomyces dermatitidis ATCC 26199]	0.0, Method: Compositional matrix adjust.	76.76	83.44
g463.t1	ref|XP_002620610.1| conserved hypothetical protein [Blastomyces dermatitidis SLH14081] gb|EEQ75791.1| conserved hypothetical protein [Blastomyces dermatitidis SLH14081]	0.0, Method: Compositional matrix adjust.	70.43	78.43
g464.t1	gb|EGE83309.1| PH domain-containing protein [Blastomyces dermatitidis ATCC 18188]	0.0, Method: Compositional matrix adjust.	69.37	76.67
g465.t1	ref|XP_002620607.1| COPII-coated vesicle membrane protein Erv46 [Blastomyces dermatitidis SLH14081] gb|EEQ75788.1| COPII-coated vesicle membrane protein Erv46 [Blastomyces dermatitidis SLH14081] gb|EEQ86336.1| COPII-coated vesicle membrane protein Erv46 [Blastomyces dermatitidis ER-3] gb|EGE83307.1| COPII-coated vesicle membrane protein Erv46 [Blastomyces dermatitidis ATCC 18188] gb|EQL28271.1| h…	0.0, Method: Compositional matrix adjust.	85.29	92.64
g466.t1	gb|EGC46259.1| mRNA export factor mex67 [Histoplasma capsulatum H88]	0.0, Method: Compositional matrix adjust.	74.72	79.28
g467.t1	ref|XP_001541016.1| 60S acidic ribosomal protein P0 [Histoplasma capsulatum NAm1] gb|EDN08346.1| ribosomal protein P0 [Histoplasma capsulatum NAm1]	e-176, Method: Compositional matrix adjust.	91.01	94.76
g468.t1	gb|EGE83303.1| tRNA methyltransferase [Blastomyces dermatitidis ATCC 18188]	0.0, Method: Compositional matrix adjust.	78.74	83.55
g469.t1	ref|XP_002620602.1| uroporphyrinogen decarboxylase [Blastomyces dermatitidis SLH14081] gb|EEQ75783.1| uroporphyrinogen decarboxylase [Blastomyces dermatitidis SLH14081] gb|EEQ86331.1| uroporphyrinogen decarboxylase [Blastomyces dermatitidis ER-3] gb|EGE83302.1| uroporphyrinogen decarboxylase [Blastomyces dermatitidis ATCC 18188] gb|EQL28266.1| uroporphyrinogen decarboxylase [Blastomyces dermatiti…	0.0, Method: Compositional matrix adjust.	88.98	93.66
g470.t1	gb|EQL28265.1| cytosine deaminase [Blastomyces dermatitidis ATCC 26199]	4e-72, Method: Compositional matrix adjust.	72.97	81.76
g471.t1	ref|XP_002620598.1| mitochondrial protein import protein MAS5 [Blastomyces dermatitidis SLH14081] gb|EEQ75779.1| mitochondrial protein import protein MAS5 [Blastomyces dermatitidis SLH14081] gb|EEQ86329.1| mitochondrial protein import protein MAS5 [Blastomyces dermatitidis ER-3] gb|EGE83298.1| mitochondrial import protein MAS5 [Blastomyces dermatitidis ATCC 18188] gb|EQL29731.1| DnaJ like subfami…	0.0, Method: Compositional matrix adjust.	80.98	83.9
g472.t1	gb|EER43331.1| sulfate permease [Histoplasma capsulatum H143] gb|EGC46265.1| sulfate permease [Histoplasma capsulatum H88]	0.0, Method: Compositional matrix adjust.	89.72	92.91
g473.t1	dbj|GAD92425.1| TAM domain methyltransferase, putative [Byssochlamys spectabilis No. 5]	e-125, Method: Compositional matrix adjust.	52.55	70.87
g474.t1	gb|EEH11288.1| conserved hypothetical protein [Histoplasma capsulatum G186AR]	0.0, Method: Compositional matrix adjust.	76.32	81.45
g475.t1	ref|XP_002620594.1| conserved hypothetical protein [Blastomyces dermatitidis SLH14081] gb|EEQ75775.1| conserved hypothetical protein [Blastomyces dermatitidis SLH14081] gb|EGE83294.1| hypothetical protein BDDG_06238 [Blastomyces dermatitidis ATCC 18188] gb|EQL29738.1| hypothetical protein BDFG_07679 [Blastomyces dermatitidis ATCC 26199] gb|EQL29739.1| hypothetical protein, variant [Blastomyces de…	2e-92, Method: Compositional matrix adjust.	95.8	97.2
g476.t1	gb|EEH11290.1| SAM domain-containing protein [Histoplasma capsulatum G186AR] gb|EER43335.1| SAM domain-containing protein [Histoplasma capsulatum H143] gb|EGC46269.1| SAM domain-containing protein [Histoplasma capsulatum H88]	0.0, Method: Compositional matrix adjust.	84.91	87.31
g477.t1	ref|XP_002620592.1| conserved hypothetical protein [Blastomyces dermatitidis SLH14081] gb|EEQ75773.1| conserved hypothetical protein [Blastomyces dermatitidis SLH14081] gb|EEQ86323.1| conserved hypothetical protein [Blastomyces dermatitidis ER-3] gb|EGE83292.1| hypothetical protein BDDG_06236 [Blastomyces dermatitidis ATCC 18188] gb|EQL29741.1| hypothetical protein BDFG_07681 [Blastomyces dermati…	0.0, Method: Compositional matrix adjust.	83.17	87.69
g478.t1	gb|EGE83291.1| transcription factor tfiiic complex subunit sfc4 [Blastomyces dermatitidis ATCC 18188]	0.0, Method: Compositional matrix adjust.	85.82	89.94
g479.t1	gb|EEH11293.1| patatin-like phospholipase domain-containing protein [Histoplasma capsulatum G186AR]	0.0, Method: Compositional matrix adjust.	84.5	89.11
g480.t1	gb|EQL29746.1| hypothetical protein BDFG_07684 [Blastomyces dermatitidis ATCC 26199]	0.0, Method: Compositional matrix adjust.	75.53	78.12
g481.t1	ref|XP_002796924.1| serine/threonine-protein phosphatase PP1 [Paracoccidioides sp. 'lutzii' Pb01] gb|EEH37862.1| serine/threonine-protein phosphatase PP1 [Paracoccidioides sp. 'lutzii' Pb01] gb|EGC46277.1| serine/threonine protein phosphatase [Histoplasma capsulatum H88]	0.0, Method: Compositional matrix adjust.	100	100
g482.t1	ref|XP_001541000.1| GTP-binding protein sarA [Histoplasma capsulatum NAm1] gb|EDN08330.1| GTP-binding protein sarA [Histoplasma capsulatum NAm1] gb|EER43345.1| small COPII coat GTPase sar1 [Histoplasma capsulatum H143] gb|EGC46278.1| small COPII coat GTPase sar1 [Histoplasma capsulatum H88]	e-124, Method: Compositional matrix adjust.	90.48	91.53
g483.t1	gb|EGE83284.1| hypothetical protein BDDG_06228 [Blastomyces dermatitidis ATCC 18188]	0.0, Method: Compositional matrix adjust.	65.74	71.01
g484.t1	gb|EQL28456.1| hypothetical protein BDFG_08768 [Blastomyces dermatitidis ATCC 26199]	0.0, Method: Compositional matrix adjust.	72.12	78.15
g485.t1	ref|XP_002620520.1| conserved hypothetical protein [Blastomyces dermatitidis SLH14081] gb|EEQ75848.1| conserved hypothetical protein [Blastomyces dermatitidis SLH14081] gb|EEQ86314.1| conserved hypothetical protein [Blastomyces dermatitidis ER-3] gb|EGE83281.1| hypothetical protein BDDG_06225 [Blastomyces dermatitidis ATCC 18188]	0.0, Method: Compositional matrix adjust.	83.09	88.13
g486.t1	gb|EGE83280.1| proliferating cell nuclear antigen [Blastomyces dermatitidis ATCC 18188]	e-175, Method: Compositional matrix adjust.	84.3	88.05
g487.t1	gb|EER43352.1| conserved hypothetical protein [Histoplasma capsulatum H143]	e-180, Method: Compositional matrix adjust.	56.94	68.53
g488.t1	ref|XP_002620525.1| conserved hypothetical protein [Blastomyces dermatitidis SLH14081] gb|EEQ75853.1| conserved hypothetical protein [Blastomyces dermatitidis SLH14081] gb|EEQ86310.1| conserved hypothetical protein [Blastomyces dermatitidis ER-3] gb|EGE83277.1| hypothetical protein BDDG_06221 [Blastomyces dermatitidis ATCC 18188] gb|EQL28461.1| hypothetical protein BDFG_08773 [Blastomyces dermati…	0.0, Method: Compositional matrix adjust.	81.71	86.14
g489.t1	gb|EGE83276.1| high nitrogen upregulated cytochrome P450 monooxygenase 1 [Blastomyces dermatitidis ATCC 18188]	0.0, Method: Compositional matrix adjust.	65.41	71.86
g490.t1	ref|XP_001245471.1| hypothetical protein CIMG_04912 [Coccidioides immitis RS] ref|XP_003071430.1| Sec61beta family protein [Coccidioides posadasii C735 delta SOWgp] gb|EER29285.1| Sec61beta family protein [Coccidioides posadasii C735 delta SOWgp] gb|EFW15458.1| translocon protein Sec61beta [Coccidioides posadasii str. Silveira] gb|EAS33888.3| translocon protein Sec61beta [Coccidioides immitis RS]	5e-27, Method: Compositional matrix adjust.	72.86	75.71
g491.t1	gb|EGE83274.1| hypothetical protein BDDG_06218 [Blastomyces dermatitidis ATCC 18188]	0.0, Method: Compositional matrix adjust.	66.45	74.74
g492.t1	gb|EEQ86305.1| dynein light chain [Blastomyces dermatitidis ER-3]	2e-48, Method: Compositional matrix adjust.	92.59	92.59
g493.t1	ref|XP_002620531.1| pre-rRNA processing protein Mrd1 [Blastomyces dermatitidis SLH14081] gb|EEQ75859.1| pre-rRNA processing protein Mrd1 [Blastomyces dermatitidis SLH14081] gb|EEQ86304.1| pre-rRNA processing protein Mrd1 [Blastomyces dermatitidis ER-3] gb|EGE83271.1| pre-rRNA processing protein Mrd1 [Blastomyces dermatitidis ATCC 18188]	0.0, Method: Compositional matrix adjust.	86.56	91.77
g494.t1	gb|EQL28473.1| alcohol dehydrogenase [Blastomyces dermatitidis ATCC 26199]	2e-91, Method: Compositional matrix adjust.	78.36	86.55
g495.t1	gb|EER43364.1| hypothetical protein HCDG_03262 [Histoplasma capsulatum H143] gb|EGC46297.1| hypothetical protein HCEG_05512 [Histoplasma capsulatum H88]	e-157, Method: Compositional matrix adjust.	75	83.9
g496.t1	gb|EEQ86301.1| protein phosphatase regulatory subunit Sds22 [Blastomyces dermatitidis ER-3]	0.0, Method: Compositional matrix adjust.	84.26	87.04
g497.t1	gb|EGE83266.1| plasma membrane phosphatase required for sodium stress response [Blastomyces dermatitidis ATCC 18188]	0.0, Method: Compositional matrix adjust.	80.4	84.89
g498.t1	gb|EQL28479.1| hypothetical protein BDFG_08785 [Blastomyces dermatitidis ATCC 26199]	0.0, Method: Compositional matrix adjust.	87.95	91.33
g499.t1	gb|EQL28480.1| hypothetical protein BDFG_08786 [Blastomyces dermatitidis ATCC 26199]	0.0, Method: Compositional matrix adjust.	74.14	83.97
g500.t1	gb|EEH11324.1| conserved hypothetical protein [Histoplasma capsulatum G186AR]	0.0, Method: Compositional matrix adjust.	78.18	85.02
g501.t1	ref|XP_002620540.1| conserved hypothetical protein [Blastomyces dermatitidis SLH14081] gb|EEQ75868.1| conserved hypothetical protein [Blastomyces dermatitidis SLH14081] gb|EGE83261.1| hypothetical protein BDDG_06205 [Blastomyces dermatitidis ATCC 18188]	0.0, Method: Compositional matrix adjust.	80.76	82.66
g502.t1	gb|EQL28484.1| hypothetical protein BDFG_08789 [Blastomyces dermatitidis ATCC 26199]	0.0, Method: Compositional matrix adjust.	67.86	77.52
g503.t1	ref|XP_002620542.1| conserved hypothetical protein [Blastomyces dermatitidis SLH14081] gb|EEQ75870.1| conserved hypothetical protein [Blastomyces dermatitidis SLH14081] gb|EQL28485.1| hypothetical protein BDFG_08790 [Blastomyces dermatitidis ATCC 26199]	0.0, Method: Compositional matrix adjust.	92.63	97.54
g504.t1	gb|EGE83257.1| Sin3 complex subunit [Blastomyces dermatitidis ATCC 18188]	0.0, Method: Compositional matrix adjust.	82.75	88.23
g505.t1	ref|XP_002620544.1| mitochondrial import inner membrane translocase subunit [Blastomyces dermatitidis SLH14081] gb|EEQ75872.1| mitochondrial import inner membrane translocase subunit [Blastomyces dermatitidis SLH14081] gb|EEQ86290.1| mitochondrial import inner membrane translocase subunit [Blastomyces dermatitidis ER-3] gb|EGE83256.1| hypothetical protein BDDG_06200 [Blastomyces dermatitidis ATCC…	2e-37, Method: Compositional matrix adjust.	83.12	84.42
g506.t1	gb|EQL28489.1| lysyl-tRNA synthetase, class II [Blastomyces dermatitidis ATCC 26199]	0.0, Method: Compositional matrix adjust.	85.64	88.97
g508.t1	gb|EEH11332.1| conserved hypothetical protein [Histoplasma capsulatum G186AR]	e-172, Method: Compositional matrix adjust.	83.33	86.59
g509.t1	ref|XP_002797092.1| COP9 signalosome complex subunit 12 [Paracoccidioides sp. 'lutzii' Pb01] gb|EEH38030.1| COP9 signalosome complex subunit 12 [Paracoccidioides sp. 'lutzii' Pb01]	0.0, Method: Compositional matrix adjust.	88.63	92.81
g510.t1	gb|EEQ86274.1| 60S ribosomal protein L18A [Blastomyces dermatitidis ER-3] gb|EGE86170.1| 60S ribosomal protein L20 [Blastomyces dermatitidis ATCC 18188] gb|EQL28194.1| 60S ribosomal protein L20 [Blastomyces dermatitidis ATCC 26199]	e-121, Method: Compositional matrix adjust.	96.51	99.42
g511.t1	gb|EEQ86273.1| NADH-cytochrome b5 reductase 2 [Blastomyces dermatitidis ER-3] gb|EGE86171.1| NADH-cytochrome b5 reductase 2 [Blastomyces dermatitidis ATCC 18188] gb|EQL28195.1| NADH-cytochrome b5 reductase 2 [Blastomyces dermatitidis ATCC 26199]	0.0, Method: Compositional matrix adjust.	88.82	92.86
g512.t1	gb|EGE79168.1| HMG box protein [Blastomyces dermatitidis ATCC 18188]	e-109, Method: Compositional matrix adjust.	69.26	72.95
g513.t1	gb|EEQ87764.1| urease [Blastomyces dermatitidis ER-3] gb|EQL28036.1| urease [Blastomyces dermatitidis ATCC 26199]	0.0, Method: Compositional matrix adjust.	92.15	95.14
g514.t1	gb|EEH11339.1| conserved hypothetical protein [Histoplasma capsulatum G186AR]	0.0, Method: Compositional matrix adjust.	65.52	74.77
g515.t1	ref|XP_001244550.1| hypothetical protein CIMG_03991 [Coccidioides immitis RS]	2e-87, Method: Compositional matrix adjust.	50.87	62.98
g516.t1	gb|EEH18966.1| hypothetical protein PABG_01285 [Paracoccidioides brasiliensis Pb03]	e-153, Method: Compositional matrix adjust.	71.25	79.23
g517.t1	gb|EEQ87757.1| nitrogen permease regulator Npr2 [Blastomyces dermatitidis ER-3] gb|EGE77643.1| nitrogen permease regulator Npr2 [Blastomyces dermatitidis ATCC 18188]	0.0, Method: Compositional matrix adjust.	79.6	82.88
g518.t1	gb|EEQ87756.1| transcriptional regulator Ngg1 [Blastomyces dermatitidis ER-3] gb|EGE77644.1| transcriptional regulator Ngg1 [Blastomyces dermatitidis ATCC 18188]	0.0, Method: Compositional matrix adjust.	77.68	80.91
g519.t1	ref|XP_001542681.1| predicted protein [Histoplasma capsulatum NAm1] gb|EDN06249.1| predicted protein [Histoplasma capsulatum NAm1]	e-122, Method: Compositional matrix adjust.	67.42	77.9
g520.t1	ref|XP_001538050.1| predicted protein [Histoplasma capsulatum NAm1] gb|EDN09852.1| predicted protein [Histoplasma capsulatum NAm1]	0.0, Method: Compositional matrix adjust.	43.97	60.75
g521.t1	gb|EQL32621.1| hypothetical protein BDFG_05170 [Blastomyces dermatitidis ATCC 26199]	0.0, Method: Compositional matrix adjust.	64.35	72.37
g522.t1	ref|XP_002623866.1| conserved hypothetical protein [Blastomyces dermatitidis SLH14081] gb|EEQ70381.1| conserved hypothetical protein [Blastomyces dermatitidis SLH14081] gb|EEQ87754.1| conserved hypothetical protein [Blastomyces dermatitidis ER-3] gb|EGE77646.1| hypothetical protein BDDG_00583 [Blastomyces dermatitidis ATCC 18188] gb|EQL32626.1| hypothetical protein BDFG_05171 [Blastomyces dermati…	e-178, Method: Compositional matrix adjust.	86.67	90.88
g523.t1	ref|XP_002623867.1| NADP-dependent mannitol dehydrogenase [Blastomyces dermatitidis SLH14081] gb|EEQ70382.1| NADP-dependent mannitol dehydrogenase [Blastomyces dermatitidis SLH14081] gb|EEQ87753.1| alcohol dehydrogenase [Blastomyces dermatitidis ER-3] gb|EGE77647.1| NADP-dependent mannitol dehydrogenase [Blastomyces dermatitidis ATCC 18188] gb|EQL32627.1| alcohol dehydrogenase [Blastomyces dermat…	0.0, Method: Compositional matrix adjust.	94.54	98.85
g524.t1	ref|XP_002623868.1| ubiquitin-protein ligase [Blastomyces dermatitidis SLH14081] gb|EEQ70383.1| ubiquitin-protein ligase [Blastomyces dermatitidis SLH14081] gb|EEQ87752.1| ubiquitin-protein ligase [Blastomyces dermatitidis ER-3] gb|EGE77648.1| ubiquitin-protein ligase [Blastomyces dermatitidis ATCC 18188]	0.0, Method: Compositional matrix adjust.	79.04	83.75
g525.t1	gb|EEQ87751.1| secreted protein [Blastomyces dermatitidis ER-3] gb|EGE77650.1| secreted protein [Blastomyces dermatitidis ATCC 18188]	e-114, Method: Compositional matrix adjust.	70.31	79.48
g526.t1	gb|EQL32630.1| hypothetical protein BDFG_05175 [Blastomyces dermatitidis ATCC 26199]	0.0, Method: Compositional matrix adjust.	62.05	66.79
g527.t1	gb|EER43404.1| PSP1 domain-containing protein [Histoplasma capsulatum H143]	0.0, Method: Compositional matrix adjust.	80.76	84.36
g528.t1	gb|EGE77656.1| HIRA-interacting protein 5 [Blastomyces dermatitidis ATCC 18188] gb|EQL32633.1| Fe/S biogenesis protein NfuA [Blastomyces dermatitidis ATCC 26199]	0.0, Method: Compositional matrix adjust.	93.08	95.28
g529.t1	gb|EGE77657.1| rap guanine nucleotide exchange factor 5 [Blastomyces dermatitidis ATCC 18188] gb|EQL32634.1| hypothetical protein BDFG_05179 [Blastomyces dermatitidis ATCC 26199]	0.0, Method: Compositional matrix adjust.	84.4	88.41
g530.t1	ref|XP_002623877.1| HIT finger domain-containing protein [Blastomyces dermatitidis SLH14081] gb|EEQ70392.1| HIT finger domain-containing protein [Blastomyces dermatitidis SLH14081] gb|EEQ87744.1| HIT finger domain-containing protein [Blastomyces dermatitidis ER-3]	e-102, Method: Compositional matrix adjust.	67.53	74.46
g531.t1	ref|XP_002623878.1| conserved hypothetical protein [Blastomyces dermatitidis SLH14081] gb|EEQ70393.1| conserved hypothetical protein [Blastomyces dermatitidis SLH14081] gb|EEQ87743.1| conserved hypothetical protein [Blastomyces dermatitidis ER-3] gb|EGE77659.1| hypothetical protein BDDG_00596 [Blastomyces dermatitidis ATCC 18188] gb|EQL32636.1| hypothetical protein BDFG_05181 [Blastomyces dermati…	1e-52, Method: Compositional matrix adjust.	72.27	78.99
g532.t1	ref|XP_002623879.1| cyclin [Blastomyces dermatitidis SLH14081] gb|EEQ70394.1| cyclin [Blastomyces dermatitidis SLH14081] gb|EEQ87742.1| cyclin [Blastomyces dermatitidis ER-3] gb|EGE77660.1| cyclin [Blastomyces dermatitidis ATCC 18188]	0.0, Method: Compositional matrix adjust.	67.33	72.57
g533.t1	ref|XP_002623883.1| ornithine decarboxylase antizyme [Blastomyces dermatitidis SLH14081] gb|EEQ70398.1| ornithine decarboxylase antizyme [Blastomyces dermatitidis SLH14081] gb|EEQ87738.1| ornithine decarboxylase antizyme [Blastomyces dermatitidis ER-3] gb|EGE77664.1| ornithine decarboxylase antizyme [Blastomyces dermatitidis ATCC 18188] gb|EQL32641.1| hypothetical protein BDFG_05185 [Blastomyces …	e-139, Method: Compositional matrix adjust.	73.45	76.73
g534.t1	gb|EER43418.1| yippee family protein [Histoplasma capsulatum H143]	e-123, Method: Compositional matrix adjust.	70.61	75.19
g535.t1	gb|EGE77666.1| tetratricopeptide repeat domain-containing protein [Blastomyces dermatitidis ATCC 18188]	0.0, Method: Compositional matrix adjust.	63.97	71.22
g536.t1	gb|EEQ87735.1| DNA polymerase epsilon subunit B [Blastomyces dermatitidis ER-3] gb|EGE77667.1| DNA polymerase epsilon subunit B [Blastomyces dermatitidis ATCC 18188] gb|EQL32644.1| hypothetical protein BDFG_05188 [Blastomyces dermatitidis ATCC 26199]	0.0, Method: Compositional matrix adjust.	76.06	81.12
g537.t1	gb|EEQ87734.1| conserved hypothetical protein [Blastomyces dermatitidis ER-3]	0.0, Method: Compositional matrix adjust.	76.74	82.69
g538.t1	gb|EGE77669.1| protein disulfide-isomerase [Blastomyces dermatitidis ATCC 18188]	0.0, Method: Compositional matrix adjust.	77.17	85.66
g539.t1	ref|XP_002623889.1| uracil-DNA glycosylase [Blastomyces dermatitidis SLH14081] gb|EEQ70404.1| uracil-DNA glycosylase [Blastomyces dermatitidis SLH14081]	0.0, Method: Compositional matrix adjust.	80.9	83.29
g540.t1	ref|XP_001541641.1| conserved hypothetical protein [Histoplasma capsulatum NAm1] gb|EDN07208.1| conserved hypothetical protein [Histoplasma capsulatum NAm1]	0.0, Method: Compositional matrix adjust.	61.26	74.17
g541.t1	gb|EEQ87730.1| ARP4 [Blastomyces dermatitidis ER-3] gb|EGE77672.1| hypothetical protein BDDG_00609 [Blastomyces dermatitidis ATCC 18188]	0.0, Method: Compositional matrix adjust.	95.55	97.88
g542.t1	ref|XP_002623891.1| conserved hypothetical protein [Blastomyces dermatitidis SLH14081] gb|EEQ70406.1| conserved hypothetical protein [Blastomyces dermatitidis SLH14081]	0.0, Method: Compositional matrix adjust.	79.88	83.78
g543.t1	ref|XP_002623892.1| DUF907 domain-containing protein [Blastomyces dermatitidis SLH14081] gb|EEQ70407.1| DUF907 domain-containing protein [Blastomyces dermatitidis SLH14081] gb|EEQ87728.1| DUF907 domain-containing protein [Blastomyces dermatitidis ER-3] gb|EGE77674.1| DUF907 domain-containing protein [Blastomyces dermatitidis ATCC 18188]	0.0, Method: Compositional matrix adjust.	73.13	79.22
g544.t1	gb|EEH11376.1| heterogeneous nuclear ribonucleoprotein HRP1 [Histoplasma capsulatum G186AR]	e-115, Method: Compositional matrix adjust.	80.63	81.08
g545.t1	gb|EER43428.1| heterogeneous nuclear ribonucleoprotein HRP1 [Histoplasma capsulatum H143]	2e-36, Method: Compositional matrix adjust.	61.34	66.39
g546.t1	gb|EQL32652.1| hypothetical protein BDFG_05196 [Blastomyces dermatitidis ATCC 26199]	0.0, Method: Compositional matrix adjust.	82.64	85.48
g547.t1	gb|EEH11378.1| dimethyladenosine transferase dimethyltransferase [Histoplasma capsulatum G186AR] gb|EER43430.1| dimethyladenosine transferase dimethyltransferase [Histoplasma capsulatum H143]	0.0, Method: Compositional matrix adjust.	84.64	86.98
g548.t1	ref|XP_002623897.1| pre-mRNA splicing factor prp1 [Blastomyces dermatitidis SLH14081] gb|EEQ70412.1| pre-mRNA splicing factor prp1 [Blastomyces dermatitidis SLH14081] gb|EEQ87723.1| pre-mRNA splicing factor prp1 [Blastomyces dermatitidis ER-3] gb|EGE77679.1| pre-mRNA-splicing factor [Blastomyces dermatitidis ATCC 18188] gb|EQL32655.1| hypothetical protein BDFG_05198 [Blastomyces dermatitidis ATCC…	0.0, Method: Compositional matrix adjust.	89.48	90.54
g549.t1	gb|EEH11380.1| conserved hypothetical protein [Histoplasma capsulatum G186AR]	0.0, Method: Compositional matrix adjust.	87.62	90
g550.t1	gb|KGY15660.1| hypothetical protein PABG_11313 [Paracoccidioides brasiliensis Pb03]	0.0, Method: Compositional matrix adjust.	70.18	79.52
g551.t1	gb|EQL32660.1| hypothetical protein BDFG_05203 [Blastomyces dermatitidis ATCC 26199] gb|EQL32661.1| hypothetical protein, variant [Blastomyces dermatitidis ATCC 26199]	0.0, Method: Compositional matrix adjust.	81.8	88.65
g552.t1	gb|EEH11385.1| predicted protein [Histoplasma capsulatum G186AR]	3e-13, Method: Compositional matrix adjust.	89.74	92.31
g553.t1	ref|XP_001540286.1| predicted protein [Histoplasma capsulatum NAm1] gb|EDN07616.1| predicted protein [Histoplasma capsulatum NAm1]	3e-21, Method: Compositional matrix adjust.	54.35	61.96
g554.t1	ref|XP_002622349.1| conserved hypothetical protein [Blastomyces dermatitidis SLH14081] gb|EEQ72308.1| conserved hypothetical protein [Blastomyces dermatitidis SLH14081]	0.0, Method: Compositional matrix adjust.	79.49	84.27
g555.t1	ref|XP_001542069.1| predicted protein [Histoplasma capsulatum NAm1] gb|EDN05637.1| predicted protein [Histoplasma capsulatum NAm1]	0.0, Method: Compositional matrix adjust.	73.16	78.43
g556.t1	ref|XP_001541641.1| conserved hypothetical protein [Histoplasma capsulatum NAm1] gb|EDN07208.1| conserved hypothetical protein [Histoplasma capsulatum NAm1]	0.0, Method: Compositional matrix adjust.	61.26	74.17
g557.t1	gb|EEH17950.2| serine/threonine protein kinase [Paracoccidioides brasiliensis Pb03]	0.0, Method: Compositional matrix adjust.	91.61	94.19
g558.t1	ref|XP_001536429.1| conserved hypothetical protein [Histoplasma capsulatum NAm1] gb|EDN05096.1| conserved hypothetical protein [Histoplasma capsulatum NAm1]	0.0, Method: Compositional matrix adjust.	90.4	93.27
g560.t1	gb|EQL33921.1| hypothetical protein BDFG_04191 [Blastomyces dermatitidis ATCC 26199]	0.0, Method: Compositional matrix adjust.	72.04	77.58
g561.t1	gb|EEQ92630.1| mitochondrial chaperone bcs1 [Blastomyces dermatitidis ER-3]	0.0, Method: Compositional matrix adjust.	82.97	88.38
g562.t1	ref|XP_001542513.1| predicted protein [Histoplasma capsulatum NAm1] gb|EDN06081.1| predicted protein [Histoplasma capsulatum NAm1]	3e-25, Method: Composition-based stats.	53.51	64.04
g563.t1	gb|EEH06969.1| mitochondrial chaperone BCS1 [Histoplasma capsulatum G186AR]	1e-66, Method: Compositional matrix adjust.	41.75	60.61
g564.t1	ref|XP_001544720.1| predicted protein [Histoplasma capsulatum NAm1] gb|EDN03902.1| predicted protein [Histoplasma capsulatum NAm1]	3e-66, Method: Compositional matrix adjust.	47.29	59.57
g565.t1	gb|KHJ36084.1| putative casein kinase i [Erysiphe necator]	e-111, Method: Compositional matrix adjust.	57.1	71.62
g566.t1	ref|XP_001537023.1| predicted protein [Histoplasma capsulatum NAm1] gb|EDN04466.1| predicted protein [Histoplasma capsulatum NAm1]	e-105, Method: Compositional matrix adjust.	82.63	83.1
g567.t1	ref|XP_001537028.1| predicted protein [Histoplasma capsulatum NAm1] gb|EDN04471.1| predicted protein [Histoplasma capsulatum NAm1]	e-143, Method: Compositional matrix adjust.	73.7	80.19
g568.t1	gb|EER40779.1| conserved hypothetical protein [Histoplasma capsulatum H143]	3e-33, Method: Compositional matrix adjust.	79.45	83.56
g569.t1	ref|XP_001543329.1| predicted protein [Histoplasma capsulatum NAm1] gb|EDN02511.1| predicted protein [Histoplasma capsulatum NAm1]	3e-69, Method: Compositional matrix adjust.	85.95	91.74
g570.t1	ref|XP_001542227.1| predicted protein [Histoplasma capsulatum NAm1] gb|EDN05795.1| predicted protein [Histoplasma capsulatum NAm1]	0.0, Method: Compositional matrix adjust.	94.77	97.38
g571.t1	gb|EMR87144.1| putative gag-pol poly protein [Botrytis cinerea BcDW1]	0.0, Method: Compositional matrix adjust.	47.72	64.1
g572.t1	ref|XP_002628034.1| RNA binding protein [Blastomyces dermatitidis SLH14081] gb|EEQ72712.1| RNA binding protein [Blastomyces dermatitidis SLH14081] gb|EGE81762.1| RNA binding protein [Blastomyces dermatitidis ATCC 18188] gb|EQL29990.1| hypothetical protein BDFG_07474 [Blastomyces dermatitidis ATCC 26199] gb|EQL29991.1| hypothetical protein, variant [Blastomyces dermatitidis ATCC 26199]	0.0, Method: Compositional matrix adjust.	83.59	86.97
g573.t1	ref|XP_002628035.1| conserved hypothetical protein [Blastomyces dermatitidis SLH14081] gb|EEQ72713.1| conserved hypothetical protein [Blastomyces dermatitidis SLH14081] gb|EEQ88831.1| conserved hypothetical protein [Blastomyces dermatitidis ER-3] gb|EGE81761.1| hypothetical protein BDDG_04704 [Blastomyces dermatitidis ATCC 18188] gb|EQL29992.1| hypothetical protein BDFG_07476 [Blastomyces dermati…	0.0, Method: Compositional matrix adjust.	80.53	83.89
g574.t1	ref|XP_002628036.1| response regulator [Blastomyces dermatitidis SLH14081] gb|EEQ72714.1| response regulator [Blastomyces dermatitidis SLH14081]	0.0, Method: Compositional matrix adjust.	65.28	69.21
g575.t1	dbj|GAA89760.1| PQ loop repeat protein [Aspergillus kawachii IFO 4308]	4e-68, Method: Compositional matrix adjust.	55.9	68.21
g576.t1	sp|C6HFQ7.1|SHO1_AJECH RecName: Full=High osmolarity signaling protein SHO1; AltName: Full=Osmosensor SHO1 [Histoplasma capsulatum H143] gb|EER40658.1| osmosensor protein [Histoplasma capsulatum H143] gb|EGC47282.1| osmosensor protein [Histoplasma capsulatum H88]	0.0, Method: Compositional matrix adjust.	83.33	88.56
g577.t1	gb|EEQ88837.1| nuclear distribution protein [Blastomyces dermatitidis ER-3] gb|EGE81755.1| nuclear distribution protein [Blastomyces dermatitidis ATCC 18188] gb|EQL29997.1| hypothetical protein BDFG_07480 [Blastomyces dermatitidis ATCC 26199] gb|EQL29998.1| hypothetical protein, variant 1 [Blastomyces dermatitidis ATCC 26199] gb|EQL29999.1| hypothetical protein, variant 2 [Blastomyces dermatitidi…	3e-86, Method: Compositional matrix adjust.	65.16	66.97
g578.t1	gb|EQL28669.1| hypothetical protein BDFG_08627 [Blastomyces dermatitidis ATCC 26199]	0.0, Method: Compositional matrix adjust.	75.05	81.08
g579.t1	gb|EGC47278.1| SET domain-containing protein [Histoplasma capsulatum H88]	e-137, Method: Compositional matrix adjust.	54.81	66.17
g580.t1	gb|EEQ89011.1| AMP-binding enzyme [Blastomyces dermatitidis ER-3]	0.0, Method: Compositional matrix adjust.	78.8	83.14
g581.t1	gb|EGE83220.1| serine/threonine protein kinase [Blastomyces dermatitidis ATCC 18188] gb|EQL28666.1| HAL protein kinase [Blastomyces dermatitidis ATCC 26199]	0.0, Method: Compositional matrix adjust.	70.93	78.2
g582.t1	gb|EEH32981.2| hypothetical protein PAAG_04034 [Paracoccidioides sp. 'lutzii' Pb01]	8e-84, Method: Compositional matrix adjust.	70.93	81.4
g583.t1	gb|EQL28663.1| hypothetical protein BDFG_08621 [Blastomyces dermatitidis ATCC 26199]	e-123, Method: Compositional matrix adjust.	83.1	86.85
g584.t1	gb|EER40650.1| spermine/spermidine synthase [Histoplasma capsulatum H143]	e-153, Method: Compositional matrix adjust.	88.09	95.32
g585.t1	ref|XP_002628224.1| conserved hypothetical protein [Blastomyces dermatitidis SLH14081] gb|EEQ72902.1| conserved hypothetical protein [Blastomyces dermatitidis SLH14081] gb|EGE83215.1| tyrosine phosphatase [Blastomyces dermatitidis ATCC 18188] gb|EQL28660.1| hypothetical protein BDFG_08619 [Blastomyces dermatitidis ATCC 26199]	e-154, Method: Compositional matrix adjust.	81.41	87.36
g586.t1	gb|EEH02853.1| secreted dipeptidyl peptidase DppV [Histoplasma capsulatum G186AR]	0.0, Method: Compositional matrix adjust.	86	93.49
g587.t1	gb|EGE81662.1| dynein light intermediate chain [Blastomyces dermatitidis ATCC 18188] gb|EQL32986.1| hypothetical protein BDFG_04888 [Blastomyces dermatitidis ATCC 26199] gb|EQL32987.1| hypothetical protein, variant [Blastomyces dermatitidis ATCC 26199]	0.0, Method: Compositional matrix adjust.	81.85	84.07
g588.t1	gb|EER40645.1| RNA binding domain-containing protein [Histoplasma capsulatum H143] gb|EGC47267.1| RNA binding domain-containing protein [Histoplasma capsulatum H88]	e-128, Method: Compositional matrix adjust.	71.86	77.57
g589.t1	gb|EEQ89027.1| SVP1-like protein 2 [Blastomyces dermatitidis ER-3]	0.0, Method: Compositional matrix adjust.	91.35	92.97
g590.t1	ref|XP_002628232.1| septin-1 [Blastomyces dermatitidis SLH14081] gb|EEH02849.1| septin [Histoplasma capsulatum G186AR] gb|EEQ72910.1| septin-1 [Blastomyces dermatitidis SLH14081] gb|EEQ89028.1| septin-1 [Blastomyces dermatitidis ER-3] gb|EER40643.1| septin-1 [Histoplasma capsulatum H143] gb|EGC47265.1| septin [Histoplasma capsulatum H88] gb|EQL32991.1| hypothetical protein BDFG_04891 [Blastomyces…	0.0, Method: Compositional matrix adjust.	90.89	90.89
g591.t1	ref|XP_002628233.1| glycoside hydrolase family 2 multidomain protein [Blastomyces dermatitidis SLH14081] gb|EEQ72911.1| glycoside hydrolase family 2 multidomain protein [Blastomyces dermatitidis SLH14081]	0.0, Method: Compositional matrix adjust.	85.28	91.05
g592.t1	ref|XP_002628234.1| rho guanyl nucleotide exchange factor [Blastomyces dermatitidis SLH14081] gb|EEQ72912.1| rho guanyl nucleotide exchange factor [Blastomyces dermatitidis SLH14081]	0.0, Method: Compositional matrix adjust.	88.56	90.52
g593.t1	gb|EGE81655.1| vacuolar ATPase proteolipid subunit C [Blastomyces dermatitidis ATCC 18188]	4e-63, Method: Compositional matrix adjust.	62.64	68.13
g594.t1	gb|EGE81654.1| serine/threonine-protein kinase PRKX [Blastomyces dermatitidis ATCC 18188] gb|EQL32996.1| AGC/PKA protein kinase [Blastomyces dermatitidis ATCC 26199]	0.0, Method: Compositional matrix adjust.	82.32	88.89
g595.t1	gb|EEQ89033.1| alpha-1,6-mannosyltransferase subunit [Blastomyces dermatitidis ER-3]	0.0, Method: Compositional matrix adjust.	72.89	78.68
g596.t1	gb|EQL32999.1| hypothetical protein, variant [Blastomyces dermatitidis ATCC 26199]	e-179, Method: Compositional matrix adjust.	75.15	84.02
g597.t1	gb|EGE81651.1| homoserine O-acetyltransferase [Blastomyces dermatitidis ATCC 18188]	0.0, Method: Compositional matrix adjust.	73.1	77.7
g598.t1	gb|EGC47249.1| ubiquitin-protein ligase molybdopterin-converting factor [Histoplasma capsulatum H88]	0.0, Method: Compositional matrix adjust.	84.84	88.27
g599.t1	gb|EGC47247.1| serine/threonine protein phosphatase [Histoplasma capsulatum H88]	0.0, Method: Compositional matrix adjust.	64.71	75.84
g600.t1	ref|XP_002628243.1| integral membrane protein [Blastomyces dermatitidis SLH14081] gb|EEQ72921.1| integral membrane protein [Blastomyces dermatitidis SLH14081] gb|EEQ89038.1| integral membrane protein [Blastomyces dermatitidis ER-3] gb|EGE81648.1| integral membrane protein [Blastomyces dermatitidis ATCC 18188] gb|EQL33004.1| hypothetical protein BDFG_04902 [Blastomyces dermatitidis ATCC 26199]	7e-85, Method: Compositional matrix adjust.	85.43	89.4
g601.t1	gb|EGE81646.1| nuclear protein Qri2/Nse4 [Blastomyces dermatitidis ATCC 18188]	0.0, Method: Compositional matrix adjust.	80.48	87.06
g602.t1	gb|EQL33006.1| phosphatidylinositol 3-kinase [Blastomyces dermatitidis ATCC 26199]	0.0, Method: Compositional matrix adjust.	89.29	91.02
g603.t1	gb|EEH02832.1| mitochondrial ribosome assembly protein [Histoplasma capsulatum G186AR]	0.0, Method: Compositional matrix adjust.	80.59	86.18
g604.t1	gb|EEH02831.1| pre-mRNA-splicing factor isy1 [Histoplasma capsulatum G186AR]	e-146, Method: Compositional matrix adjust.	89.18	90.91
g605.t1	gb|EGE81641.1| myosin [Blastomyces dermatitidis ATCC 18188]	0.0, Method: Compositional matrix adjust.	87.46	90.23
g606.t1	gb|EEQ89045.1| conserved hypothetical protein [Blastomyces dermatitidis ER-3]	0.0, Method: Compositional matrix adjust.	61.07	68.27
g607.t1	gb|KGQ01450.1| hypothetical protein PAAG_11798 [Paracoccidioides sp. 'lutzii' Pb01]	8e-56, Method: Compositional matrix adjust.	53.01	69.95
g608.t1	ref|XP_002628259.1| conserved hypothetical protein [Blastomyces dermatitidis SLH14081] gb|EEQ72937.1| conserved hypothetical protein [Blastomyces dermatitidis SLH14081]	0.0, Method: Compositional matrix adjust.	65.99	72.5
g609.t1	gb|EGE81622.1| ribosomal protein L24E [Blastomyces dermatitidis ATCC 18188]	0.0, Method: Compositional matrix adjust.	77.72	80.34
g610.t1	gb|EEH02815.1| conserved hypothetical protein [Histoplasma capsulatum G186AR]	0.0, Method: Compositional matrix adjust.	72.85	82.55
g611.t1	gb|EER41331.1| conserved hypothetical protein [Histoplasma capsulatum H143]	0.0, Method: Compositional matrix adjust.	73.51	82.74
g612.t1	gb|EEQ86444.1| short-chain dehydrogenase/reductase [Blastomyces dermatitidis ER-3] gb|EGE79162.1| short-chain dehydrogenase/reductase [Blastomyces dermatitidis ATCC 18188]	0.0, Method: Compositional matrix adjust.	84.4	89.6
g613.t1	ref|WP_028443091.1| MULTISPECIES: GCN5 family acetyltransferase [Streptomyces] gb|KDQ70455.1| GCN5 family acetyltransferase [Streptomyces sp. NTK 937]	2e-76, Method: Compositional matrix adjust.	64.64	74.59
g614.t1	gb|EGE81617.1| cell wall glucanase [Blastomyces dermatitidis ATCC 18188]	0.0, Method: Compositional matrix adjust.	62.48	70.33
g615.t1	ref|XP_001543642.1| conserved hypothetical protein [Histoplasma capsulatum NAm1] gb|EDN02824.1| conserved hypothetical protein [Histoplasma capsulatum NAm1]	e-123, Method: Compositional matrix adjust.	86.67	94.36
g616.t1	gb|EEQ89067.1| conserved hypothetical protein [Blastomyces dermatitidis ER-3] gb|EGE81616.1| hypothetical protein BDDG_04559 [Blastomyces dermatitidis ATCC 18188] gb|EQL31787.1| hypothetical protein BDFG_06005 [Blastomyces dermatitidis ATCC 26199] gb|EQL31788.1| hypothetical protein, variant [Blastomyces dermatitidis ATCC 26199]	e-163, Method: Compositional matrix adjust.	82.09	89.93
g617.t1	gb|EER41326.1| conserved hypothetical protein [Histoplasma capsulatum H143] gb|EGC47213.1| conserved hypothetical protein [Histoplasma capsulatum H88]	e-153, Method: Compositional matrix adjust.	80.33	92.21
g618.t1	ref|XP_002628276.1| epoxide hydrolase [Blastomyces dermatitidis SLH14081] gb|EEQ72954.1| epoxide hydrolase [Blastomyces dermatitidis SLH14081]	0.0, Method: Compositional matrix adjust.	84.46	92.49
g619.t1	ref|XP_002628275.1| conserved hypothetical protein [Blastomyces dermatitidis SLH14081] gb|EEQ72953.1| conserved hypothetical protein [Blastomyces dermatitidis SLH14081]	0.0, Method: Compositional matrix adjust.	55.44	63.37
g620.t1	gb|EGC47209.1| woronin body major protein [Histoplasma capsulatum H88]	0.0, Method: Compositional matrix adjust.	88.89	92.84
g621.t1	gb|EGE81609.1| hypothetical protein BDDG_04552 [Blastomyces dermatitidis ATCC 18188] gb|EQL31778.1| hypothetical protein BDFG_06000 [Blastomyces dermatitidis ATCC 26199]	0.0, Method: Compositional matrix adjust.	64.5	68.24
g622.t1	gb|EGE81608.1| hypothetical protein BDDG_04551 [Blastomyces dermatitidis ATCC 18188]	0.0, Method: Compositional matrix adjust.	67.23	69.93
g623.t1	gb|EEH02800.1| predicted protein [Histoplasma capsulatum G186AR]	8e-86, Method: Compositional matrix adjust.	73.89	78.89
g624.t1	gb|EQL31771.1| hypothetical protein BDFG_05997 [Blastomyces dermatitidis ATCC 26199]	e-171, Method: Compositional matrix adjust.	59.83	66.53
g625.t1	ref|XP_002628284.1| D-arabinitol dehydrogenase [Blastomyces dermatitidis SLH14081] gb|EEQ72962.1| D-arabinitol dehydrogenase [Blastomyces dermatitidis SLH14081] gb|EEQ89078.1| D-arabinitol dehydrogenase ArbD [Blastomyces dermatitidis ER-3] gb|EGE87138.1| D-arabinitol dehydrogenase ArbD [Blastomyces dermatitidis ATCC 18188] gb|EQL31770.1| gluconate 5-dehydrogenase [Blastomyces dermatitidis ATCC 26…	0.0, Method: Compositional matrix adjust.	85.83	89.24
g626.t1	ref|XP_001543632.1| hypothetical protein HCAG_00678 [Histoplasma capsulatum NAm1] gb|EDN02814.1| hypothetical protein HCAG_00678 [Histoplasma capsulatum NAm1]	0.0, Method: Compositional matrix adjust.	92.99	95.88
g627.t1	ref|XP_002628286.1| conserved hypothetical protein [Blastomyces dermatitidis SLH14081] gb|EEQ72964.1| conserved hypothetical protein [Blastomyces dermatitidis SLH14081]	e-103, Method: Compositional matrix adjust.	51.08	59.47
g628.t1	gb|EER41312.1| isovaleryl-CoA dehydrogenase [Histoplasma capsulatum H143]	0.0, Method: Compositional matrix adjust.	91.71	92.63
g629.t1	gb|EER41311.1| methylcrotonoyl-CoA carboxylase subunit beta [Histoplasma capsulatum H143] gb|EGC47196.1| methylcrotonoyl-CoA carboxylase subunit beta [Histoplasma capsulatum H88]	0.0, Method: Compositional matrix adjust.	89.01	90.07
g630.t1	gb|EQL31763.1| Ras-like protein Rap-1A [Blastomyces dermatitidis ATCC 26199]	e-126, Method: Compositional matrix adjust.	79.66	80.93
g631.t1	gb|EEH02791.1| conserved hypothetical protein [Histoplasma capsulatum G186AR]	e-139, Method: Compositional matrix adjust.	65.07	75.68
g632.t1	ref|XP_009257710.1| hypothetical protein FPSE_06317 [Fusarium pseudograminearum CS3096] gb|EKJ73699.1| hypothetical protein FPSE_06317 [Fusarium pseudograminearum CS3096]	1e-33, Method: Compositional matrix adjust.	68.67	75.9
g633.t1	gb|KFY91675.1| hypothetical protein V500_04545 [Pseudogymnoascus pannorum VKM F-4518 (FW-2643)]	0.0, Method: Compositional matrix adjust.	56.54	69.1
g635.t1	gb|EEQ89087.1| triglyceride lipase-cholesterol esterase [Blastomyces dermatitidis ER-3]	0.0, Method: Compositional matrix adjust.	87.24	92
g636.t1	ref|XP_002628294.1| cytochrome c oxidase assembly protein [Blastomyces dermatitidis SLH14081] gb|EEQ72972.1| cytochrome c oxidase assembly protein [Blastomyces dermatitidis SLH14081] gb|EEQ89088.1| cytochrome c oxidase assembly protein [Blastomyces dermatitidis ER-3] gb|EGE81594.1| hypothetical protein BDDG_04537 [Blastomyces dermatitidis ATCC 18188] gb|EQL31759.1| hypothetical protein BDFG_05987…	2e-80, Method: Compositional matrix adjust.	96.75	96.75
g637.t1	ref|XP_010762828.1| hypothetical protein PADG_07375 [Paracoccidioides brasiliensis Pb18] gb|EEH42554.1| hypothetical protein PADG_07375 [Paracoccidioides brasiliensis Pb18] gb|EEH21706.2| hypothetical protein PABG_03922 [Paracoccidioides brasiliensis Pb03]	0.0, Method: Compositional matrix adjust.	71.05	77.63
g638.t1	ref|XP_002628296.1| NADH-ubiquinone oxidoreductase 9.5 kDa subunit [Blastomyces dermatitidis SLH14081] gb|EEQ72974.1| NADH-ubiquinone oxidoreductase 9.5 kDa subunit [Blastomyces dermatitidis SLH14081] gb|EEQ89090.1| NADH-ubiquinone oxidoreductase 9.5 kDa subunit [Blastomyces dermatitidis ER-3] gb|EGE81592.1| NADH-ubiquinone oxidoreductase 9.5 kDa subunit [Blastomyces dermatitidis ATCC 18188] gb|E…	2e-34, Method: Compositional matrix adjust.	78.95	80.26
g639.t1	gb|EEQ89093.1| transcription factor RfeG [Blastomyces dermatitidis ER-3]	e-155, Method: Compositional matrix adjust.	83.03	89.3
g640.t1	gb|EEH02785.1| conserved hypothetical protein [Histoplasma capsulatum G186AR] gb|EER41302.1| conserved hypothetical protein [Histoplasma capsulatum H143] gb|EGC47186.1| conserved hypothetical protein [Histoplasma capsulatum H88]	0.0, Method: Compositional matrix adjust.	76.66	82.71
g641.t1	gb|EEQ89096.1| sister chromatid cohesion protein [Blastomyces dermatitidis ER-3]	0.0, Method: Compositional matrix adjust.	80.51	85.31
g643.t1	ref|XP_003070687.1| hypothetical protein CPC735_064150 [Coccidioides posadasii C735 delt a SOWgp] gb|EER28542.1| hypothetical protein CPC735_064150 [Coccidioides posadasii C735 delta SOWgp]	0.0, Method: Compositional matrix adjust.	37.49	54.03
g644.t1	gb|EEH21714.2| hypothetical protein PABG_03930 [Paracoccidioides brasiliensis Pb03]	0.0, Method: Compositional matrix adjust.	80.58	87.05
g645.t1	gb|EER41300.1| ER membrane protein Wsc4 [Histoplasma capsulatum H143]	e-107, Method: Compositional matrix adjust.	52.52	62.26
g646.t1	gb|EGE81579.1| integral membrane protein [Blastomyces dermatitidis ATCC 18188] gb|EQL31741.1| hypothetical protein BDFG_05973 [Blastomyces dermatitidis ATCC 26199] gb|EQL31742.1| hypothetical protein, variant [Blastomyces dermatitidis ATCC 26199]	0.0, Method: Compositional matrix adjust.	79.57	85.04
g647.t1	gb|EER41297.1| MFS transporter [Histoplasma capsulatum H143] gb|EGC47179.1| MFS transporter [Histoplasma capsulatum H88]	0.0, Method: Compositional matrix adjust.	87.79	91.98
g648.t1	ref|XP_002628310.1| FAD binding domain-containing protein [Blastomyces dermatitidis SLH14081] gb|EEQ72988.1| FAD binding domain-containing protein [Blastomyces dermatitidis SLH14081] gb|EEQ89105.1| FAD binding domain-containing protein [Blastomyces dermatitidis ER-3]	0.0, Method: Compositional matrix adjust.	89.19	92.94
g649.t1	ref|XP_003069955.1| hypothetical protein CPC735_031460 [Coccidioides posadasii C735 delta SOWgp] gb|EER27810.1| hypothetical protein CPC735_031460 [Coccidioides posadasii C735 delta SOWgp] gb|EFW16214.1| conserved hypothetical protein [Coccidioides posadasii str. Silveira]	0.0, Method: Compositional matrix adjust.	69.34	82.03
g650.t1	gb|EEH21722.1| hypothetical protein PABG_03938 [Paracoccidioides brasiliensis Pb03]	e-160, Method: Compositional matrix adjust.	87.55	93.98
g651.t1	gb|EEQ89108.1| conserved hypothetical protein [Blastomyces dermatitidis ER-3] gb|EQL31733.1| hypothetical protein BDFG_05963 [Blastomyces dermatitidis ATCC 26199]	e-180, Method: Compositional matrix adjust.	70.28	77.5
g652.t1	gb|EGE81569.1| transcription factor [Blastomyces dermatitidis ATCC 18188] gb|EQL31732.1| transcriptional activator SPT8 [Blastomyces dermatitidis ATCC 26199]	0.0, Method: Compositional matrix adjust.	81.14	84.94
g653.t1	gb|EEQ89111.1| DEAD box helicase [Blastomyces dermatitidis ER-3]	0.0, Method: Compositional matrix adjust.	82.26	87.66
g654.t1	gb|EGE81566.1| ATP-dependent bile acid permease [Blastomyces dermatitidis ATCC 18188]	0.0, Method: Compositional matrix adjust.	79.17	83.6
g655.t1	gb|EEH05514.1| ubiquitin-conjugating enzyme [Histoplasma capsulatum G186AR]	e-115, Method: Compositional matrix adjust.	84.21	88.42
g656.t1	gb|EEQ89114.1| capsular associated protein [Blastomyces dermatitidis ER-3] gb|EGE81564.1| capsular associated protein [Blastomyces dermatitidis ATCC 18188]	0.0, Method: Compositional matrix adjust.	78.71	85.65
g657.t1	gb|EEQ89115.1| bax Inhibitor family protein [Blastomyces dermatitidis ER-3] gb|EGE81563.1| bax Inhibitor family protein [Blastomyces dermatitidis ATCC 18188]	e-154, Method: Compositional matrix adjust.	79.27	82.18
g658.t1	gb|EEH05512.1| vacuolar amino acid transporter 6 [Histoplasma capsulatum G186AR]	0.0, Method: Compositional matrix adjust.	81.6	85.28
g659.t1	ref|XP_002793870.1| NAD-dependent 15-hydroxyprostaglandin dehydrogenase [Paracoccidioides sp. 'lutzii' Pb01] gb|EEH33089.1| NAD-dependent 15-hydroxyprostaglandin dehydrogenase [Paracoccidioides sp. 'lutzii' Pb01]	e-153, Method: Compositional matrix adjust.	69.97	78.27
g660.t1	gb|EGE84033.1| pyrimidine 5'-nucleotidase [Blastomyces dermatitidis ATCC 18188] gb|EQL35134.1| hydrolase-the HAD superfamily protein [Blastomyces dermatitidis ATCC 26199] gb|EQL35135.1| hydrolase-the HAD superfamily protein, variant [Blastomyces dermatitidis ATCC 26199]	e-158, Method: Compositional matrix adjust.	78.42	84.53
g661.t1	gb|EEH05907.1| hemerythrin HHE cation binding domain-containing protein [Histoplasma capsulatum G186AR]	e-167, Method: Compositional matrix adjust.	82.17	91.86
g662.t1	gb|EEQ92437.1| dynactin [Blastomyces dermatitidis ER-3]	0.0, Method: Compositional matrix adjust.	83.33	85.98
g663.t1	gb|EEQ92438.1| conserved hypothetical protein [Blastomyces dermatitidis ER-3] gb|EGE84029.1| hypothetical protein BDDG_06974 [Blastomyces dermatitidis ATCC 18188]	0.0, Method: Compositional matrix adjust.	64.51	70.77
g664.t1	gb|EQL35141.1| hypothetical protein BDFG_03126 [Blastomyces dermatitidis ATCC 26199]	0.0, Method: Compositional matrix adjust.	69.67	73.33
g665.t1	ref|XP_002626083.1| fermentation associated protein [Blastomyces dermatitidis SLH14081] gb|EEQ76872.1| fermentation associated protein [Blastomyces dermatitidis SLH14081]	0.0, Method: Compositional matrix adjust.	81.11	86.94
g666.t1	gb|EEH05900.1| elongation factor 2 [Histoplasma capsulatum G186AR] gb|EGC49628.1| elongation factor 2 [Histoplasma capsulatum H88]	0.0, Method: Compositional matrix adjust.	93.12	95.37
g667.t1	gb|EGE84025.1| CCCH zinc finger and RRM domain-containing protein [Blastomyces dermatitidis ATCC 18188]	0.0, Method: Compositional matrix adjust.	58.18	60.73
g668.t1	ref|XP_002629580.1| conserved hypothetical protein [Blastomyces dermatitidis SLH14081] gb|EEQ70008.1| conserved hypothetical protein [Blastomyces dermatitidis SLH14081] gb|EEQ91080.1| conserved hypothetical protein [Blastomyces dermatitidis ER-3] gb|EGE82300.1| Atg29p [Blastomyces dermatitidis ATCC 18188]	0.0, Method: Compositional matrix adjust.	70.85	74.88
g669.t1	ref|XP_002629579.1| phosphopantothenate-cysteine ligase [Blastomyces dermatitidis SLH14081] gb|EEQ70007.1| phosphopantothenate-cysteine ligase [Blastomyces dermatitidis SLH14081] gb|EEQ91081.1| phosphopantothenate-cysteine ligase [Blastomyces dermatitidis ER-3] gb|EGE82301.1| phosphopantothenate-cysteine ligase [Blastomyces dermatitidis ATCC 18188] gb|EQL28434.1| hypothetical protein BDFG_08824 […	0.0, Method: Compositional matrix adjust.	89.13	92.91
g670.t1	gb|EEQ91084.1| polysaccharide deacetylase [Blastomyces dermatitidis ER-3] gb|EGE82727.1| polysaccharide deacetylase [Blastomyces dermatitidis ATCC 18188] gb|EQL27965.1| hypothetical protein BDFG_09239 [Blastomyces dermatitidis ATCC 26199]	0.0, Method: Compositional matrix adjust.	82.73	90.02
g671.t1	gb|EEH07601.1| DEAD-box protein [Histoplasma capsulatum G186AR]	0.0, Method: Compositional matrix adjust.	89.08	91.16
g672.t1	gb|EQL29199.1| hypothetical protein BDFG_08112 [Blastomyces dermatitidis ATCC 26199]	0.0, Method: Compositional matrix adjust.	79.28	87.57
g673.t1	gb|EGE82733.1| pantothenate kinase [Blastomyces dermatitidis ATCC 18188] gb|EQL29200.1| type II pantothenate kinase [Blastomyces dermatitidis ATCC 26199]	0.0, Method: Compositional matrix adjust.	89.01	92.67
g674.t1	gb|EGC41694.1| phosphatidylinositol:UDP-GlcNAc transferase PIG-C [Histoplasma capsulatum H88]	0.0, Method: Compositional matrix adjust.	69.54	72.03
g676.t1	ref|XP_001257540.1| beta-lactamase family protein [Neosartorya fischeri NRRL 181] gb|EAW15643.1| beta-lactamase family protein [Neosartorya fischeri NRRL 181]	0.0, Method: Compositional matrix adjust.	49.45	66.98
g677.t1	gb|EEH07595.1| endochitinase [Histoplasma capsulatum G186AR]	0.0, Method: Compositional matrix adjust.	80.72	90.36
g678.t1	ref|XP_002629567.1| conserved hypothetical protein [Blastomyces dermatitidis SLH14081] gb|EEQ69995.1| conserved hypothetical protein [Blastomyces dermatitidis SLH14081] gb|EEQ91096.1| conserved hypothetical protein [Blastomyces dermatitidis ER-3] gb|EGE82736.1| hypothetical protein BDDG_05680 [Blastomyces dermatitidis ATCC 18188] gb|EQL29204.1| hypothetical protein BDFG_08117 [Blastomyces dermati…	0.0, Method: Compositional matrix adjust.	79.91	87.38
g679.t1	ref|XP_001541641.1| conserved hypothetical protein [Histoplasma capsulatum NAm1] gb|EDN07208.1| conserved hypothetical protein [Histoplasma capsulatum NAm1]	0.0, Method: Compositional matrix adjust.	61.32	74.24
g680.t1	ref|XP_002629565.1| choline transporter [Blastomyces dermatitidis SLH14081] gb|EEQ69993.1| choline transporter [Blastomyces dermatitidis SLH14081] gb|EGE82737.1| choline transporter [Blastomyces dermatitidis ATCC 18188] gb|EQL29207.1| hypothetical protein BDFG_08118 [Blastomyces dermatitidis ATCC 26199] gb|EQL29208.1| hypothetical protein, variant 1 [Blastomyces dermatitidis ATCC 26199] gb|EQL292…	0.0, Method: Compositional matrix adjust.	82.55	88.18
g681.t1	ref|XP_002629564.1| hypothetical protein BDBG_00810 [Blastomyces dermatitidis SLH14081] gb|EEQ69992.1| hypothetical protein BDBG_00810 [Blastomyces dermatitidis SLH14081]	6e-97, Method: Compositional matrix adjust.	55.25	65.12
g682.t1	ref|XP_001539188.1| predicted protein [Histoplasma capsulatum NAm1] gb|EDN09626.1| predicted protein [Histoplasma capsulatum NAm1]	2e-96, Method: Compositional matrix adjust.	86.98	92.9
g683.t1	gb|EEQ91100.1| succinate-semialdehyde dehydrogenase [Blastomyces dermatitidis ER-3] gb|EQL29212.1| succinate-semialdehyde dehydrogenase [Blastomyces dermatitidis ATCC 26199]	0.0, Method: Compositional matrix adjust.	89.8	92.8
g684.t1	gb|AAV67971.1| FLU1-I [Histoplasma capsulatum]	0.0, Method: Compositional matrix adjust.	80.05	88.03
g685.t1	gb|EQL29214.1| hypothetical protein BDFG_08123 [Blastomyces dermatitidis ATCC 26199]	0.0, Method: Compositional matrix adjust.	76.09	80.18
g686.t1	gb|EGC41680.1| predicted protein [Histoplasma capsulatum H88]	6e-29, Method: Compositional matrix adjust.	32.45	39.36
g687.t1	gb|EQL29217.1| hypothetical protein BDFG_08126 [Blastomyces dermatitidis ATCC 26199]	0.0, Method: Compositional matrix adjust.	61.68	69.37
g688.t1	ref|XP_002629557.1| UPF0016 domain-containing protein [Blastomyces dermatitidis SLH14081] gb|EEQ69985.1| UPF0016 domain-containing protein [Blastomyces dermatitidis SLH14081] gb|EEQ91106.1| UPF0016 domain-containing protein [Blastomyces dermatitidis ER-3] gb|EGE82745.1| hypothetical protein BDDG_05689 [Blastomyces dermatitidis ATCC 18188] gb|EQL29218.1| hypothetical protein BDFG_08127 [Blastomyce…	0.0, Method: Compositional matrix adjust.	59.66	64.63
g689.t1	gb|EEQ91107.1| myb-like DNA-binding protein [Blastomyces dermatitidis ER-3]	0.0, Method: Compositional matrix adjust.	66.05	75.72
g690.t1	ref|XP_001536053.1| conserved hypothetical protein [Histoplasma capsulatum NAm1] gb|EDN05368.1| conserved hypothetical protein [Histoplasma capsulatum NAm1]	0.0, Method: Compositional matrix adjust.	78.03	84.34
g691.t1	gb|EQL29221.1| hypothetical protein BDFG_08130 [Blastomyces dermatitidis ATCC 26199]	0.0, Method: Compositional matrix adjust.	80.2	84.53
g692.t1	gb|EQL29222.1| hypothetical protein BDFG_08131 [Blastomyces dermatitidis ATCC 26199] gb|EQL29223.1| hypothetical protein, variant 1 [Blastomyces dermatitidis ATCC 26199] gb|EQL29224.1| hypothetical protein, variant 2 [Blastomyces dermatitidis ATCC 26199]	e-134, Method: Compositional matrix adjust.	70.59	76.1
g693.t1	ref|XP_002629552.1| Sep4b [Blastomyces dermatitidis SLH14081] gb|EEQ69980.1| Sep4b [Blastomyces dermatitidis SLH14081]	0.0, Method: Compositional matrix adjust.	81.25	83.04
g694.t1	ref|XP_002629551.1| conserved hypothetical protein [Blastomyces dermatitidis SLH14081] gb|EEQ69979.1| conserved hypothetical protein [Blastomyces dermatitidis SLH14081] gb|EEQ91112.1| conserved hypothetical protein [Blastomyces dermatitidis ER-3] gb|EGE82751.1| vacuolar protein sorting-associated protein 62 [Blastomyces dermatitidis ATCC 18188] gb|EQL29227.1| hypothetical protein BDFG_08133 [Blas…	e-175, Method: Compositional matrix adjust.	72.14	80.06
g695.t1	gb|EEH18305.2| hypothetical protein PABG_00868 [Paracoccidioides brasiliensis Pb03]	e-108, Method: Compositional matrix adjust.	85.31	88.14
g696.t1	gb|EGC41668.1| conserved hypothetical protein [Histoplasma capsulatum H88]	0.0, Method: Compositional matrix adjust.	83.29	91.52
g697.t1	ref|XP_002629548.1| conserved hypothetical protein [Blastomyces dermatitidis SLH14081] gb|EEQ69976.1| conserved hypothetical protein [Blastomyces dermatitidis SLH14081] gb|EGE82755.1| pre-mRNA-splicing factor 38B [Blastomyces dermatitidis ATCC 18188]	6e-85, Method: Compositional matrix adjust.	60.61	65.53
g698.t1	ref|XP_002629547.1| conserved hypothetical protein [Blastomyces dermatitidis SLH14081] gb|EEQ69975.1| conserved hypothetical protein [Blastomyces dermatitidis SLH14081]	e-166, Method: Compositional matrix adjust.	80.07	86.94
g699.t1	gb|EEH07566.1| 40S ribosomal protein S9 [Histoplasma capsulatum G186AR]	e-113, Method: Compositional matrix adjust.	90.61	93.37
g700.t1	gb|EER45718.1| ribosomal protein Srp1 [Histoplasma capsulatum H143] gb|EGC41664.1| ribosomal protein Srp1 [Histoplasma capsulatum H88]	e-109, Method: Compositional matrix adjust.	96.25	99.38
g701.t1	gb|EEH07564.1| mitochondrial carrier protein [Histoplasma capsulatum G186AR]	0.0, Method: Compositional matrix adjust.	78.76	84.72
g703.t1	gb|EQL30670.1| hypothetical protein BDFG_06926 [Blastomyces dermatitidis ATCC 26199]	0.0, Method: Compositional matrix adjust.	79.56	86.82
g705.t1	ref|XP_002629538.1| RRM domain-containing protein [Blastomyces dermatitidis SLH14081] gb|EEQ69966.1| RRM domain-containing protein [Blastomyces dermatitidis SLH14081]	e-120, Method: Compositional matrix adjust.	68.25	71.9
g706.t1	ref|XP_001541641.1| conserved hypothetical protein [Histoplasma capsulatum NAm1] gb|EDN07208.1| conserved hypothetical protein [Histoplasma capsulatum NAm1]	0.0, Method: Compositional matrix adjust.	61.32	74.24
g707.t1	ref|XP_001537820.1| predicted protein [Histoplasma capsulatum NAm1] gb|EDN10781.1| predicted protein [Histoplasma capsulatum NAm1] gb|EER45708.1| translocation complex subunit Sss1 [Histoplasma capsulatum H143] gb|EGC41652.1| translocation complex subunit Sss1 [Histoplasma capsulatum H88]	6e-44, Method: Compositional matrix adjust.	100	100
g708.t1	gb|EER45707.1| WD40 domain-containing protein [Histoplasma capsulatum H143] gb|EGC41651.1| WD40 repeat-containing protein [Histoplasma capsulatum H88]	0.0, Method: Compositional matrix adjust.	84.53	88.22
g709.t1	ref|XP_001537818.1| sorting nexin-3 [Histoplasma capsulatum NAm1] ref|XP_002794227.1| sorting nexin-3 [Paracoccidioides sp. 'lutzii' Pb01] gb|EDN10779.1| sorting nexin-3 [Histoplasma capsulatum NAm1] gb|EEH07552.1| sorting nexin-3 [Histoplasma capsulatum G186AR] gb|EEH18293.1| sorting nexin-3 [Paracoccidioides brasiliensis Pb03] gb|EEH41899.1| sorting nexin-3 [Paracoccidioides sp. 'lutzii' Pb01] …	e-102, Method: Compositional matrix adjust.	100	100
g710.t1	gb|EGE82768.1| MYB DNA-binding domain-containing protein [Blastomyces dermatitidis ATCC 18188]	0.0, Method: Compositional matrix adjust.	73.48	78.03
g711.t1	gb|EGE82769.1| hypothetical protein BDDG_05713 [Blastomyces dermatitidis ATCC 18188] gb|EQL30662.1| hypothetical protein BDFG_06920 [Blastomyces dermatitidis ATCC 26199]	8e-86, Method: Compositional matrix adjust.	83.78	91.22
g712.t1	gb|EEH07546.1| conserved hypothetical protein [Histoplasma capsulatum G186AR] gb|EGC41644.1| conserved hypothetical protein [Histoplasma capsulatum H88]	0.0, Method: Compositional matrix adjust.	80.94	88.61
g713.t1	gb|EGE82775.1| 40S ribosomal protein S4 [Blastomyces dermatitidis ATCC 18188] gb|EQL30659.1| 40S ribosomal protein S4 [Blastomyces dermatitidis ATCC 26199]	0.0, Method: Compositional matrix adjust.	99.24	100
g714.t1	ref|XP_001539413.1| nucleolar protein NOP2 [Histoplasma capsulatum NAm1] gb|EDN08381.1| nucleolar protein NOP2 [Histoplasma capsulatum NAm1]	e-102, Method: Compositional matrix adjust.	51	61.69
g715.t1	ref|XP_001541641.1| conserved hypothetical protein [Histoplasma capsulatum NAm1] gb|EDN07208.1| conserved hypothetical protein [Histoplasma capsulatum NAm1]	0.0, Method: Compositional matrix adjust.	78.43	85.39
g716.t1	ref|XP_001535754.1| hypothetical protein HCAG_09329, partial [Histoplasma capsulatum NAm1] gb|EDN06563.1| conserved hypothetical protein, partial [Histoplasma capsulatum NAm1]	e-176, Method: Compositional matrix adjust.	83.28	89.9
g717.t1	ref|XP_001541026.1| predicted protein [Histoplasma capsulatum NAm1] gb|EDN08356.1| predicted protein [Histoplasma capsulatum NAm1]	7e-89, Method: Compositional matrix adjust.	48.37	59.48
g718.t1	ref|XP_001540009.1| predicted protein [Histoplasma capsulatum NAm1] gb|EDN08977.1| predicted protein [Histoplasma capsulatum NAm1]	2e-22, Method: Compositional matrix adjust.	31.92	42.94
g719.t1	ref|XP_002564007.1| Pc20g15350 [Penicillium rubens Wisconsin 54-1255] emb|CAP86864.1| Pc20g15350 [Penicillium rubens Wisconsin 54-1255]	2e-87, Method: Compositional matrix adjust.	40.51	54.1
g720.t1	ref|XP_001541993.1| predicted protein [Histoplasma capsulatum NAm1] gb|EDN05561.1| predicted protein [Histoplasma capsulatum NAm1]	e-132, Method: Compositional matrix adjust.	63.19	78.47
g721.t1	ref|XP_001536062.1| predicted protein [Histoplasma capsulatum NAm1] gb|EDN05377.1| predicted protein [Histoplasma capsulatum NAm1]	0.0, Method: Compositional matrix adjust.	51.25	65.42
g722.t1	ref|XP_001267746.1| protein kinase domain protein [Aspergillus clavatus NRRL 1] gb|EAW06320.1| protein kinase domain protein [Aspergillus clavatus NRRL 1]	0.0, Method: Compositional matrix adjust.	69.57	77.78
g723.t1	dbj|GAA85697.1| hypothetical protein AKAW_03811 [Aspergillus kawachii IFO 4308]	1e-47, Method: Compositional matrix adjust.	66.67	80.95
g724.t1	gb|EQL30658.1| D-lactate dehydrogenase (cytochrome) [Blastomyces dermatitidis ATCC 26199]	0.0, Method: Compositional matrix adjust.	87.43	91.5
g725.t1	gb|EQL30657.1| RNA-directed RNA polymerase [Blastomyces dermatitidis ATCC 26199]	0.0, Method: Compositional matrix adjust.	66.11	75.62
g726.t1	gb|EGC41638.1| conserved hypothetical protein [Histoplasma capsulatum H88]	e-142, Method: Compositional matrix adjust.	66.47	72.94
g727.t1	ref|XP_002629524.1| 66S preribosome component NOP16 [Blastomyces dermatitidis SLH14081] gb|EEQ69952.1| nucleolar protein 16 [Blastomyces dermatitidis SLH14081] gb|EEQ91139.1| ribosome biogenesis protein Nop16 [Blastomyces dermatitidis ER-3] gb|EGE82780.1| ribosome biogenesis protein Nop16 [Blastomyces dermatitidis ATCC 18188] gb|EQL30654.1| nucleolar protein 16 [Blastomyces dermatitidis ATCC 2619…	e-137, Method: Compositional matrix adjust.	82.5	86.25
g728.t1	ref|XP_002629523.1| predicted protein [Blastomyces dermatitidis SLH14081] gb|EEQ69951.1| predicted protein [Blastomyces dermatitidis SLH14081]	4e-45, Method: Compositional matrix adjust.	52.91	57.67
g729.t1	gb|EEQ91141.1| integral peroxisomal membrane peroxin [Blastomyces dermatitidis ER-3] gb|EGE82783.1| integral peroxisomal membrane peroxin [Blastomyces dermatitidis ATCC 18188]	0.0, Method: Compositional matrix adjust.	61.76	66.61
g730.t1	ref|XP_002629521.1| mitochondrial carrier protein [Blastomyces dermatitidis SLH14081] gb|EEQ69949.1| mitochondrial carrier protein [Blastomyces dermatitidis SLH14081] gb|EEQ91142.1| mitochondrial carrier protein [Blastomyces dermatitidis ER-3] gb|EQL30648.1| hypothetical protein BDFG_06909 [Blastomyces dermatitidis ATCC 26199] gb|EQL30649.1| hypothetical protein, variant [Blastomyces dermatitidis…	0.0, Method: Compositional matrix adjust.	91.82	96.06
g731.t1	gb|EGE82786.1| hypothetical protein BDDG_05730 [Blastomyces dermatitidis ATCC 18188]	1e-99, Method: Compositional matrix adjust.	71.28	84.62
g732.t1	ref|XP_002629519.1| conserved hypothetical protein [Blastomyces dermatitidis SLH14081] gb|EEQ69947.1| conserved hypothetical protein [Blastomyces dermatitidis SLH14081] gb|EEQ91145.1| conserved hypothetical protein [Blastomyces dermatitidis ER-3] gb|EGE82787.1| hypothetical protein BDDG_05731 [Blastomyces dermatitidis ATCC 18188] gb|EQL30645.1| hypothetical protein BDFG_06906 [Blastomyces dermati…	1e-77, Method: Compositional matrix adjust.	66.67	71.79
g733.t1	ref|XP_002629507.1| conserved hypothetical protein [Blastomyces dermatitidis SLH14081] gb|EEQ69935.1| conserved hypothetical protein [Blastomyces dermatitidis SLH14081]	3e-72, Method: Compositional matrix adjust.	45.71	55.87
g734.t1	gb|EQL30640.1| hypothetical protein BDFG_06902 [Blastomyces dermatitidis ATCC 26199] gb|EQL30641.1| hypothetical protein, variant [Blastomyces dermatitidis ATCC 26199]	0.0, Method: Compositional matrix adjust.	78.67	85.88
g735.t1	gb|EEH07526.1| conserved hypothetical protein [Histoplasma capsulatum G186AR]	0.0, Method: Compositional matrix adjust.	75.33	85.47
g736.t1	ref|XP_001537797.1| conserved hypothetical protein [Histoplasma capsulatum NAm1] gb|EDN10758.1| conserved hypothetical protein [Histoplasma capsulatum NAm1]	0.0, Method: Compositional matrix adjust.	90.1	92.97
g737.t1	gb|EEQ91162.1| HLH transcription factor [Blastomyces dermatitidis ER-3]	0.0, Method: Compositional matrix adjust.	75.7	81.19
g738.t1	gb|EQL30635.1| hypothetical protein BDFG_06898 [Blastomyces dermatitidis ATCC 26199]	0.0, Method: Compositional matrix adjust.	87.72	91.66
g739.t1	ref|XP_001246393.1| hypothetical protein CIMG_00164 [Coccidioides immitis RS]	6e-70, Method: Compositional matrix adjust.	53.49	66.98
g741.t1	ref|XP_010758812.1| hypothetical protein PADG_03290 [Paracoccidioides brasiliensis Pb18] gb|EEH47192.1| hypothetical protein PADG_03290 [Paracoccidioides brasiliensis Pb18]	0.0, Method: Compositional matrix adjust.	71.91	80.75
g742.t1	gb|EQL30628.1| NAD+ kinase [Blastomyces dermatitidis ATCC 26199]	0.0, Method: Compositional matrix adjust.	75.27	78.6
g743.t1	gb|ENH81600.1| duf895 domain membrane protein [Colletotrichum orbiculare MAFF 240422]	0.0, Method: Compositional matrix adjust.	63.08	75.82
g744.t1	gb|EGE86958.1| arginase [Blastomyces dermatitidis ATCC 18188]	0.0, Method: Compositional matrix adjust.	81.89	87.93
g745.t1	gb|EEH07514.1| conserved hypothetical protein [Histoplasma capsulatum G186AR]	2e-67, Method: Compositional matrix adjust.	44.13	51.75
g746.t1	gb|EER45665.1| glucanosyltransferase [Histoplasma capsulatum H143] gb|EGC41612.1| glucanosyltransferase [Histoplasma capsulatum H88]	0.0, Method: Compositional matrix adjust.	80.42	87.03
g747.t1	ref|XP_001537787.1| conserved hypothetical protein [Histoplasma capsulatum NAm1] gb|EDN10748.1| conserved hypothetical protein [Histoplasma capsulatum NAm1]	0.0, Method: Compositional matrix adjust.	82.06	85.09
g748.t1	ref|XP_002629486.1| ATP-dependent RNA helicase DBP5 [Blastomyces dermatitidis SLH14081] gb|EEQ69914.1| ATP-dependent RNA helicase DBP5 [Blastomyces dermatitidis SLH14081] gb|EEQ91177.1| ATP-dependent RNA helicase DBP5 [Blastomyces dermatitidis ER-3] gb|EGE82523.1| ATP-dependent RNA helicase DBP5 [Blastomyces dermatitidis ATCC 18188] gb|EQL30617.1| ATP-dependent RNA helicase DBP5 [Blastomyces derm…	0.0, Method: Compositional matrix adjust.	88.58	91.38
g749.t1	gb|EEH07510.1| methyltransferase [Histoplasma capsulatum G186AR]	0.0, Method: Compositional matrix adjust.	83.58	86.8
g750.t1	gb|KER00656.1| hypothetical protein AUEXF2481DRAFT_151022 [Aureobasidium subglaciale EXF-2481]	e-120, Method: Compositional matrix adjust.	53.94	68.14
g751.t1	gb|EQL30611.1| hypothetical protein BDFG_06878 [Blastomyces dermatitidis ATCC 26199]	0.0, Method: Compositional matrix adjust.	81.35	86.68
g752.t1	dbj|GAD97832.1| conserved hypothetical protein [Byssochlamys spectabilis No. 5]	5e-85, Method: Compositional matrix adjust.	50.18	62.63
g753.t1	gb|EEH07505.1| inositol-3-phosphate synthase [Histoplasma capsulatum G186AR]	0.0, Method: Compositional matrix adjust.	88.53	93.05
g754.t1	ref|XP_003021423.1| conserved hypothetical protein [Trichophyton verrucosum HKI 0517] gb|EFE40805.1| conserved hypothetical protein [Trichophyton verrucosum HKI 0517]	6e-25, Method: Compositional matrix adjust.	44.9	48.3
g755.t1	ref|XP_002629473.1| S-(hydroxymethyl)glutathione dehydrogenase/class III alcohol dehydrogenase [Blastomyces dermatitidis SLH14081] gb|EEQ69901.1| S-(hydroxymethyl)glutathione dehydrogenase/class III alcohol dehydrogenase [Blastomyces dermatitidis SLH14081] gb|EEQ91188.1| S-(hydroxymethyl)glutathione dehydrogenase/class III alcohol dehydrogenase [Blastomyces dermatitidis ER-3]	0.0, Method: Compositional matrix adjust.	94.13	96.8
g756.t1	gb|EEH07503.1| l-allo-threonine aldolase [Histoplasma capsulatum G186AR]	0.0, Method: Compositional matrix adjust.	79.56	87.35
g757.t1	ref|XP_002794179.1| mitochondrial import inner membrane translocase subunit tim9 [Paracoccidioides sp. 'lutzii' Pb01] ref|XP_010758806.1| mitochondrial import inner membrane translocase subunit tim9 [Paracoccidioides brasiliensis Pb18] gb|EEH18255.1| mitochondrial import inner membrane translocase subunit tim9 [Paracoccidioides brasiliensis Pb03] gb|EEH41851.1| mitochondrial import inner membrane…	2e-57, Method: Compositional matrix adjust.	95.56	98.89
g758.t1	gb|EQL32000.1| hypothetical protein BDFG_05726 [Blastomyces dermatitidis ATCC 26199] gb|EQL32001.1| hypothetical protein, variant [Blastomyces dermatitidis ATCC 26199]	0.0, Method: Compositional matrix adjust.	67.3	71.32
g759.t1	gb|EGE82541.1| hypothetical protein BDDG_05485 [Blastomyces dermatitidis ATCC 18188] gb|EQL32004.1| hypothetical protein, variant 2 [Blastomyces dermatitidis ATCC 26199]	2e-57, Method: Compositional matrix adjust.	51.43	60.82
g760.t1	gb|EEQ91194.1| MFS alpha-glucoside transporter [Blastomyces dermatitidis ER-3] gb|EQL32005.1| MFS transporter, SP family, general alpha glucoside:H+ symporter [Blastomyces dermatitidis ATCC 26199]	0.0, Method: Compositional matrix adjust.	82.58	88.33
g761.t1	ref|XP_002629465.1| predicted protein [Blastomyces dermatitidis SLH14081] gb|EEQ69893.1| predicted protein [Blastomyces dermatitidis SLH14081]	6e-80, Method: Compositional matrix adjust.	70.06	79.66
g762.t1	gb|EEH07496.1| WD domain-containing protein [Histoplasma capsulatum G186AR]	e-166, Method: Compositional matrix adjust.	79.78	88.09
g763.t1	gb|EEQ91199.1| nitrate reductase [Blastomyces dermatitidis ER-3]	0.0, Method: Compositional matrix adjust.	83.11	88.9
g764.t1	ref|XP_002629460.1| aldehyde reductase I [Blastomyces dermatitidis SLH14081] gb|EEQ69888.1| aldehyde reductase I [Blastomyces dermatitidis SLH14081]	0.0, Method: Compositional matrix adjust.	89.39	94.85
g765.t1	ref|XP_002629459.1| phosphoethanolamine transferase PIGF [Blastomyces dermatitidis SLH14081] gb|EEQ69887.1| phosphoethanolamine transferase PIGF [Blastomyces dermatitidis SLH14081]	e-103, Method: Compositional matrix adjust.	63.4	71.32
g766.t1	gb|EEQ91202.1| conserved hypothetical protein [Blastomyces dermatitidis ER-3]	0.0, Method: Compositional matrix adjust.	69.68	74.62
g767.t1	ref|XP_002629456.1| DNA helicase [Blastomyces dermatitidis SLH14081] gb|EEQ69884.1| DNA helicase [Blastomyces dermatitidis SLH14081] gb|EEQ91204.1| DNA helicase [Blastomyces dermatitidis ER-3] gb|EGE82550.1| hypothetical protein BDDG_05494 [Blastomyces dermatitidis ATCC 18188]	0.0, Method: Compositional matrix adjust.	75.34	79.1
g768.t1	gb|EQL32016.1| hypothetical protein BDFG_05738 [Blastomyces dermatitidis ATCC 26199]	0.0, Method: Compositional matrix adjust.	74.95	79.71
g769.t1	gb|EQL32017.1| peroxin-4 [Blastomyces dermatitidis ATCC 26199]	e-103, Method: Compositional matrix adjust.	94.84	96.13
g770.t1	ref|XP_002629453.1| hypothetical protein BDBG_00699 [Blastomyces dermatitidis SLH14081] gb|EEQ69881.1| hypothetical protein BDBG_00699 [Blastomyces dermatitidis SLH14081]	4e-11, Method: Compositional matrix adjust.	39.81	48.15
g771.t1	gb|EEH07484.1| copper amine oxidase [Histoplasma capsulatum G186AR]	0.0, Method: Compositional matrix adjust.	89.19	95.59
g772.t1	gb|EQL32022.1| hypothetical protein BDFG_05743 [Blastomyces dermatitidis ATCC 26199]	0.0, Method: Compositional matrix adjust.	84.83	90.46
g773.t1	ref|XP_002629448.1| rds1 [Blastomyces dermatitidis SLH14081] gb|EEQ69876.1| rds1 [Blastomyces dermatitidis SLH14081]	0.0, Method: Compositional matrix adjust.	78.62	86.98
g774.t1	gb|EEH07481.1| Pi-transporter A-1 [Histoplasma capsulatum G186AR]	0.0, Method: Compositional matrix adjust.	82.53	86.9
g775.t1	ref|XP_002629446.1| conserved hypothetical protein [Blastomyces dermatitidis SLH14081] gb|EEQ69874.1| conserved hypothetical protein [Blastomyces dermatitidis SLH14081]	e-139, Method: Compositional matrix adjust.	57.18	61.72
g776.t1	gb|EQL32028.1| hypothetical protein BDFG_05749 [Blastomyces dermatitidis ATCC 26199]	0.0, Method: Compositional matrix adjust.	79.7	85.23
g777.t1	ref|XP_001537764.1| conserved hypothetical protein [Histoplasma capsulatum NAm1] gb|EDN10725.1| conserved hypothetical protein [Histoplasma capsulatum NAm1]	0.0, Method: Compositional matrix adjust.	72.78	78.35
g778.t1	gb|EGE82562.1| C6 finger domain-containing protein Acr-2 [Blastomyces dermatitidis ATCC 18188]	0.0, Method: Compositional matrix adjust.	66.73	73.24
g779.t1	gb|EEQ91218.1| ABC multidrug transporter [Blastomyces dermatitidis ER-3]	0.0, Method: Compositional matrix adjust.	81.82	89.45
g780.t1	gb|EQL32032.1| hypothetical protein BDFG_05753 [Blastomyces dermatitidis ATCC 26199]	0.0, Method: Compositional matrix adjust.	71.17	75.16
g781.t1	gb|EER45620.1| conserved hypothetical protein [Histoplasma capsulatum H143] gb|EGC41567.1| conserved hypothetical protein [Histoplasma capsulatum H88]	e-133, Method: Compositional matrix adjust.	50.99	57.34
g782.t1	gb|EEH07467.1| conserved hypothetical protein [Histoplasma capsulatum G186AR]	1e-93, Method: Compositional matrix adjust.	85.99	91.72
g783.t1	ref|XP_002629431.1| Rad4 family protein [Blastomyces dermatitidis SLH14081] gb|EEQ69859.1| Rad4 family protein [Blastomyces dermatitidis SLH14081]	0.0, Method: Compositional matrix adjust.	68.83	73.87
g784.t1	gb|EEH07465.1| HIT domain-containing protein [Histoplasma capsulatum G186AR]	5e-79, Method: Compositional matrix adjust.	75.15	80.47
g785.t1	ref|XP_001537753.1| conserved hypothetical protein [Histoplasma capsulatum NAm1] gb|EDN10714.1| conserved hypothetical protein [Histoplasma capsulatum NAm1]	e-147, Method: Compositional matrix adjust.	82.66	87.1
g786.t1	gb|EQL28358.1| hypothetical protein BDFG_08905 [Blastomyces dermatitidis ATCC 26199]	0.0, Method: Compositional matrix adjust.	77.88	83.33
g787.t1	gb|EGE82573.1| CobW domain-containing protein [Blastomyces dermatitidis ATCC 18188]	0.0, Method: Compositional matrix adjust.	88.98	95.32
g788.t1	gb|EEQ91229.1| Mob1 family protein [Blastomyces dermatitidis ER-3] gb|EGE82574.1| Mob1 family protein [Blastomyces dermatitidis ATCC 18188]	0.0, Method: Compositional matrix adjust.	69.68	73.03
g789.t1	gb|EER45608.1| protein kinase [Histoplasma capsulatum H143]	0.0, Method: Compositional matrix adjust.	72.43	80.5
g790.t1	gb|EGE82580.1| ATP-dependent protease La [Blastomyces dermatitidis ATCC 18188]	0.0, Method: Compositional matrix adjust.	81.99	84.21
g791.t1	ref|XP_002629421.1| mitochondrial DnaJ chaperone [Blastomyces dermatitidis SLH14081] gb|EEQ69849.1| mitochondrial DnaJ chaperone [Blastomyces dermatitidis SLH14081] gb|EQL28350.1| molecular chaperone DnaJ [Blastomyces dermatitidis ATCC 26199]	0.0, Method: Compositional matrix adjust.	78.92	81.26
g792.t1	gb|EQL28349.1| hypothetical protein BDFG_08898 [Blastomyces dermatitidis ATCC 26199]	0.0, Method: Compositional matrix adjust.	81.66	84.55
g793.t1	gb|EQL28348.1| zinc-finger protein CreA/MIG [Blastomyces dermatitidis ATCC 26199]	0.0, Method: Compositional matrix adjust.	71.34	74.69
g794.t1	gb|EER36673.1| conserved hypothetical protein [Histoplasma capsulatum H143]	0.0, Method: Compositional matrix adjust.	91.4	95.34
g795.t1	ref|XP_002621497.1| predicted protein [Blastomyces dermatitidis SLH14081] gb|EEQ73906.1| predicted protein [Blastomyces dermatitidis SLH14081] gb|EEQ83372.1| predicted protein [Blastomyces dermatitidis ER-3] gb|EGE81895.1| hypothetical protein BDDG_04838 [Blastomyces dermatitidis ATCC 18188] gb|EQL35905.1| hypothetical protein BDFG_02507 [Blastomyces dermatitidis ATCC 26199]	3e-58, Method: Compositional matrix adjust.	69.17	76.69
g796.t1	gb|EPS32150.1| hypothetical protein PDE_07110 [Penicillium oxalicum 114-2]	e-135, Method: Compositional matrix adjust.	84.36	94.31
g797.t1	gb|EAS31886.3| hypothetical protein CIMG_07365 [Coccidioides immitis RS]	0.0, Method: Compositional matrix adjust.	67.78	82.22
g798.t1	gb|EEH07450.1| conserved hypothetical protein [Histoplasma capsulatum G186AR]	4e-86, Method: Compositional matrix adjust.	56.3	61.76
g799.t1	gb|EGE82588.1| MOSC domain-containing protein [Blastomyces dermatitidis ATCC 18188]	0.0, Method: Compositional matrix adjust.	77.66	87.5
g800.t1	gb|EGE85228.1| hypothetical protein BDDG_08173 [Blastomyces dermatitidis ATCC 18188]	0.0, Method: Compositional matrix adjust.	68.18	75.89
g801.t1	ref|XP_002629412.1| trichothecene C-8 hydroxylase [Blastomyces dermatitidis SLH14081] gb|EEQ69840.1| trichothecene C-8 hydroxylase [Blastomyces dermatitidis SLH14081]	0.0, Method: Compositional matrix adjust.	72.76	80.57
g802.t1	gb|EGC41540.1| stearoyl-CoA desaturase [Histoplasma capsulatum H88]	0.0, Method: Compositional matrix adjust.	92.12	95.4
g803.t1	gb|EER45590.1| purine permease [Histoplasma capsulatum H143]	0.0, Method: Compositional matrix adjust.	78.36	82.46
g804.t1	ref|XP_002629409.1| metallopeptidase MepB [Blastomyces dermatitidis SLH14081] gb|EEQ69837.1| metallopeptidase MepB [Blastomyces dermatitidis SLH14081] gb|EEQ91253.1| metallopeptidase MepB [Blastomyces dermatitidis ER-3] gb|EGE85221.1| metallopeptidase MepB [Blastomyces dermatitidis ATCC 18188]	0.0, Method: Compositional matrix adjust.	91.66	95.69
g805.t1	gb|EEH07443.1| conserved hypothetical protein [Histoplasma capsulatum G186AR]	7e-53, Method: Compositional matrix adjust.	45.87	48.76
g806.t1	gb|EEH07442.1| myosin [Histoplasma capsulatum G186AR]	e-105, Method: Compositional matrix adjust.	96.18	97.45
g807.t1	ref|XP_002629406.1| conserved hypothetical protein [Blastomyces dermatitidis SLH14081] gb|EEQ69834.1| conserved hypothetical protein [Blastomyces dermatitidis SLH14081] gb|EEQ91256.1| conserved hypothetical protein [Blastomyces dermatitidis ER-3] gb|EGE85218.1| COG3602 family protein [Blastomyces dermatitidis ATCC 18188] gb|EQL31362.1| hypothetical protein BDFG_06306 [Blastomyces dermatitidis ATC…	3e-75, Method: Compositional matrix adjust.	78.72	90.07
g808.t1	ref|XP_002629405.1| C2H2 finger domain-containing protein [Blastomyces dermatitidis SLH14081] gb|EEQ69833.1| C2H2 finger domain-containing protein [Blastomyces dermatitidis SLH14081]	0.0, Method: Compositional matrix adjust.	82.93	86.9
g809.t1	ref|XP_002629404.1| mRNA transport regulator [Blastomyces dermatitidis SLH14081] gb|EEQ69832.1| mRNA transport regulator [Blastomyces dermatitidis SLH14081] gb|EEQ91258.1| mRNA transport regulator [Blastomyces dermatitidis ER-3] gb|EGE85215.1| karyopherin [Blastomyces dermatitidis ATCC 18188] gb|EQL31360.1| hypothetical protein BDFG_06304 [Blastomyces dermatitidis ATCC 26199]	0.0, Method: Compositional matrix adjust.	89.91	92.07
g810.t1	gb|EEH41789.2| hypothetical protein PAAG_03710 [Paracoccidioides sp. 'lutzii' Pb01]	1e-40, Method: Compositional matrix adjust.	98.53	100
g811.t1	ref|XP_002629402.1| 5-formyltetrahydrofolate cyclo-ligase [Blastomyces dermatitidis SLH14081] gb|EEQ69830.1| 5-formyltetrahydrofolate cyclo-ligase [Blastomyces dermatitidis SLH14081] gb|EEQ91260.1| 5-formyltetrahydrofolate cyclo-ligase [Blastomyces dermatitidis ER-3] gb|EGE85213.1| 5-formyltetrahydrofolate cyclo-ligase [Blastomyces dermatitidis ATCC 18188] gb|EQL31358.1| hypothetical protein BDFG…	e-125, Method: Compositional matrix adjust.	84.51	88.73
g812.t1	ref|XP_002629401.1| protein ROT1 [Blastomyces dermatitidis SLH14081] gb|EEQ69829.1| protein ROT1 [Blastomyces dermatitidis SLH14081] gb|EEQ91261.1| protein ROT1 [Blastomyces dermatitidis ER-3] gb|EQL31357.1| protein ROT1 [Blastomyces dermatitidis ATCC 26199]	e-136, Method: Compositional matrix adjust.	68.36	80.73
g813.t1	gb|EEH07434.1| conserved hypothetical protein [Histoplasma capsulatum G186AR]	e-101, Method: Compositional matrix adjust.	80.66	89.5
g814.t1	gb|EGE85210.1| non-repetitive nucleoporin [Blastomyces dermatitidis ATCC 18188]	0.0, Method: Compositional matrix adjust.	93.82	96.03
g815.t1	ref|XP_002790061.1| conserved hypothetical protein [Paracoccidioides sp. 'lutzii' Pb01] gb|EEH37529.1| hypothetical protein PAAG_07947 [Paracoccidioides sp. 'lutzii' Pb01]	4e-81, Method: Compositional matrix adjust.	58.59	74.89
g816.t1	ref|XP_002629397.1| acetylglutamate synthase [Blastomyces dermatitidis SLH14081] gb|EEQ69825.1| acetylglutamate synthase [Blastomyces dermatitidis SLH14081]	0.0, Method: Compositional matrix adjust.	84.07	88.81
g817.t1	ref|XP_002629396.1| protein arv1 [Blastomyces dermatitidis SLH14081] gb|EEQ69824.1| protein arv1 [Blastomyces dermatitidis SLH14081]	e-119, Method: Compositional matrix adjust.	67.38	70.61
g818.t1	gb|EGE85204.1| hypothetical protein BDDG_08149 [Blastomyces dermatitidis ATCC 18188] gb|EQL31348.1| hypothetical protein BDFG_06293 [Blastomyces dermatitidis ATCC 26199]	e-137, Method: Compositional matrix adjust.	59.32	65.54
g819.t1	gb|EEH07426.1| BAR domain-containing protein [Histoplasma capsulatum G186AR]	0.0, Method: Compositional matrix adjust.	98.04	98.69
g820.t1	gb|EEQ91271.1| conserved hypothetical protein [Blastomyces dermatitidis ER-3] gb|EGE85202.1| hypothetical protein BDDG_08147 [Blastomyces dermatitidis ATCC 18188] gb|EQL31345.1| hypothetical protein BDFG_06291 [Blastomyces dermatitidis ATCC 26199]	e-133, Method: Compositional matrix adjust.	60.66	66.2
g822.t1	gb|EGC41513.1| 6-phosphogluconate dehydrogenase [Histoplasma capsulatum H88]	0.0, Method: Compositional matrix adjust.	80.58	89.97
g823.t1	gb|EQL31341.1| galactose-1-phosphate uridylyltransferase [Blastomyces dermatitidis ATCC 26199]	0.0, Method: Compositional matrix adjust.	89.2	92.54
g824.t1	ref|XP_002629386.1| ergosterol biosynthesis protein Erg28 [Blastomyces dermatitidis SLH14081] gb|EEQ69814.1| ergosterol biosynthesis protein Erg28 [Blastomyces dermatitidis SLH14081] gb|EEQ91276.1| ergosterol biosynthesis protein Erg28 [Blastomyces dermatitidis ER-3] gb|EGE85195.1| ergosterol biosynthesis protein Erg28 [Blastomyces dermatitidis ATCC 18188] gb|EQL31340.1| hypothetical protein BDFG…	2e-79, Method: Compositional matrix adjust.	84.85	93.94
g825.t1	gb|EEH07421.1| beta-hydroxysteroid dehydrogenase [Histoplasma capsulatum G186AR]	0.0, Method: Compositional matrix adjust.	86.02	91.19
g826.t1	gb|EQL31337.1| ribosomal RNA assembly protein KRR1 [Blastomyces dermatitidis ATCC 26199]	0.0, Method: Compositional matrix adjust.	88.78	90.38
g827.t1	ref|XP_002629381.1| solute carrier family 27 [Blastomyces dermatitidis SLH14081] gb|EEQ69809.1| solute carrier family 27 [Blastomyces dermatitidis SLH14081]	0.0, Method: Compositional matrix adjust.	68.45	75.5
g828.t1	ref|XP_002629380.1| 3-ketoacyl-CoA thiolase [Blastomyces dermatitidis SLH14081] gb|EEQ69808.1| 3-ketoacyl-CoA thiolase [Blastomyces dermatitidis SLH14081] gb|EEQ91282.1| peroxisomal 3-ketoacyl-coA thiolase [Blastomyces dermatitidis ER-3] gb|EGE85189.1| 3-ketoacyl-CoA thiolase [Blastomyces dermatitidis ATCC 18188] gb|EQL31335.1| acetyl-CoA acyltransferase [Blastomyces dermatitidis ATCC 26199]	0.0, Method: Compositional matrix adjust.	84.52	88.1
g829.t1	gb|EEQ91283.1| spindle pole body component [Blastomyces dermatitidis ER-3] gb|EGE85188.1| spindle pole body component [Blastomyces dermatitidis ATCC 18188]	0.0, Method: Compositional matrix adjust.	87.89	89.43
g830.t1	ref|XP_002629378.1| proteasome component PUP2 [Blastomyces dermatitidis SLH14081] gb|EEQ69806.1| proteasome component PUP2 [Blastomyces dermatitidis SLH14081] gb|EEQ91284.1| 20S proteasome alpha subunit E [Blastomyces dermatitidis ER-3] gb|EGE85187.1| proteasome subunit alpha type-5 [Blastomyces dermatitidis ATCC 18188] gb|EQL31333.1| proteasome subunit alpha type-5 [Blastomyces dermatitidis ATCC…	e-178, Method: Compositional matrix adjust.	99.59	99.59
g831.t1	ref|XP_002629377.1| rRNA processing protein RRP8 [Blastomyces dermatitidis SLH14081] gb|EEQ69805.1| rRNA processing protein Rrp8 [Blastomyces dermatitidis SLH14081]	0.0, Method: Compositional matrix adjust.	70.32	73.35
g832.t1	gb|EQL27996.1| hypothetical protein BDFG_09209 [Blastomyces dermatitidis ATCC 26199] gb|EQL27997.1| hypothetical protein, variant [Blastomyces dermatitidis ATCC 26199]	0.0, Method: Compositional matrix adjust.	76.54	83.24
g833.t1	ref|XP_002629371.1| integral membrane protein [Blastomyces dermatitidis SLH14081] gb|EEQ69799.1| integral membrane protein [Blastomyces dermatitidis SLH14081]	e-180, Method: Compositional matrix adjust.	58.69	69.07
g834.t1	gb|EGE83749.1| hypothetical protein BDDG_06694 [Blastomyces dermatitidis ATCC 18188]	e-134, Method: Compositional matrix adjust.	69.47	81.68
g835.t1	gb|EGE83746.1| conidial pigment biosynthesis oxidase Arb2/brown2 [Blastomyces dermatitidis ATCC 18188]	0.0, Method: Compositional matrix adjust.	85.76	93.21
g836.t1	gb|EEQ91296.1| C6 finger domain-containing protein [Blastomyces dermatitidis ER-3]	0.0, Method: Compositional matrix adjust.	74.03	80.5
g837.t1	gb|EEQ91297.1| predicted protein [Blastomyces dermatitidis ER-3] gb|EGE86795.1| hypothetical protein BDDG_09745 [Blastomyces dermatitidis ATCC 18188] gb|EQL31198.1| hypothetical protein BDFG_06436 [Blastomyces dermatitidis ATCC 26199]	3e-68, Method: Compositional matrix adjust.	73.19	85.51
g838.t1	gb|EEQ91298.1| DNA damage-inducible protein 1 [Blastomyces dermatitidis ER-3]	0.0, Method: Compositional matrix adjust.	71.05	73.5
g839.t1	ref|XP_002629363.1| acetyltransferase [Blastomyces dermatitidis SLH14081] gb|EEQ69791.1| acetyltransferase [Blastomyces dermatitidis SLH14081] gb|EEQ91299.1| acetyltransferase [Blastomyces dermatitidis ER-3] gb|EQL31195.1| hypothetical protein BDFG_06434 [Blastomyces dermatitidis ATCC 26199] gb|EQL31196.1| hypothetical protein, variant [Blastomyces dermatitidis ATCC 26199]	e-165, Method: Compositional matrix adjust.	73.6	78.26
g840.t1	gb|EEH07401.1| nucleolar GTP-binding protein [Histoplasma capsulatum G186AR]	0.0, Method: Compositional matrix adjust.	86.68	90.28
g841.t1	gb|EEQ91303.1| V-type ATPase F subunit [Blastomyces dermatitidis ER-3] gb|EGE83741.1| vacuolar ATP synthase subunit F [Blastomyces dermatitidis ATCC 18188] gb|EQL31193.1| V-type proton ATPase subunit F [Blastomyces dermatitidis ATCC 26199]	5e-84, Method: Compositional matrix adjust.	98.39	98.39
g842.t1	ref|XP_002629358.1| conserved hypothetical protein [Blastomyces dermatitidis SLH14081] gb|EEQ69786.1| conserved hypothetical protein [Blastomyces dermatitidis SLH14081]	0.0, Method: Compositional matrix adjust.	74.62	79.43
g843.t1	gb|EGC41488.1| conserved hypothetical protein [Histoplasma capsulatum H88]	0.0, Method: Compositional matrix adjust.	55.88	62.35
g844.t1	gb|EEQ91306.1| methylenetetrahydrofolate reductase 1 [Blastomyces dermatitidis ER-3] gb|EGE83737.1| methylenetetrahydrofolate reductase [Blastomyces dermatitidis ATCC 18188]	0.0, Method: Compositional matrix adjust.	91.15	95.42
g845.t1	gb|EEH07395.1| predicted protein [Histoplasma capsulatum G186AR]	e-128, Method: Compositional matrix adjust.	66.42	78.6
g846.t1	gb|EEH07394.1| predicted protein [Histoplasma capsulatum G186AR]	0.0, Method: Compositional matrix adjust.	71.91	81.7
g847.t1	ref|XP_002629349.1| alpha-1,3-glucan synthase [Blastomyces dermatitidis SLH14081] gb|EEQ69777.1| alpha-1,3-glucan synthase [Blastomyces dermatitidis SLH14081]	0.0, Method: Compositional matrix adjust.	85.49	90.73
g848.t1	ref|XP_002542940.1| 3-isopropylmalate dehydratase [Uncinocarpus reesii 1704] gb|EEP77607.1| 3-isopropylmalate dehydratase [Uncinocarpus reesii 1704]	0.0, Method: Compositional matrix adjust.	77.65	84.61
g849.t1	gb|EEQ91315.1| nuclear pore protein [Blastomyces dermatitidis ER-3] gb|EGE83727.1| nuclear pore protein [Blastomyces dermatitidis ATCC 18188]	0.0, Method: Compositional matrix adjust.	85.61	87.37
g850.t1	gb|EEH07387.1| hypothetical protein HCBG_04266 [Histoplasma capsulatum G186AR]	e-167, Method: Compositional matrix adjust.	49.65	62.06
g851.t1	gb|EGE85814.1| hypothetical protein BDDG_08759 [Blastomyces dermatitidis ATCC 18188]	0.0, Method: Compositional matrix adjust.	87.36	91.29
g852.t1	gb|EQL31657.1| hypothetical protein BDFG_06009 [Blastomyces dermatitidis ATCC 26199]	1e-86, Method: Compositional matrix adjust.	62.5	68.33
g853.t1	ref|XP_002629328.1| thioredoxin [Blastomyces dermatitidis SLH14081] gb|EEQ69756.1| thioredoxin [Blastomyces dermatitidis SLH14081] gb|EEQ91324.1| thioredoxin [Blastomyces dermatitidis ER-3] gb|EGE85816.1| thioredoxin [Blastomyces dermatitidis ATCC 18188]	0.0, Method: Compositional matrix adjust.	81.76	86.76
g854.t1	gb|EGE85820.1| C2H2 transcription factor [Blastomyces dermatitidis ATCC 18188]	0.0, Method: Compositional matrix adjust.	57.69	60.27
g855.t1	dbj|GAD98236.1| hypothetical protein AN1653.2 [Byssochlamys spectabilis No. 5]	0.0, Method: Compositional matrix adjust.	44.04	54.73
g856.t1	ref|XP_002794739.1| predicted protein [Paracoccidioides sp. 'lutzii' Pb01]	6e-17, Method: Compositional matrix adjust.	54.29	65.71
g858.t1	gb|EEQ91330.1| serine/threonine protein kinase [Blastomyces dermatitidis ER-3]	0.0, Method: Compositional matrix adjust.	80.26	82.75
g859.t1	gb|KIW37627.1| hypothetical protein PV06_10268 [Exophiala oligosperma]	3e-54, Method: Compositional matrix adjust.	32.92	54.35
g860.t1	ref|XP_003231924.1| lipase [Trichophyton rubrum CBS 118892] gb|EGD91322.1| hypothetical protein TERG_07544 [Trichophyton rubrum CBS 118892] gb|EZF26825.1| hypothetical protein H100_01126 [Trichophyton rubrum MR850] gb|EZF45819.1| hypothetical protein H102_01117 [Trichophyton rubrum CBS 100081] gb|EZF56506.1| hypothetical protein H103_01124 [Trichophyton rubrum CBS 288.86] gb|EZF67090.1| hypotheti…	0.0, Method: Compositional matrix adjust.	64.06	79.88
g861.t1	gb|KGY15926.1| hypothetical protein PABG_11176 [Paracoccidioides brasiliensis Pb03]	0.0, Method: Compositional matrix adjust.	74.02	81.49
g862.t1	gb|EGE85830.1| aminopeptidase [Blastomyces dermatitidis ATCC 18188] gb|EQL31674.1| aminopeptidase [Blastomyces dermatitidis ATCC 26199]	0.0, Method: Compositional matrix adjust.	85.8	89.45
g863.t1	gb|EEH07371.1| pre-mRNA-splicing ATP-dependent RNA helicase PRP28 [Histoplasma capsulatum G186AR]	0.0, Method: Compositional matrix adjust.	88.77	91.07
g864.t1	gb|EGC41459.1| pre-mRNA-processing factor 39 [Histoplasma capsulatum H88]	0.0, Method: Compositional matrix adjust.	92.77	95.8
g865.t1	ref|XP_002629313.1| 60S ribosomal protein L25 [Blastomyces dermatitidis SLH14081] gb|EEQ69741.1| 60S ribosomal protein L25 [Blastomyces dermatitidis SLH14081] gb|EEQ91336.1| 60S ribosomal protein L25 [Blastomyces dermatitidis ER-3] gb|EGE85833.1| mitochondrial ribosomal protein MRPL25 [Blastomyces dermatitidis ATCC 18188] gb|EQL31677.1| hypothetical protein BDFG_06023 [Blastomyces dermatitidis AT…	e-122, Method: Compositional matrix adjust.	86.43	90.45
g866.t1	gb|EGE85834.1| molybdenum cofactor sulfurase [Blastomyces dermatitidis ATCC 18188] gb|EQL31678.1| selenocysteine lyase [Blastomyces dermatitidis ATCC 26199]	0.0, Method: Compositional matrix adjust.	76.38	82.34
g867.t1	ref|XP_001537659.1| conserved hypothetical protein [Histoplasma capsulatum NAm1] gb|EDN10620.1| conserved hypothetical protein [Histoplasma capsulatum NAm1] gb|EGC41454.1| conserved hypothetical protein [Histoplasma capsulatum H88]	e-106, Method: Compositional matrix adjust.	95.65	98.14
g868.t1	gb|EGC41452.1| PAP2 domain-containing protein [Histoplasma capsulatum H88]	0.0, Method: Compositional matrix adjust.	79.22	86.06
g869.t1	gb|EER45506.1| conserved hypothetical protein [Histoplasma capsulatum H143] gb|EGC41451.1| conserved hypothetical protein [Histoplasma capsulatum H88]	3e-88, Method: Compositional matrix adjust.	68.56	77.32
g870.t1	ref|XP_002629307.1| metallo-beta-lactamase domain-containing protein [Blastomyces dermatitidis SLH14081] gb|EEQ69735.1| metallo-beta-lactamase domain-containing protein [Blastomyces dermatitidis SLH14081] gb|EEQ91342.1| metallo-beta-lactamase domain-containing protein [Blastomyces dermatitidis ER-3] gb|EGE85839.1| metallo-beta-lactamase [Blastomyces dermatitidis ATCC 18188] gb|EQL31683.1| hypothe…	0.0, Method: Compositional matrix adjust.	88.56	92.81
g871.t1	gb|EEH07363.1| conserved hypothetical protein [Histoplasma capsulatum G186AR]	0.0, Method: Compositional matrix adjust.	86.1	92.2
g872.t1	gb|EEQ91344.1| nucleolar GTP-binding protein 2 [Blastomyces dermatitidis ER-3] gb|EGE85841.1| nucleolar GTP-binding protein 2 [Blastomyces dermatitidis ATCC 18188] gb|EQL31687.1| hypothetical protein BDFG_06031 [Blastomyces dermatitidis ATCC 26199]	0.0, Method: Compositional matrix adjust.	89.25	91.51
g873.t1	gb|EQL31688.1| IKS protein kinase [Blastomyces dermatitidis ATCC 26199]	0.0, Method: Compositional matrix adjust.	75.14	79.05
g874.t1	gb|EGC41446.1| conserved hypothetical protein [Histoplasma capsulatum H88]	0.0, Method: Compositional matrix adjust.	65.22	74.4
g875.t1	ref|XP_002629302.1| CDK-activating kinase assembly factor MAT1 [Blastomyces dermatitidis SLH14081] gb|EEQ69730.1| CDK-activating kinase assembly factor MAT1 [Blastomyces dermatitidis SLH14081] gb|EEQ91347.1| CDK-activating kinase assembly factor MAT1 [Blastomyces dermatitidis ER-3] gb|EQL31691.1| CDK-activating kinase assembly factor MAT1, variant [Blastomyces dermatitidis ATCC 26199]	0.0, Method: Compositional matrix adjust.	93.4	97.63
g876.t1	gb|EGE85845.1| hypothetical protein BDDG_08790 [Blastomyces dermatitidis ATCC 18188]	0.0, Method: Compositional matrix adjust.	73.14	81.07
g877.t1	gb|EQL31049.1| hypothetical protein BDFG_06528 [Blastomyces dermatitidis ATCC 26199]	3e-85, Method: Compositional matrix adjust.	69.15	82.45
g878.t1	gb|EGE85846.1| C-4 methylsterol oxidase [Blastomyces dermatitidis ATCC 18188] gb|EQL31694.1| oxidoreductase [Blastomyces dermatitidis ATCC 26199]	e-160, Method: Compositional matrix adjust.	88.07	93
g879.t1	gb|EER45497.1| conserved hypothetical protein [Histoplasma capsulatum H143]	e-156, Method: Compositional matrix adjust.	69.39	77.84
g880.t1	gb|EGE85850.1| hypothetical protein BDDG_08795 [Blastomyces dermatitidis ATCC 18188] gb|EQL31697.1| hypothetical protein BDFG_06039 [Blastomyces dermatitidis ATCC 26199]	e-159, Method: Compositional matrix adjust.	63.57	68.22
g881.t1	gb|EEH07353.1| ABC a-pheromone efflux pump AtrD [Histoplasma capsulatum G186AR]	0.0, Method: Compositional matrix adjust.	79.1	86.39
g882.t1	gb|EEQ91354.1| MFS monosaccharide transporter [Blastomyces dermatitidis ER-3] gb|EGE86412.1| MFS monosaccharide transporter [Blastomyces dermatitidis ATCC 18188] gb|EQL31699.1| MFS transporter, SP family, sugar:H+ symporter [Blastomyces dermatitidis ATCC 26199]	0.0, Method: Compositional matrix adjust.	81.79	86.87
g883.t1	ref|XP_002629289.1| DUF757 domain-containing protein [Blastomyces dermatitidis SLH14081] gb|EEQ69717.1| DUF757 domain-containing protein [Blastomyces dermatitidis SLH14081] gb|EEQ91358.1| DUF757 domain-containing protein [Blastomyces dermatitidis ER-3] gb|EGE84383.1| DUF757 domain-containing protein [Blastomyces dermatitidis ATCC 18188] gb|EQL29116.1| hypothetical protein BDFG_08208 [Blastomyces …	e-104, Method: Compositional matrix adjust.	91.61	95.48
g885.t1	ref|XP_002629291.1| conserved hypothetical protein [Blastomyces dermatitidis SLH14081] gb|EEQ69719.1| conserved hypothetical protein [Blastomyces dermatitidis SLH14081] gb|EEQ91355.1| conserved hypothetical protein [Blastomyces dermatitidis ER-3] gb|EGE86411.1| hypothetical protein BDDG_09356 [Blastomyces dermatitidis ATCC 18188] gb|EQL29115.1| hypothetical protein BDFG_08207 [Blastomyces dermati…	0.0, Method: Compositional matrix adjust.	77.97	81.43
g886.t1	gb|EEH07350.1| conserved hypothetical protein [Histoplasma capsulatum G186AR]	0.0, Method: Compositional matrix adjust.	65.71	74.41
g887.t1	gb|EER45256.1| conserved hypothetical protein [Histoplasma capsulatum H143] gb|EGC41209.1| conserved hypothetical protein [Histoplasma capsulatum H88]	0.0, Method: Compositional matrix adjust.	88.36	94.97
g888.t1	ref|XP_010758742.1| hypothetical protein PADG_03117 [Paracoccidioides brasiliensis Pb18] gb|EEH47019.1| hypothetical protein PADG_03117 [Paracoccidioides brasiliensis Pb18]	3e-84, Method: Compositional matrix adjust.	80	90
g889.t1	gb|EEQ91361.1| MFS multidrug transporter [Blastomyces dermatitidis ER-3] gb|EGE84380.1| MFS multidrug transporter [Blastomyces dermatitidis ATCC 18188] gb|EQL32527.1| hypothetical protein BDFG_05315 [Blastomyces dermatitidis ATCC 26199]	0.0, Method: Compositional matrix adjust.	66.36	72.73
g890.t1	gb|EER45253.1| predicted protein [Histoplasma capsulatum H143] gb|EGC41206.1| predicted protein [Histoplasma capsulatum H88]	1e-34, Method: Compositional matrix adjust.	46.93	49.16
g891.t1	gb|EEQ91359.1| phospho-2-dehydro-3-deoxyheptonate aldolase [Blastomyces dermatitidis ER-3] gb|EGE84382.1| phospho-2-dehydro-3-deoxyheptonate aldolase [Blastomyces dermatitidis ATCC 18188] gb|EQL32524.1| 3-deoxy-7-phosphoheptulonate synthase [Blastomyces dermatitidis ATCC 26199]	0.0, Method: Compositional matrix adjust.	90.14	94.46
g892.t1	ref|XP_002629284.1| conserved hypothetical protein [Blastomyces dermatitidis SLH14081] gb|EEQ69712.1| conserved hypothetical protein [Blastomyces dermatitidis SLH14081]	0.0, Method: Compositional matrix adjust.	63.1	71.63
g893.t1	gb|EGC41203.1| lysophospholipase [Histoplasma capsulatum H88]	0.0, Method: Compositional matrix adjust.	83.28	89.84
g894.t1	ref|XP_002794689.1| predicted protein [Paracoccidioides sp. 'lutzii' Pb01] gb|EEH41671.1| hypothetical protein PAAG_03234 [Paracoccidioides sp. 'lutzii' Pb01]	7e-52, Method: Compositional matrix adjust.	37.46	49.14
g895.t1	gb|EER45249.1| oxidoreductase [Histoplasma capsulatum H143] gb|EGC41202.1| oxidoreductase [Histoplasma capsulatum H88]	0.0, Method: Compositional matrix adjust.	88.99	93.71
g896.t1	gb|EQL28789.1| hypothetical protein BDFG_08517 [Blastomyces dermatitidis ATCC 26199]	0.0, Method: Compositional matrix adjust.	79.04	85.93
g897.t1	dbj|GAM38408.1| oligosaccharyltransferase subunit [Talaromyces cellulolyticus]	e-118, Method: Compositional matrix adjust.	45.51	59.08
g898.t1	gb|EGC41194.1| conserved hypothetical protein [Histoplasma capsulatum H88]	0.0, Method: Compositional matrix adjust.	52.32	63.89
g899.t1	gb|EEQ85700.1| conserved hypothetical protein [Blastomyces dermatitidis ER-3] gb|EGE83130.1| hypothetical protein BDDG_06074 [Blastomyces dermatitidis ATCC 18188] gb|EQL28784.1| hypothetical protein BDFG_08513 [Blastomyces dermatitidis ATCC 26199]	5e-28, Method: Compositional matrix adjust.	40.28	48.41
g900.t1	gb|EFW15145.1| conserved hypothetical protein [Coccidioides posadasii str. Silveira]	e-142, Method: Compositional matrix adjust.	34.02	49.2
g901.t1	gb|EMR87144.1| putative gag-pol poly protein [Botrytis cinerea BcDW1]	0.0, Method: Compositional matrix adjust.	45.81	63.71
g902.t1	ref|XP_001780688.1| predicted protein [Physcomitrella patens] gb|EDQ54472.1| predicted protein [Physcomitrella patens]	2e-09, Method: Compositional matrix adjust.	32.56	47.29
g903.t1	ref|XP_001549167.1| hypothetical protein BC1G_12337 [Botrytis cinerea B05.10]	0.0, Method: Compositional matrix adjust.	47.73	66.1
g904.t1	gb|EFW15145.1| conserved hypothetical protein [Coccidioides posadasii str. Silveira]	8e-77, Method: Compositional matrix adjust.	29.79	45.17
g905.t1	gb|EFW18094.1| conserved hypothetical protein [Coccidioides posadasii str. Silveira]	3e-39, Method: Compositional matrix adjust.	51.08	64.75
g906.t1	ref|XP_001542227.1| predicted protein [Histoplasma capsulatum NAm1] gb|EDN05795.1| predicted protein [Histoplasma capsulatum NAm1]	0.0, Method: Compositional matrix adjust.	74.96	77.91
g907.t1	gb|EGC45045.1| predicted protein [Histoplasma capsulatum H88]	1e-24, Method: Compositional matrix adjust.	44.81	50.65
g908.t1	ref|XP_001539168.1| predicted protein [Histoplasma capsulatum NAm1] gb|EDN09606.1| predicted protein [Histoplasma capsulatum NAm1]	1e-36, Method: Composition-based stats.	67.92	77.36
g909.t1	ref|XP_001542106.1| predicted protein [Histoplasma capsulatum NAm1] gb|EDN05674.1| predicted protein [Histoplasma capsulatum NAm1]	0.0, Method: Compositional matrix adjust.	86.92	89.73
g910.t1	gb|KID59140.1| pol-like protein, partial [Metarhizium anisopliae ARSEF 549] gb|KID59376.1| pol-like protein, partial [Metarhizium anisopliae ARSEF 549] gb|KID67004.1| pol-like protein, partial [Metarhizium anisopliae ARSEF 549]	0.0, Method: Compositional matrix adjust.	32.41	48.86
g911.t1	gb|EEH21787.1| hypothetical protein PABG_04003 [Paracoccidioides brasiliensis Pb03]	0.0, Method: Compositional matrix adjust.	77.65	82.41
g912.t1	ref|XP_001536249.1| predicted protein [Histoplasma capsulatum NAm1] gb|EDN05263.1| predicted protein [Histoplasma capsulatum NAm1]	0.0, Method: Compositional matrix adjust.	46.25	60.08
g913.t1	ref|XP_001535802.1| hypothetical protein HCAG_09270 [Histoplasma capsulatum NAm1] gb|EDN05345.1| predicted protein [Histoplasma capsulatum NAm1]	1e-27, Method: Compositional matrix adjust.	42.77	61.64
g914.t1	ref|XP_001535931.1| hypothetical protein HCAG_09136 [Histoplasma capsulatum NAm1] gb|EDN06572.1| predicted protein [Histoplasma capsulatum NAm1]	1e-78, Method: Compositional matrix adjust.	76.47	80
g915.t1	ref|XP_001542501.1| conserved hypothetical protein [Histoplasma capsulatum NAm1] gb|EDN06069.1| conserved hypothetical protein [Histoplasma capsulatum NAm1]	0.0, Method: Compositional matrix adjust.	82.6	87.67
g916.t1	ref|XP_001538445.1| predicted protein [Histoplasma capsulatum NAm1] gb|EDN10247.1| predicted protein [Histoplasma capsulatum NAm1]	e-111, Method: Compositional matrix adjust.	98.71	99.35
g917.t1	gb|EEQ86475.1| conserved hypothetical protein [Blastomyces dermatitidis ER-3]	e-121, Method: Compositional matrix adjust.	97.66	98.83
g918.t1	gb|EGC42730.1| conserved hypothetical protein [Histoplasma capsulatum H88]	0.0, Method: Compositional matrix adjust.	90.53	94.69
g919.t1	gb|EEQ89706.1| conserved hypothetical protein [Blastomyces dermatitidis ER-3] gb|EGE80651.1| hypothetical protein BDDG_03592 [Blastomyces dermatitidis ATCC 18188] gb|EQL34677.1| hypothetical protein BDFG_03395 [Blastomyces dermatitidis ATCC 26199]	5e-76, Method: Compositional matrix adjust.	64.81	80.25
g920.t1	gb|EEQ89707.1| phosphoglycerate mutase [Blastomyces dermatitidis ER-3]	e-164, Method: Compositional matrix adjust.	74.85	81.07
g921.t1	gb|EGC44186.1| ankyrin repeat protein [Histoplasma capsulatum H88]	0.0, Method: Compositional matrix adjust.	64.65	75.39
g922.t1	ref|XP_002622107.1| importin beta-1 subunit [Blastomyces dermatitidis SLH14081] gb|EEQ72516.1| importin beta-1 subunit [Blastomyces dermatitidis SLH14081] gb|EEQ89709.1| importin beta-1 subunit [Blastomyces dermatitidis ER-3] gb|EQL34674.1| hypothetical protein BDFG_03392 [Blastomyces dermatitidis ATCC 26199]	0.0, Method: Compositional matrix adjust.	89.7	91.3
g923.t1	ref|XP_002622105.1| anaphase-promoting complex component Cut20/Apc4 [Blastomyces dermatitidis SLH14081] gb|EEQ72514.1| anaphase-promoting complex component Cut20/Apc4 [Blastomyces dermatitidis SLH14081]	0.0, Method: Compositional matrix adjust.	79.21	83.54
g924.t1	gb|EEQ89711.1| conserved hypothetical protein [Blastomyces dermatitidis ER-3]	0.0, Method: Compositional matrix adjust.	66.27	73.49
g925.t1	gb|EGE85939.1| von Willebrand factor [Blastomyces dermatitidis ATCC 18188] gb|EQL28963.1| hypothetical protein BDFG_08321 [Blastomyces dermatitidis ATCC 26199]	e-135, Method: Compositional matrix adjust.	64.33	72.29
g926.t1	gb|EQB55160.1| hypothetical protein CGLO_04937 [Colletotrichum gloeosporioides Cg-14]	e-113, Method: Compositional matrix adjust.	46.03	62.17
g928.t1	gb|EER38060.1| conserved hypothetical protein [Histoplasma capsulatum H143] gb|EGC44193.1| conserved hypothetical protein [Histoplasma capsulatum H88]	0.0, Method: Compositional matrix adjust.	75.3	84.94
g929.t1	gb|EEH09723.1| conserved hypothetical protein [Histoplasma capsulatum G186AR]	e-124, Method: Compositional matrix adjust.	74.77	85.78
g930.t1	gb|EER38062.1| conserved hypothetical protein [Histoplasma capsulatum H143]	e-145, Method: Compositional matrix adjust.	69.97	78.55
g931.t1	gb|EEQ89717.1| conserved hypothetical protein [Blastomyces dermatitidis ER-3] gb|EGE85946.1| hypothetical protein BDDG_08891 [Blastomyces dermatitidis ATCC 18188] gb|EQL28968.1| hypothetical protein BDFG_08325 [Blastomyces dermatitidis ATCC 26199]	e-148, Method: Compositional matrix adjust.	76.67	83.33
g932.t1	gb|EEH09725.1| DNA replication initiation factor Cdc45 [Histoplasma capsulatum G186AR]	0.0, Method: Compositional matrix adjust.	75.88	80.22
g933.t1	gb|EEQ89719.1| GPI-anchor transamidase [Blastomyces dermatitidis ER-3] gb|EGE86852.1| GPI-anchor transamidase [Blastomyces dermatitidis ATCC 18188] gb|EQL28970.1| hypothetical protein BDFG_08327 [Blastomyces dermatitidis ATCC 26199]	0.0, Method: Compositional matrix adjust.	88.92	93.14
g934.t1	gb|EGE86850.1| F-box domain-containing protein [Blastomyces dermatitidis ATCC 18188]	0.0, Method: Compositional matrix adjust.	58.25	68
g935.t1	gb|EGC44199.1| DUF1014 domain-containing protein [Histoplasma capsulatum H88]	1e-83, Method: Compositional matrix adjust.	57.14	61.34
g936.t1	gb|EEQ89722.1| alpha-(1,4)-amylase [Blastomyces dermatitidis ER-3]	0.0, Method: Compositional matrix adjust.	90.52	95.91
g937.t1	ref|XP_001542127.1| mitochondrial phosphate carrier protein [Histoplasma capsulatum NAm1] gb|EDN05695.1| mitochondrial phosphate carrier protein [Histoplasma capsulatum NAm1] gb|EEH09730.1| mitochondrial phosphate carrier protein [Histoplasma capsulatum G186AR] gb|EGC44201.1| mitochondrial phosphate carrier protein [Histoplasma capsulatum H88]	0.0, Method: Compositional matrix adjust.	87.54	93.77
g938.t1	ref|XP_002622089.1| conserved hypothetical protein [Blastomyces dermatitidis SLH14081] gb|EEQ72498.1| conserved hypothetical protein [Blastomyces dermatitidis SLH14081] gb|EEQ89724.1| conserved hypothetical protein [Blastomyces dermatitidis ER-3] gb|EGE85949.1| hypothetical protein BDDG_08894 [Blastomyces dermatitidis ATCC 18188] gb|EQL28978.1| hypothetical protein BDFG_08334 [Blastomyces dermati…	e-115, Method: Compositional matrix adjust.	92	94.29
g939.t1	ref|XP_002622088.1| conserved hypothetical protein [Blastomyces dermatitidis SLH14081] gb|EEQ72497.1| conserved hypothetical protein [Blastomyces dermatitidis SLH14081]	0.0, Method: Compositional matrix adjust.	56.45	63.42
g940.t1	gb|EQL28981.1| hypothetical protein BDFG_08337 [Blastomyces dermatitidis ATCC 26199]	0.0, Method: Compositional matrix adjust.	76.36	79.89
g941.t1	ref|XP_002622086.1| flavoprotein oxygenase [Blastomyces dermatitidis SLH14081] gb|EEQ72495.1| flavoprotein oxygenase [Blastomyces dermatitidis SLH14081]	0.0, Method: Compositional matrix adjust.	89.89	95.67
g942.t1	gb|EQL28983.1| hypothetical protein BDFG_08339 [Blastomyces dermatitidis ATCC 26199]	0.0, Method: Compositional matrix adjust.	60.8	69.49
g943.t1	ref|XP_010762201.1| hypothetical protein PADG_06697 [Paracoccidioides brasiliensis Pb18] gb|EEH15930.1| hypothetical protein PABG_06017 [Paracoccidioides brasiliensis Pb03] gb|EEH50618.1| hypothetical protein PADG_06697 [Paracoccidioides brasiliensis Pb18]	0.0, Method: Compositional matrix adjust.	88.62	91.87
g944.t1	gb|EQB44281.1| hypothetical protein CGLO_16984 [Colletotrichum gloeosporioides Cg-14]	e-109, Method: Compositional matrix adjust.	52.62	67.69
g945.t1	gb|EQL28986.1| hypothetical protein BDFG_08342 [Blastomyces dermatitidis ATCC 26199]	0.0, Method: Compositional matrix adjust.	85.11	90.52
g946.t1	gb|EGE85961.1| hypothetical protein BDDG_08906 [Blastomyces dermatitidis ATCC 18188]	e-162, Method: Compositional matrix adjust.	66.32	71.58
g947.t1	ref|XP_002622078.1| exo-1,3-beta-D-glucanase [Blastomyces dermatitidis SLH14081] gb|EEQ72487.1| exo-1,3-beta-D-glucanase [Blastomyces dermatitidis SLH14081] gb|EEQ89735.1| exo-1,3-beta-D-glucanase [Blastomyces dermatitidis ER-3] gb|EGE85962.1| exo-1,3-beta-D-glucanase [Blastomyces dermatitidis ATCC 18188] gb|EQL28989.1| glucan 1,3-beta-glucosidase [Blastomyces dermatitidis ATCC 26199]	0.0, Method: Compositional matrix adjust.	84.33	87.94
g948.t1	gb|EGE85966.1| phthalate transporter [Blastomyces dermatitidis ATCC 18188]	0.0, Method: Compositional matrix adjust.	82.95	89.19
g949.t1	ref|XP_002622073.1| aminotransferase [Blastomyces dermatitidis SLH14081] gb|EEQ72482.1| aminotransferase [Blastomyces dermatitidis SLH14081]	0.0, Method: Compositional matrix adjust.	70.86	76.52
g950.t1	gb|EER38085.1| conserved hypothetical protein [Histoplasma capsulatum H143] gb|EGC44213.1| conserved hypothetical protein [Histoplasma capsulatum H88]	0.0, Method: Compositional matrix adjust.	74.68	81.39
g951.t1	gb|EQL28997.1| hypothetical protein BDFG_08350 [Blastomyces dermatitidis ATCC 26199]	0.0, Method: Compositional matrix adjust.	70.63	79.21
g952.t1	ref|XP_002622068.1| DUF455 domain-containing protein [Blastomyces dermatitidis SLH14081] gb|EEQ72477.1| DUF455 domain-containing protein [Blastomyces dermatitidis SLH14081]	0.0, Method: Compositional matrix adjust.	76.07	83.41
g953.t1	ref|XP_002622067.1| cation diffusion facilitator 1 [Blastomyces dermatitidis SLH14081] gb|EEQ72476.1| cation diffusion facilitator 1 [Blastomyces dermatitidis SLH14081] gb|EGE85975.1| cation diffusion facilitator 1 [Blastomyces dermatitidis ATCC 18188] gb|EQL28999.1| hypothetical protein BDFG_08352 [Blastomyces dermatitidis ATCC 26199]	0.0, Method: Compositional matrix adjust.	86.33	92.03
g955.t1	gb|EGE85978.1| F-box domain-containing protein [Blastomyces dermatitidis ATCC 18188]	0.0, Method: Compositional matrix adjust.	66.94	74.62
g956.t1	gb|EGC44218.1| alcohol dehydrogenase [Histoplasma capsulatum H88]	0.0, Method: Compositional matrix adjust.	76.29	79.71
g957.t1	gb|EEQ89750.1| conserved hypothetical protein [Blastomyces dermatitidis ER-3]	e-154, Method: Compositional matrix adjust.	72.27	76.4
g958.t1	gb|EGE85981.1| metalloreductase, partial [Blastomyces dermatitidis ATCC 18188]	0.0, Method: Compositional matrix adjust.	82.52	90.13
g959.t1	gb|EEQ89754.1| 2-deoxy-D-gluconate 3-dehydrogenase [Blastomyces dermatitidis ER-3] gb|EQL27873.1| 2-deoxy-D-gluconate 3-dehydrogenase [Blastomyces dermatitidis ATCC 26199]	e-156, Method: Compositional matrix adjust.	75.34	84.12
g960.t1	ref|XP_001541993.1| predicted protein [Histoplasma capsulatum NAm1] gb|EDN05561.1| predicted protein [Histoplasma capsulatum NAm1]	0.0, Method: Compositional matrix adjust.	58.69	75.46
g961.t1	ref|XP_001538069.1| predicted protein [Histoplasma capsulatum NAm1] gb|EDN09871.1| predicted protein [Histoplasma capsulatum NAm1]	3e-22, Method: Compositional matrix adjust.	37.23	57.66
g962.t1	gb|KGQ01258.1| hypothetical protein PAAG_12029 [Paracoccidioides sp. 'lutzii' Pb01]	0.0, Method: Compositional matrix adjust.	81.54	86.23
g963.t1	ref|XP_002623538.1| zinc-dependent alcohol dehydrogenase [Blastomyces dermatitidis SLH14081] gb|EEQ71195.1| zinc-dependent alcohol dehydrogenase [Blastomyces dermatitidis SLH14081] gb|EGE80802.1| zinc-dependent alcohol dehydrogenase [Blastomyces dermatitidis ATCC 18188] gb|EQL37991.1| L-iditol 2-dehydrogenase [Blastomyces dermatitidis ATCC 26199]	0.0, Method: Compositional matrix adjust.	73.91	79.8
g964.t1	gb|EQL37990.1| D-3-phosphoglycerate dehydrogenase [Blastomyces dermatitidis ATCC 26199]	e-165, Method: Compositional matrix adjust.	69.71	76.86
g965.t1	ref|XP_001542156.1| 60S ribosomal protein L17 [Histoplasma capsulatum NAm1] gb|EDN05724.1| 60S ribosomal protein L17 [Histoplasma capsulatum NAm1]	e-132, Method: Compositional matrix adjust.	97.3	100
g966.t1	gb|EGE80806.1| beta-N-hexosaminidase [Blastomyces dermatitidis ATCC 18188] gb|EQL37985.1| beta-N-acetylhexosaminidase [Blastomyces dermatitidis ATCC 26199] gb|EQL37986.1| beta-N-acetylhexosaminidase, variant 1 [Blastomyces dermatitidis ATCC 26199] gb|EQL37987.1| beta-N-acetylhexosaminidase, variant 2 [Blastomyces dermatitidis ATCC 26199]	0.0, Method: Compositional matrix adjust.	81.47	88.53
g967.t1	gb|EGE80807.1| aldehyde reductase II [Blastomyces dermatitidis ATCC 18188]	0.0, Method: Compositional matrix adjust.	87.03	93.08
g968.t1	ref|XP_002623544.1| UBX domain-containing protein [Blastomyces dermatitidis SLH14081] gb|EEQ71201.1| UBX domain-containing protein [Blastomyces dermatitidis SLH14081] gb|EEQ89776.1| UBX domain-containing protein [Blastomyces dermatitidis ER-3] gb|EQL37983.1| hypothetical protein BDFG_01002 [Blastomyces dermatitidis ATCC 26199]	0.0, Method: Compositional matrix adjust.	75.83	79.96
g969.t1	gb|EEH34336.2| PAB-dependent poly(A)-specific ribonuclease subunit PAN3 [Paracoccidioides sp. 'lutzii' Pb01]	0.0, Method: Compositional matrix adjust.	87.55	90.04
g970.t1	ref|XP_002623546.1| conserved hypothetical protein [Blastomyces dermatitidis SLH14081] gb|EEQ71203.1| conserved hypothetical protein [Blastomyces dermatitidis SLH14081]	5e-42, Method: Compositional matrix adjust.	78.95	81.05
g971.t1	ref|XP_002623547.1| conserved hypothetical protein [Blastomyces dermatitidis SLH14081] gb|EEQ71204.1| conserved hypothetical protein [Blastomyces dermatitidis SLH14081] gb|EEQ89779.1| conserved hypothetical protein [Blastomyces dermatitidis ER-3] gb|EGE80811.1| hypothetical protein BDDG_03752 [Blastomyces dermatitidis ATCC 18188] gb|EQL37980.1| hypothetical protein BDFG_00999 [Blastomyces dermati…	0.0, Method: Compositional matrix adjust.	74.79	83.61
g972.t1	gb|EEH09771.1| conserved hypothetical protein [Histoplasma capsulatum G186AR]	0.0, Method: Compositional matrix adjust.	67.62	72.92
g973.t1	gb|EEH09772.1| 6-chlorohydroxyquinol-1,2-dioxygenase [Histoplasma capsulatum G186AR]	0.0, Method: Compositional matrix adjust.	77.41	84.94
g974.t1	gb|EQL37973.1| hypothetical protein BDFG_00993 [Blastomyces dermatitidis ATCC 26199]	0.0, Method: Compositional matrix adjust.	78.02	82.76
g975.t1	gb|EGE80820.1| golgi membrane protein [Blastomyces dermatitidis ATCC 18188] gb|EQL37972.1| homeobox protein cut-like protein [Blastomyces dermatitidis ATCC 26199]	0.0, Method: Compositional matrix adjust.	77.41	81.77
g976.t1	ref|XP_002623594.1| malate dehydrogenase [Blastomyces dermatitidis SLH14081] gb|EEQ71251.1| malate dehydrogenase [Blastomyces dermatitidis SLH14081] gb|EEQ89787.1| malate dehydrogenase [Blastomyces dermatitidis ER-3]	e-145, Method: Compositional matrix adjust.	79.52	89.56
g977.t1	ref|XP_001539062.1| predicted protein [Histoplasma capsulatum NAm1] gb|EDN09500.1| predicted protein [Histoplasma capsulatum NAm1]	1e-15, Method: Compositional matrix adjust.	47.19	64.04
g978.t1	ref|XP_001536249.1| predicted protein [Histoplasma capsulatum NAm1] gb|EDN05263.1| predicted protein [Histoplasma capsulatum NAm1]	0.0, Method: Compositional matrix adjust.	48.15	61.77
g979.t1	ref|XP_001539062.1| predicted protein [Histoplasma capsulatum NAm1] gb|EDN09500.1| predicted protein [Histoplasma capsulatum NAm1]	6e-10, Method: Compositional matrix adjust.	39.08	59.77
g980.t1	gb|EEQ89790.1| alpha-1,2-mannosyltransferase [Blastomyces dermatitidis ER-3]	0.0, Method: Compositional matrix adjust.	72.85	80.84
g982.t1	gb|EQL37967.1| hypothetical protein BDFG_00986 [Blastomyces dermatitidis ATCC 26199]	0.0, Method: Compositional matrix adjust.	72.32	83.26
g983.t1	ref|XP_002623600.1| nucleoside-diphosphate-sugar epimerase [Blastomyces dermatitidis SLH14081] gb|EEQ71257.1| nucleoside-diphosphate-sugar epimerase [Blastomyces dermatitidis SLH14081] gb|EQL37965.1| alcohol dehydrogenase [Blastomyces dermatitidis ATCC 26199]	0.0, Method: Compositional matrix adjust.	84.29	88.22
g984.t1	gb|KKA23163.1| Ankyrin repeat-containing protein [Rasamsonia emersonii CBS 393.64]	5e-18, Method: Compositional matrix adjust.	29.66	45.52
g985.t1	ref|XP_002623603.1| mitochondrial processing peptidase beta subunit [Blastomyces dermatitidis SLH14081] gb|EEQ71260.1| mitochondrial processing peptidase beta subunit [Blastomyces dermatitidis SLH14081] gb|EEQ89796.1| mitochondrial processing peptidase beta subunit [Blastomyces dermatitidis ER-3] gb|EGE80829.1| mitochondrial processing peptidase beta subunit [Blastomyces dermatitidis ATCC 18188] …	0.0, Method: Compositional matrix adjust.	95.41	96.45
g986.t1	ref|XP_002623604.1| oxidoreductase [Blastomyces dermatitidis SLH14081] gb|EEQ71261.1| oxidoreductase [Blastomyces dermatitidis SLH14081] gb|EEQ89797.1| oxidoreductase [Blastomyces dermatitidis ER-3]	0.0, Method: Compositional matrix adjust.	88.86	92
g987.t1	ref|XP_002623606.1| maf-like protein c [Blastomyces dermatitidis SLH14081] gb|EEQ71263.1| maf-like protein c [Blastomyces dermatitidis SLH14081] gb|EEQ89799.1| maf-like protein c [Blastomyces dermatitidis ER-3] gb|EGE80832.1| septum formation protein Maf [Blastomyces dermatitidis ATCC 18188] gb|EQL37958.1| septum formation protein [Blastomyces dermatitidis ATCC 26199]	e-154, Method: Compositional matrix adjust.	83.78	89.58
g988.t1	gb|EEQ89800.1| helix-loop-helix DNA-binding domain-containing protein [Blastomyces dermatitidis ER-3]	9e-57, Method: Compositional matrix adjust.	79.17	81.67
g989.t1	ref|XP_002623608.1| conserved hypothetical protein [Blastomyces dermatitidis SLH14081] gb|EEQ71265.1| conserved hypothetical protein [Blastomyces dermatitidis SLH14081]	e-145, Method: Compositional matrix adjust.	75	80.07
g990.t1	gb|EGE80835.1| hypothetical protein BDDG_03776 [Blastomyces dermatitidis ATCC 18188]	0.0, Method: Compositional matrix adjust.	56.98	64.48
g991.t1	ref|XP_002844601.1| yabJ [Arthroderma otae CBS 113480] gb|EEQ33746.1| yabJ [Arthroderma otae CBS 113480]	1e-63, Method: Compositional matrix adjust.	69.63	79.26
g992.t1	ref|XP_002623610.1| conserved hypothetical protein [Blastomyces dermatitidis SLH14081] gb|EEQ71267.1| conserved hypothetical protein [Blastomyces dermatitidis SLH14081] gb|EEQ89803.1| conserved hypothetical protein [Blastomyces dermatitidis ER-3] gb|EGE80837.1| hypothetical protein BDDG_03778 [Blastomyces dermatitidis ATCC 18188]	1e-39, Method: Compositional matrix adjust.	55.88	69.12
g993.t1	ref|XP_002623611.1| conserved hypothetical protein [Blastomyces dermatitidis SLH14081] gb|EEQ71268.1| conserved hypothetical protein [Blastomyces dermatitidis SLH14081]	0.0, Method: Compositional matrix adjust.	75.48	86.31
g994.t1	gb|EQL37950.1| mannosyl-oligosaccharide alpha-1,2-mannosidase [Blastomyces dermatitidis ATCC 26199]	0.0, Method: Compositional matrix adjust.	83.89	89
g995.t1	gb|EER38131.1| glutathione transferase [Histoplasma capsulatum H143]	e-158, Method: Compositional matrix adjust.	86.01	91.77
g996.t1	ref|XP_002623615.1| histidinol dehydrogenase [Blastomyces dermatitidis SLH14081] gb|EEQ71272.1| histidinol dehydrogenase [Blastomyces dermatitidis SLH14081] gb|EEQ89808.1| histidinol dehydrogenase [Blastomyces dermatitidis ER-3]	0.0, Method: Compositional matrix adjust.	87.14	91.35
g997.t1	gb|EQL37944.1| hypothetical protein BDFG_00966 [Blastomyces dermatitidis ATCC 26199]	e-144, Method: Compositional matrix adjust.	72.76	76.9
g998.t1	gb|EEH09796.1| conserved hypothetical protein [Histoplasma capsulatum G186AR]	e-121, Method: Compositional matrix adjust.	70.15	73.13
g999.t1	gb|EEH09797.1| conserved hypothetical protein [Histoplasma capsulatum G186AR]	3e-53, Method: Compositional matrix adjust.	66.41	67.18
g1000.t1	ref|XP_002623619.1| transcription initiation factor TFIID [Blastomyces dermatitidis SLH14081] gb|EEQ71276.1| transcription initiation factor TFIID [Blastomyces dermatitidis SLH14081] gb|EEQ89812.1| transcription initiation factor TFIID [Blastomyces dermatitidis ER-3] gb|EGE80847.1| transcription initiation factor TFIID [Blastomyces dermatitidis ATCC 18188]	4e-88, Method: Compositional matrix adjust.	52.21	53.39
g1001.t1	gb|EGC44265.1| nuclear elongation and deformation protein [Histoplasma capsulatum H88]	0.0, Method: Compositional matrix adjust.	73.17	77.71
g1002.t1	ref|XP_002623621.1| fibronectin type III domain-containing protein [Blastomyces dermatitidis SLH14081] gb|EEQ71278.1| fibronectin type III domain-containing protein [Blastomyces dermatitidis SLH14081]	0.0, Method: Compositional matrix adjust.	81.54	85.4
g1003.t1	ref|XP_001542192.1| predicted protein [Histoplasma capsulatum NAm1] gb|EDN05760.1| predicted protein [Histoplasma capsulatum NAm1]	5e-38, Method: Compositional matrix adjust.	44.86	49.19
g1004.t1	ref|XP_001542193.1| DNA-directed RNA polymerase II largest subunit [Histoplasma capsulatum NAm1] gb|EDN05761.1| DNA-directed RNA polymerase II largest subunit [Histoplasma capsulatum NAm1]	0.0, Method: Compositional matrix adjust.	90.32	91.07
g1005.t1	ref|XP_002621401.1| WD domain-containing protein [Blastomyces dermatitidis SLH14081] gb|EEQ74218.1| WD domain-containing protein [Blastomyces dermatitidis SLH14081] gb|EEQ89818.1| WD domain-containing protein [Blastomyces dermatitidis ER-3] gb|EGE80854.1| Set1 complex component swd1 [Blastomyces dermatitidis ATCC 18188] gb|EQL37935.1| hypothetical protein BDFG_00957 [Blastomyces dermatitidis ATCC…	0.0, Method: Compositional matrix adjust.	87.47	89.32
g1006.t1	gb|EER38143.1| methyltransferase [Histoplasma capsulatum H143] gb|EGC44272.1| methyltransferase [Histoplasma capsulatum H88]	0.0, Method: Compositional matrix adjust.	90.57	95.14
g1007.t1	gb|EGE80856.1| WD domain-containing protein [Blastomyces dermatitidis ATCC 18188] gb|EQL37933.1| hypothetical protein BDFG_00955 [Blastomyces dermatitidis ATCC 26199]	0.0, Method: Compositional matrix adjust.	84.67	90.2
g1008.t1	ref|XP_002621397.1| aldehyde dehydrogenase [Blastomyces dermatitidis SLH14081] gb|EEQ74214.1| aldehyde dehydrogenase [Blastomyces dermatitidis SLH14081]	0.0, Method: Compositional matrix adjust.	83.47	91
g1009.t1	gb|EEH09810.1| ochratoxin A non-ribosomal peptide synthetase [Histoplasma capsulatum G186AR]	0.0, Method: Compositional matrix adjust.	79.9	87.02
g1010.t1	gb|EQL37928.1| hypothetical protein BDFG_00951 [Blastomyces dermatitidis ATCC 26199]	0.0, Method: Compositional matrix adjust.	77.54	81.15
g1011.t1	gb|EGE80862.1| DNA repair protein Dds20/Mei5 [Blastomyces dermatitidis ATCC 18188]	e-102, Method: Compositional matrix adjust.	59.72	67.49
g1012.t1	ref|XP_002621392.1| beta-glucosidase [Blastomyces dermatitidis SLH14081] gb|EEQ74209.1| beta-glucosidase [Blastomyces dermatitidis SLH14081]	6e-46, Method: Compositional matrix adjust.	53.49	59.3
g1013.t1	gb|EQL37924.1| hypothetical protein BDFG_00948 [Blastomyces dermatitidis ATCC 26199]	0.0, Method: Compositional matrix adjust.	87.52	91.29
g1014.t1	gb|EGC44282.1| WD40 repeat-containing protein [Histoplasma capsulatum H88]	0.0, Method: Compositional matrix adjust.	93.99	95.62
g1015.t1	ref|XP_001542209.1| predicted protein [Histoplasma capsulatum NAm1] gb|EDN05777.1| predicted protein [Histoplasma capsulatum NAm1]	e-100, Method: Compositional matrix adjust.	56.39	60.33
g1016.t1	gb|EEH09818.1| split zinc finger protein [Histoplasma capsulatum G186AR]	0.0, Method: Compositional matrix adjust.	82.64	85.94
g1017.t1	ref|XP_002621387.1| tRNA-dihydrouridine synthase 3 [Blastomyces dermatitidis SLH14081] gb|EEQ74204.1| tRNA-dihydrouridine synthase 3 [Blastomyces dermatitidis SLH14081]	0.0, Method: Compositional matrix adjust.	86.36	90.31
g1018.t1	gb|EGC44286.1| BAP31 domain-containing protein [Histoplasma capsulatum H88]	e-124, Method: Compositional matrix adjust.	81.98	87.39
g1019.t1	sp|C5GK63.1|MDM12_AJEDR RecName: Full=Mitochondrial distribution and morphology protein 12; AltName: Full=Mitochondrial inheritance component MDM12 [Blastomyces dermatitidis ER-3] gb|EEQ89834.1| mitochondrial inheritance component mdm12 [Blastomyces dermatitidis ER-3] gb|EGE86847.1| mitochondrial distribution and morphology protein 12 [Blastomyces dermatitidis ATCC 18188]	0.0, Method: Compositional matrix adjust.	82.1	85.01
g1020.t1	gb|EEH09826.1| hypothetical protein HCBG_01471 [Histoplasma capsulatum G186AR]	2e-22, Method: Compositional matrix adjust.	62.03	68.35
g1022.t1	ref|XP_002621384.1| serine/threonine protein kinase [Blastomyces dermatitidis SLH14081] gb|EEQ74201.1| serine/threonine protein kinase [Blastomyces dermatitidis SLH14081] gb|EGE80869.1| serine/threonine protein kinase [Blastomyces dermatitidis ATCC 18188] gb|EQL37914.1| CAMK/CAMKL/KIN4 protein kinase [Blastomyces dermatitidis ATCC 26199]	0.0, Method: Compositional matrix adjust.	81.18	85.35
g1023.t1	ref|XP_001542231.1| predicted protein [Histoplasma capsulatum NAm1] gb|EDN05799.1| predicted protein [Histoplasma capsulatum NAm1]	0.0, Method: Compositional matrix adjust.	69.4	79.07
g1024.t1	gb|EER38172.1| conserved hypothetical protein [Histoplasma capsulatum H143]	0.0, Method: Compositional matrix adjust.	84.09	87.88
g1025.t1	ref|XP_001541641.1| conserved hypothetical protein [Histoplasma capsulatum NAm1] gb|EDN07208.1| conserved hypothetical protein [Histoplasma capsulatum NAm1]	0.0, Method: Compositional matrix adjust.	59.92	72.84
g1026.t1	gb|EEQ89840.1| acyl-CoA dehydrogenase [Blastomyces dermatitidis ER-3] gb|EGE80875.1| short-chain specific acyl-CoA dehydrogenase [Blastomyces dermatitidis ATCC 18188] gb|EQL37910.1| acyl-CoA dehydrogenase [Blastomyces dermatitidis ATCC 26199]	0.0, Method: Compositional matrix adjust.	93.35	96.67
g1028.t1	dbj|GAD92833.1| hypothetical protein NECHADRAFT_81022 [Byssochlamys spectabilis No. 5]	e-157, Method: Compositional matrix adjust.	45.2	61.21
g1029.t1	gb|EEH09833.1| cupin domain-containing protein [Histoplasma capsulatum G186AR]	7e-86, Method: Compositional matrix adjust.	73.65	79.64
g1030.t1	gb|EEQ89842.1| GPI-anchored wall transfer protein 1 [Blastomyces dermatitidis ER-3]	0.0, Method: Compositional matrix adjust.	77.48	82.14
g1031.t1	gb|KJK73965.1| hypothetical protein H634G_10754 [Metarhizium anisopliae BRIP 53293] gb|KJK86075.1| hypothetical protein H633G_10077 [Metarhizium anisopliae BRIP 53284]	1e-30, Method: Compositional matrix adjust.	57.43	72.28
g1032.t1	gb|EGC45169.1| conserved hypothetical protein [Histoplasma capsulatum H88]	4e-45, Method: Compositional matrix adjust.	79.79	86.17
g1033.t1	ref|XP_002621378.1| N-acylethanolamine amidohydrolase [Blastomyces dermatitidis SLH14081] gb|EEQ74195.1| N-acylethanolamine amidohydrolase [Blastomyces dermatitidis SLH14081]	0.0, Method: Compositional matrix adjust.	72.58	80.98
g1034.t1	gb|EEQ89844.1| cAMP-specific phosphodiesterase [Blastomyces dermatitidis ER-3] gb|EGE80879.1| cAMP-specific phosphodiesterase [Blastomyces dermatitidis ATCC 18188]	0.0, Method: Compositional matrix adjust.	71.33	80.42
g1035.t1	gb|EQL37905.1| protein SSH4 [Blastomyces dermatitidis ATCC 26199]	0.0, Method: Compositional matrix adjust.	80.78	83.14
g1036.t1	sp|C5GKT2.1|AMPP2_AJEDR RecName: Full=Probable Xaa-Pro aminopeptidase BDCG_04966; AltNam e: Full=Aminoacylproline aminopeptidase; AltName: Full=Prolidase [Blastomyces dermatitidis ER-3] gb|EEQ89846.1| peptidase D [Blastomyces dermatitidis ER-3]	0.0, Method: Compositional matrix adjust.	83.99	90.71
g1037.t1	gb|EQL37903.1| hypothetical protein BDFG_00930 [Blastomyces dermatitidis ATCC 26199]	4e-48, Method: Compositional matrix adjust.	64.23	74.8
g1038.t1	ref|XP_002621373.1| translocation complex componenet [Blastomyces dermatitidis SLH14081] gb|EEQ74190.1| translocation complex componenet [Blastomyces dermatitidis SLH14081]	0.0, Method: Compositional matrix adjust.	81.14	84.13
g1039.t1	gb|EER38184.1| conserved hypothetical protein [Histoplasma capsulatum H143]	0.0, Method: Compositional matrix adjust.	78.13	86.68
g1040.t1	gb|KKA24142.1| hypothetical protein T310_1794 [Rasamsonia emersonii CBS 393.64]	2e-54, Method: Compositional matrix adjust.	54.14	66.3
g1041.t1	ref|XP_002792741.1| predicted protein [Paracoccidioides sp. 'lutzii' Pb01] gb|EEH34421.1| hypothetical protein PAAG_05470 [Paracoccidioides sp. 'lutzii' Pb01]	e-121, Method: Compositional matrix adjust.	59.75	68.55
g1042.t1	ref|XP_002621370.1| hypothetical protein BDBG_08401 [Blastomyces dermatitidis SLH14081] gb|EEQ74187.1| hypothetical protein BDBG_08401 [Blastomyces dermatitidis SLH14081] gb|EGE80888.1| hypothetical protein BDDG_03829 [Blastomyces dermatitidis ATCC 18188]	3e-52, Method: Compositional matrix adjust.	75.96	87.5
g1043.t1	ref|XP_002621369.1| predicted protein [Blastomyces dermatitidis SLH14081] gb|EEQ74186.1| predicted protein [Blastomyces dermatitidis SLH14081] gb|EEQ89853.1| predicted protein [Blastomyces dermatitidis ER-3] gb|EGE80889.1| hypothetical protein BDDG_03830 [Blastomyces dermatitidis ATCC 18188] gb|EQL37896.1| hypothetical protein BDFG_00924 [Blastomyces dermatitidis ATCC 26199]	3e-18, Method: Compositional matrix adjust.	45.87	56.88
g1044.t1	ref|XP_002621368.1| conserved hypothetical protein [Blastomyces dermatitidis SLH14081] gb|EEQ74185.1| conserved hypothetical protein [Blastomyces dermatitidis SLH14081]	4e-86, Method: Compositional matrix adjust.	53.02	60.07
g1045.t1	gb|EGE80891.1| hypothetical protein BDDG_03832 [Blastomyces dermatitidis ATCC 18188]	5e-98, Method: Compositional matrix adjust.	49.59	60.06
g1046.t1	gb|EQL37890.1| hypothetical protein BDFG_00920 [Blastomyces dermatitidis ATCC 26199] gb|EQL37891.1| hypothetical protein, variant 1 [Blastomyces dermatitidis ATCC 26199]	e-100, Method: Compositional matrix adjust.	61.24	67.83
g1047.t1	ref|XP_002621364.1| sugar 1,4-lactone oxidase [Blastomyces dermatitidis SLH14081] gb|EEQ74181.1| sugar 1,4-lactone oxidase [Blastomyces dermatitidis SLH14081] gb|EEQ89859.1| sugar 1,4-lactone oxidase [Blastomyces dermatitidis ER-3] gb|EGE80896.1| sugar 1,4-lactone oxidase [Blastomyces dermatitidis ATCC 18188] gb|EQL37888.1| D-arabinono-1,4-lactone oxidase [Blastomyces dermatitidis ATCC 26199]	0.0, Method: Compositional matrix adjust.	87.48	90.19
g1048.t1	gb|EQL37887.1| hypothetical protein BDFG_00917 [Blastomyces dermatitidis ATCC 26199]	0.0, Method: Compositional matrix adjust.	71.51	77.18
g1049.t1	gb|EGE80899.1| hypothetical protein BDDG_03840 [Blastomyces dermatitidis ATCC 18188]	0.0, Method: Compositional matrix adjust.	62.29	72.74
g1050.t1	gb|EGC44326.1| endoglucanase [Histoplasma capsulatum H88]	e-105, Method: Compositional matrix adjust.	81.25	91.48
g1051.t1	ref|XP_001542257.1| 2-isopropylmalate synthase [Histoplasma capsulatum NAm1] gb|EDN05825.1| 2-isopropylmalate synthase [Histoplasma capsulatum NAm1]	0.0, Method: Compositional matrix adjust.	74.88	77.95
g1052.t1	ref|XP_002621357.1| AMP binding domain-containing protein [Blastomyces dermatitidis SLH14081] gb|EEQ74174.1| AMP binding domain-containing protein [Blastomyces dermatitidis SLH14081]	0.0, Method: Compositional matrix adjust.	83.96	87.7
g1053.t1	gb|EER38199.1| predicted protein [Histoplasma capsulatum H143] gb|EGC44330.1| predicted protein [Histoplasma capsulatum H88]	e-114, Method: Compositional matrix adjust.	72	82.22
g1054.t1	dbj|GAD94338.1| conserved hypothetical protein [Byssochlamys spectabilis No. 5]	0.0, Method: Compositional matrix adjust.	66.02	74.47
g1055.t1	gb|EEH09863.1| conserved hypothetical protein [Histoplasma capsulatum G186AR]	8e-81, Method: Compositional matrix adjust.	47.45	54.78
g1056.t1	ref|XP_002844587.1| glutaminyl-tRNA synthetase [Arthroderma otae CBS 113480] gb|EEQ33732.1| glutaminyl-tRNA synthetase [Arthroderma otae CBS 113480]	0.0, Method: Compositional matrix adjust.	64.23	76.47
g1057.t1	gb|EFW13669.1| conserved hypothetical protein [Coccidioides posadasii str. Silveira]	0.0, Method: Compositional matrix adjust.	56.52	68.22
g1058.t1	gb|EEH09864.1| predicted protein [Histoplasma capsulatum G186AR]	2e-70, Method: Compositional matrix adjust.	55.87	60.73
g1059.t1	gb|EGE80916.1| ATP synthase [Blastomyces dermatitidis ATCC 18188] gb|EQL37866.1| V-type proton ATPase subunit D [Blastomyces dermatitidis ATCC 26199] gb|EQL37867.1| V-type proton ATPase subunit D, variant [Blastomyces dermatitidis ATCC 26199]	0.0, Method: Compositional matrix adjust.	80.1	83.93
g1060.t1	gb|EQL37865.1| nucleolar protein 58 [Blastomyces dermatitidis ATCC 26199]	0.0, Method: Compositional matrix adjust.	90.6	93.29
g1061.t1	gb|EGC44337.1| conserved hypothetical protein [Histoplasma capsulatum H88]	3e-36, Method: Compositional matrix adjust.	53.95	59.87
g1062.t1	ref|XP_002621343.1| conserved hypothetical protein [Blastomyces dermatitidis SLH14081] gb|EEQ74160.1| conserved hypothetical protein [Blastomyces dermatitidis SLH14081]	0.0, Method: Compositional matrix adjust.	67.89	76.87
g1063.t1	gb|EEH15806.1| hypothetical protein PABG_05893 [Paracoccidioides brasiliensis Pb03]	e-132, Method: Compositional matrix adjust.	54.11	60.96
g1064.t1	gb|EEH09872.1| ubiquitin-conjugating enzyme [Histoplasma capsulatum G186AR]	0.0, Method: Compositional matrix adjust.	72.03	79.19
g1065.t1	ref|XP_002621339.1| predicted protein [Blastomyces dermatitidis SLH14081] gb|EEQ74156.1| predicted protein [Blastomyces dermatitidis SLH14081]	1e-20, Method: Compositional matrix adjust.	42.98	57.89
g1066.t1	gb|EEQ89884.1| short-chain dehydrogenase/reductase [Blastomyces dermatitidis ER-3] gb|EGE80924.1| short-chain dehydrogenase/reductase [Blastomyces dermatitidis ATCC 18188] gb|EQL37857.1| hypothetical protein BDFG_00891 [Blastomyces dermatitidis ATCC 26199]	0.0, Method: Compositional matrix adjust.	76.64	81.36
g1067.t1	gb|EQL37855.1| hypothetical protein BDFG_00890 [Blastomyces dermatitidis ATCC 26199] gb|EQL37856.1| hypothetical protein, variant [Blastomyces dermatitidis ATCC 26199]	0.0, Method: Compositional matrix adjust.	93.74	95.3
g1068.t1	ref|XP_002621336.1| 26S proteasome non-ATPase regulatory subunit 11 [Blastomyces dermatitidis SLH14081] gb|EEQ74153.1| 26S proteasome non-ATPase regulatory subunit 11 [Blastomyces dermatitidis SLH14081] gb|EEQ89886.1| 26S proteasome non-ATPase regulatory subunit 11 [Blastomyces dermatitidis ER-3] gb|EGE80926.1| 26S proteasome non-ATPase regulatory subunit 11 [Blastomyces dermatitidis ATCC 18188] …	0.0, Method: Compositional matrix adjust.	87.97	88.92
g1069.t1	gb|EEH09876.1| integral membrane protein [Histoplasma capsulatum G186AR] gb|EGC44344.1| integral membrane protein [Histoplasma capsulatum H88]	e-151, Method: Compositional matrix adjust.	85.66	89.34
g1070.t1	gb|EEQ89889.1| conserved hypothetical protein [Blastomyces dermatitidis ER-3]	e-128, Method: Compositional matrix adjust.	52.05	63.86
g1071.t1	ref|XP_002621332.1| peroxin 11C [Blastomyces dermatitidis SLH14081] gb|EEQ74149.1| peroxin 11C [Blastomyces dermatitidis SLH14081]	e-111, Method: Compositional matrix adjust.	58.8	69.44
g1072.t1	ref|XP_010761090.1| hypothetical protein PADG_05681 [Paracoccidioides brasiliensis Pb18] gb|EEH49602.1| hypothetical protein PADG_05681 [Paracoccidioides brasiliensis Pb18]	e-146, Method: Compositional matrix adjust.	68.54	78.48
g1073.t1	ref|XP_002621329.1| predicted protein [Blastomyces dermatitidis SLH14081] gb|EEQ74146.1| predicted protein [Blastomyces dermatitidis SLH14081]	4e-20, Method: Compositional matrix adjust.	38.38	51.35
g1074.t1	gb|EQL37845.1| cell division control protein 48 [Blastomyces dermatitidis ATCC 26199]	0.0, Method: Compositional matrix adjust.	94.65	95.74
g1075.t1	gb|EGC46349.1| conserved hypothetical protein [Histoplasma capsulatum H88]	e-117, Method: Compositional matrix adjust.	77.67	84.19
g1076.t1	ref|XP_002621327.1| hypothetical protein BDBG_08358 [Blastomyces dermatitidis SLH14081] gb|EEQ74144.1| hypothetical protein BDBG_08358 [Blastomyces dermatitidis SLH14081]	8e-87, Method: Compositional matrix adjust.	53.29	63.01
g1077.t1	gb|EEH09886.1| mapkkk cascade protein kinase regulator ste50 [Histoplasma capsulatum G186AR]	0.0, Method: Compositional matrix adjust.	85.21	87.83
g1078.t1	gb|KKA18486.1| GDSL lipase/acylhydrolase [Rasamsonia emersonii CBS 393.64]	7e-62, Method: Compositional matrix adjust.	44.09	58.66
g1079.t1	gb|EGE80940.1| Na+/H+ antiporter Nha1 [Blastomyces dermatitidis ATCC 18188]	0.0, Method: Compositional matrix adjust.	68.62	75.35
g1080.t1	gb|EEQ89898.1| sorting nexin mvp1 [Blastomyces dermatitidis ER-3]	0.0, Method: Compositional matrix adjust.	88.69	91.86
g1081.t1	gb|EEQ89899.1| conserved hypothetical protein [Blastomyces dermatitidis ER-3]	0.0, Method: Compositional matrix adjust.	68.22	76.65
g1082.t1	gb|EGE80943.1| hypothetical protein BDDG_03884 [Blastomyces dermatitidis ATCC 18188]	0.0, Method: Compositional matrix adjust.	74.82	82.22
g1083.t1	gb|EQL37836.1| hypothetical protein BDFG_00873 [Blastomyces dermatitidis ATCC 26199]	0.0, Method: Compositional matrix adjust.	85.25	87.97
g1084.t1	gb|EEH09898.1| predicted protein [Histoplasma capsulatum G186AR]	3e-09, Method: Compositional matrix adjust.	31.88	44.2
g1085.t1	gb|EEQ89906.1| ribosome biogenesis protein [Blastomyces dermatitidis ER-3]	0.0, Method: Compositional matrix adjust.	88.33	91.15
g1086.t1	gb|EER38235.1| septum-promoting GTP-binding protein [Histoplasma capsulatum H143] gb|EGC44365.1| septum-promoting GTP-binding protein [Histoplasma capsulatum H88]	0.0, Method: Compositional matrix adjust.	73.99	77.48
g1087.t1	gb|EGE80952.1| kyphoscoliosis peptidase [Blastomyces dermatitidis ATCC 18188]	0.0, Method: Compositional matrix adjust.	72.68	79.11
g1088.t1	ref|XP_002542329.1| predicted protein [Uncinocarpus reesii 1704] gb|EEP76996.1| predicted protein [Uncinocarpus reesii 1704]	e-112, Method: Compositional matrix adjust.	57.41	70.35
g1089.t1	gb|EEH09904.1| sugar transporter [Histoplasma capsulatum G186AR]	0.0, Method: Compositional matrix adjust.	94.5	96.77
g1090.t1	gb|KFY18500.1| hypothetical protein V493_08568 [Pseudogymnoascus pannorum VKM F-4281 (FW-2241)]	e-143, Method: Compositional matrix adjust.	43.83	57.74
g1091.t1	gb|EGE80958.1| SET domain-containing protein 5 [Blastomyces dermatitidis ATCC 18188] gb|EQL37819.1| hypothetical protein BDFG_00862 [Blastomyces dermatitidis ATCC 26199]	0.0, Method: Compositional matrix adjust.	86.23	92.56
g1092.t1	gb|EGC44373.1| conserved hypothetical protein [Histoplasma capsulatum H88]	e-145, Method: Compositional matrix adjust.	58.15	65.91
g1093.t1	gb|EQL37817.1| hypothetical protein BDFG_00860 [Blastomyces dermatitidis ATCC 26199]	0.0, Method: Compositional matrix adjust.	86.54	91.27
g1094.t1	gb|EER38246.1| conserved hypothetical protein [Histoplasma capsulatum H143] gb|EGC44376.1| conserved hypothetical protein [Histoplasma capsulatum H88]	3e-78, Method: Compositional matrix adjust.	76.77	83.87
g1095.t1	gb|EEQ89919.1| Cullin binding protein CanA [Blastomyces dermatitidis ER-3] gb|EQL37814.1| hypothetical protein BDFG_00857 [Blastomyces dermatitidis ATCC 26199]	0.0, Method: Compositional matrix adjust.	89.1	92.46
g1096.t1	gb|EQL37809.1| hypothetical protein BDFG_00856 [Blastomyces dermatitidis ATCC 26199] gb|EQL37810.1| hypothetical protein, variant 1 [Blastomyces dermatitidis ATCC 26199] gb|EQL37811.1| hypothetical protein, variant 2 [Blastomyces dermatitidis ATCC 26199] gb|EQL37812.1| hypothetical protein, variant 3 [Blastomyces dermatitidis ATCC 26199] gb|EQL37813.1| hypothetical protein, variant 4 [Blastomyces…	e-146, Method: Compositional matrix adjust.	71.9	78.43
g1097.t1	gb|EGE80966.1| pH signal transduction protein PalH [Blastomyces dermatitidis ATCC 18188]	0.0, Method: Compositional matrix adjust.	59.84	64.67
g1098.t1	gb|EGC44381.1| conserved hypothetical protein [Histoplasma capsulatum H88]	0.0, Method: Compositional matrix adjust.	65.81	73.77
g1099.t1	gb|EER36769.1| protein kinase [Histoplasma capsulatum H143] gb|EGC42583.1| protein kinase [Histoplasma capsulatum H88]	3e-73, Method: Compositional matrix adjust.	54.47	62.98
g1100.t1	ref|XP_001536444.1| predicted protein [Histoplasma capsulatum NAm1] gb|EDN05111.1| predicted protein [Histoplasma capsulatum NAm1]	0.0, Method: Compositional matrix adjust.	74.04	78.56
g1101.t1	gb|KID59140.1| pol-like protein, partial [Metarhizium anisopliae ARSEF 549] gb|KID59376.1| pol-like protein, partial [Metarhizium anisopliae ARSEF 549] gb|KID67004.1| pol-like protein, partial [Metarhizium anisopliae ARSEF 549]	0.0, Method: Compositional matrix adjust.	32.04	48.5
g1102.t1	ref|XP_002620702.1| zinc knuckle domain-containing protein [Blastomyces dermatitidis SLH14081] gb|EEQ75641.1| zinc knuckle domain-containing protein [Blastomyces dermatitidis SLH14081]	1e-74, Method: Compositional matrix adjust.	60.43	67.83
g1103.t1	ref|XP_001539766.1| predicted protein [Histoplasma capsulatum NAm1] gb|EDN08734.1| predicted protein [Histoplasma capsulatum NAm1]	e-107, Method: Compositional matrix adjust.	86.96	89.67
g1104.t1	ref|XP_001241912.1| predicted protein [Coccidioides immitis RS] gb|EAS30329.3| CMGC protein kinase [Coccidioides immitis RS]	0.0, Method: Compositional matrix adjust.	95.7	96.71
g1105.t1	gb|EGE80968.1| C6 transcription factor [Blastomyces dermatitidis ATCC 18188] gb|EQL37806.1| hypothetical protein BDFG_00853 [Blastomyces dermatitidis ATCC 26199]	0.0, Method: Compositional matrix adjust.	68.4	70.85
g1106.t1	gb|EQL37801.1| hypothetical protein BDFG_00849 [Blastomyces dermatitidis ATCC 26199]	0.0, Method: Compositional matrix adjust.	76.74	81.42
g1107.t1	gb|EEQ88712.1| conserved hypothetical protein [Blastomyces dermatitidis ER-3]	5e-13, Method: Compositional matrix adjust.	42.02	55.46
g1108.t1	gb|EEQ87093.1| conserved hypothetical protein [Blastomyces dermatitidis ER-3]	8e-13, Method: Compositional matrix adjust.	40.74	55.56
g1109.t1	ref|XP_001542311.1| predicted protein [Histoplasma capsulatum NAm1] gb|EDN05879.1| predicted protein [Histoplasma capsulatum NAm1]	0.0, Method: Compositional matrix adjust.	63.34	68.68
g1110.t1	ref|XP_002621292.1| protein phosphatase 2C [Blastomyces dermatitidis SLH14081] gb|EEQ74109.1| protein phosphatase 2C [Blastomyces dermatitidis SLH14081] gb|EGE80973.1| protein phosphatase 2C [Blastomyces dermatitidis ATCC 18188] gb|EQL37798.1| protein phosphatase [Blastomyces dermatitidis ATCC 26199] gb|EQL37799.1| protein phosphatase, variant [Blastomyces dermatitidis ATCC 26199]	0.0, Method: Compositional matrix adjust.	77.6	82.65
g1111.t1	gb|EEH09923.1| SNF7 family protein [Histoplasma capsulatum G186AR]	e-130, Method: Compositional matrix adjust.	83.91	83.91
g1112.t1	gb|EEQ89932.1| transmembrane GTPase Fzo1 [Blastomyces dermatitidis ER-3] gb|EGE80975.1| transmembrane GTPase Fzo1 [Blastomyces dermatitidis ATCC 18188]	0.0, Method: Compositional matrix adjust.	86.77	90.5
g1113.t1	gb|EEQ89933.1| BRCT domain-containing protein [Blastomyces dermatitidis ER-3] gb|EQL37795.1| hypothetical protein BDFG_00844 [Blastomyces dermatitidis ATCC 26199]	0.0, Method: Compositional matrix adjust.	74.01	78.65
g1114.t1	gb|EER38765.1| DNA repair and recombination protein pif1 [Histoplasma capsulatum H143] gb|EGC44396.1| DNA repair and recombination protein pif1 [Histoplasma capsulatum H88]	0.0, Method: Compositional matrix adjust.	75.5	79.47
g1115.t1	dbj|GAD93198.1| peptidyl-prolyl cis-trans isomerase, putative [Byssochlamys spectabilis No. 5]	0.0, Method: Compositional matrix adjust.	57.3	67.32
g1116.t1	gb|EEH09932.1| conserved hypothetical protein [Histoplasma capsulatum G186AR]	0.0, Method: Compositional matrix adjust.	82.51	86.76
g1117.t1	gb|EGE80981.1| EF-hand superfamily Ca2+-modulated protein [Blastomyces dermatitidis ATCC 18188] gb|EQL37790.1| hypothetical protein BDFG_00839 [Blastomyces dermatitidis ATCC 26199]	e-124, Method: Compositional matrix adjust.	92.67	96.34
g1118.t1	gb|EGE80982.1| ubiquitin C-terminal hydrolase [Blastomyces dermatitidis ATCC 18188]	0.0, Method: Compositional matrix adjust.	79.32	84.46
g1119.t1	ref|XP_002621282.1| conserved hypothetical protein [Blastomyces dermatitidis SLH14081] gb|EEQ74099.1| conserved hypothetical protein [Blastomyces dermatitidis SLH14081]	2e-81, Method: Compositional matrix adjust.	71.51	79.89
g1120.t1	ref|XP_002621281.1| vacuolar protein sorting vps16 [Blastomyces dermatitidis SLH14081] gb|EEQ74098.1| vacuolar protein sorting vps16 [Blastomyces dermatitidis SLH14081] gb|EEQ89941.1| vacuolar protein sorting vps16 [Blastomyces dermatitidis ER-3] gb|EGE80984.1| vacuolar sorting-associated protein [Blastomyces dermatitidis ATCC 18188]	0.0, Method: Compositional matrix adjust.	90.84	93.61
g1121.t1	gb|EQL37786.1| hypothetical protein BDFG_00835 [Blastomyces dermatitidis ATCC 26199]	0.0, Method: Compositional matrix adjust.	74.6	82.89
g1122.t1	gb|EGE80986.1| hypothetical protein BDDG_03927 [Blastomyces dermatitidis ATCC 18188]	6e-89, Method: Compositional matrix adjust.	46.63	56.6
g1123.t1	gb|EGE80987.1| hypothetical protein BDDG_03928 [Blastomyces dermatitidis ATCC 18188] gb|EQL37783.1| membrane protein [Blastomyces dermatitidis ATCC 26199] gb|EQL37784.1| membrane protein, variant [Blastomyces dermatitidis ATCC 26199]	0.0, Method: Compositional matrix adjust.	74.72	77.68
g1124.t1	gb|EEQ89945.1| FHA domain-containing protein [Blastomyces dermatitidis ER-3]	0.0, Method: Compositional matrix adjust.	69.91	75.4
g1125.t1	ref|XP_002846268.1| conserved hypothetical protein [Arthroderma otae CBS 113480] gb|EEQ31186.1| conserved hypothetical protein [Arthroderma otae CBS 113480]	8e-65, Method: Compositional matrix adjust.	35.38	48.65
g1126.t1	gb|KFX42843.1| Reticulocyte-binding protein 2 like a [Talaromyces marneffei PM1]	0.0, Method: Compositional matrix adjust.	53.23	65.59
g1127.t1	gb|EGE80989.1| mitochondrial distribution and morphology protein 10 [Blastomyces dermatitidis ATCC 18188]	0.0, Method: Compositional matrix adjust.	75.21	78.85
g1128.t1	ref|XP_001542331.1| mRNA turnover protein MRT4 [Histoplasma capsulatum NAm1] gb|EDN05899.1| conserved hypothetical protein [Histoplasma capsulatum NAm1] gb|EEH09944.1| mRNA turnover protein [Histoplasma capsulatum G186AR]	e-166, Method: Compositional matrix adjust.	91.36	95.88
g1129.t1	gb|EGC44414.1| U1 small nuclear ribonucleoprotein [Histoplasma capsulatum H88]	e-108, Method: Compositional matrix adjust.	78.14	80.47
g1130.t1	ref|XP_001542333.1| mitochondrial 54S ribosomal protein MRPL51 [Histoplasma capsulatum NAm1] gb|EDN05901.1| conserved hypothetical protein [Histoplasma capsulatum NAm1] gb|EGC44415.1| mitochondrial ribosomal protein subunit L51 [Histoplasma capsulatum H88]	5e-84, Method: Compositional matrix adjust.	95.24	97.62
g1131.t1	gb|EER38785.1| RING finger domain-containing protein [Histoplasma capsulatum H143]	0.0, Method: Compositional matrix adjust.	78.34	87.17
g1132.t1	gb|EGE80994.1| cell cycle control protein [Blastomyces dermatitidis ATCC 18188]	0.0, Method: Compositional matrix adjust.	90.76	93.91
g1133.t1	gb|EQL37774.1| elongation factor 2 [Blastomyces dermatitidis ATCC 26199]	0.0, Method: Compositional matrix adjust.	87.02	91.13
g1134.t1	gb|EEH09951.1| 3'-5' exoribonuclease CSL4 [Histoplasma capsulatum G186AR]	e-123, Method: Compositional matrix adjust.	69.47	74.04
g1135.t1	gb|EER38790.1| armadillo repeat protein [Histoplasma capsulatum H143] gb|EGC44421.1| armadillo repeat protein [Histoplasma capsulatum H88]	0.0, Method: Compositional matrix adjust.	93.62	93.79
g1136.t1	ref|XP_002621266.1| triosephosphate isomerase [Blastomyces dermatitidis SLH14081] gb|EEQ74083.1| triosephosphate isomerase [Blastomyces dermatitidis SLH14081] gb|EEQ89956.1| triosephosphate isomerase [Blastomyces dermatitidis ER-3] gb|EGE81000.1| triosephosphate isomerase [Blastomyces dermatitidis ATCC 18188] gb|EQL37771.1| triosephosphate isomerase [Blastomyces dermatitidis ATCC 26199]	e-168, Method: Compositional matrix adjust.	91.57	96.79
g1137.t1	gb|EGC44425.1| conserved hypothetical protein [Histoplasma capsulatum H88]	e-104, Method: Compositional matrix adjust.	55.93	65.35
g1138.t1	ref|XP_010763056.1| hypothetical protein PADG_07825 [Paracoccidioides brasiliensis Pb18] gb|EEH43005.2| hypothetical protein PADG_07825 [Paracoccidioides brasiliensis Pb18]	9e-15, Method: Compositional matrix adjust.	32.66	45.23
g1139.t1	gb|EMR87144.1| putative gag-pol poly protein [Botrytis cinerea BcDW1]	0.0, Method: Compositional matrix adjust.	44.57	62
g1140.t1	ref|XP_001536249.1| predicted protein [Histoplasma capsulatum NAm1] gb|EDN05263.1| predicted protein [Histoplasma capsulatum NAm1]	0.0, Method: Compositional matrix adjust.	42.87	55.32
g1141.t1	ref|XP_002628542.1| nitrogen metabolic regulation protein [Blastomyces dermatitidis SLH14081] gb|EEQ73220.1| nitrogen metabolic regulation protein [Blastomyces dermatitidis SLH14081] gb|EEQ89353.1| nitrogen metabolic regulation protein [Blastomyces dermatitidis ER-3] gb|EQL30897.1| nitrogen metabolite repression protein nmrA [Blastomyces dermatitidis ATCC 26199]	0.0, Method: Compositional matrix adjust.	84.68	85.97
g1142.t1	gb|EGE77078.1| hypothetical protein BDDG_00015 [Blastomyces dermatitidis ATCC 18188]	0.0, Method: Compositional matrix adjust.	58.71	69.07
g1143.t1	ref|XP_002628534.1| zinc-containing alcohol dehydrogenase [Blastomyces dermatitidis SLH14081] gb|EEQ73212.1| zinc-containing alcohol dehydrogenase [Blastomyces dermatitidis SLH14081] gb|EEQ89351.1| zinc-containing alcohol dehydrogenase [Blastomyces dermatitidis ER-3] gb|EGE86287.1| zinc-containing alcohol dehydrogenase [Blastomyces dermatitidis ATCC 18188] gb|EQL28811.1| alcohol dehydrogenase [Bl…	0.0, Method: Compositional matrix adjust.	89.46	95.16
g1144.t1	ref|XP_002628533.1| lysophospholipase [Blastomyces dermatitidis SLH14081] gb|EEQ73211.1| lysophospholipase [Blastomyces dermatitidis SLH14081]	0.0, Method: Compositional matrix adjust.	89.13	91.34
g1145.t1	ref|XP_002789225.1| glyoxylate reductase [Paracoccidioides sp. 'lutzii' Pb01] gb|EEH40038.1| glyoxylate reductase [Paracoccidioides sp. 'lutzii' Pb01]	0.0, Method: Compositional matrix adjust.	78.96	87.61
g1146.t1	ref|XP_001542681.1| predicted protein [Histoplasma capsulatum NAm1] gb|EDN06249.1| predicted protein [Histoplasma capsulatum NAm1]	3e-61, Method: Compositional matrix adjust.	61.76	71.76
g1147.t1	ref|XP_001537897.1| predicted protein [Histoplasma capsulatum NAm1] gb|EDN10858.1| predicted protein [Histoplasma capsulatum NAm1]	2e-25, Method: Compositional matrix adjust.	37.5	51.44
g1148.t1	ref|XP_001539536.1| predicted protein [Histoplasma capsulatum NAm1] gb|EDN08504.1| predicted protein [Histoplasma capsulatum NAm1]	1e-56, Method: Compositional matrix adjust.	77.59	88.79
g1149.t1	ref|XP_001538050.1| predicted protein [Histoplasma capsulatum NAm1] gb|EDN09852.1| predicted protein [Histoplasma capsulatum NAm1]	e-167, Method: Compositional matrix adjust.	46.61	62.54
g1150.t1	gb|EGC46966.1| C6 zinc finger domain-containing protein [Histoplasma capsulatum H88]	e-137, Method: Compositional matrix adjust.	64.45	76.08
g1151.t1	ref|XP_002628530.1| 2,2-dialkylglycine decarboxylase [Blastomyces dermatitidis SLH14081] gb|EEQ73208.1| 2,2-dialkylglycine decarboxylase [Blastomyces dermatitidis SLH14081] gb|EEQ89347.1| 2,2-dialkylglycine decarboxylase [Blastomyces dermatitidis ER-3] gb|EGE86282.1| 2,2-dialkylglycine decarboxylase [Blastomyces dermatitidis ATCC 18188]	0.0, Method: Compositional matrix adjust.	86.3	91.1
g1152.t1	ref|XP_002583708.1| predicted protein [Uncinocarpus reesii 1704] gb|EEP81810.1| predicted protein [Uncinocarpus reesii 1704]	0.0, Method: Compositional matrix adjust.	52.99	65.43
g1153.t1	gb|EER41083.1| oligopeptide transporter [Histoplasma capsulatum H143]	0.0, Method: Compositional matrix adjust.	88.28	94.22
g1154.t1	gb|EGE82156.1| LCCL domain-containing protein [Blastomyces dermatitidis ATCC 18188] gb|EQL33497.1| hypothetical protein BDFG_04632 [Blastomyces dermatitidis ATCC 26199] gb|EQL33498.1| hypothetical protein, variant 1 [Blastomyces dermatitidis ATCC 26199]	0.0, Method: Compositional matrix adjust.	87.5	91.43
g1155.t1	gb|EEQ89332.1| aromatic amino acid aminotransferase [Blastomyces dermatitidis ER-3] gb|EGE82154.1| aromatic amino acid aminotransferase [Blastomyces dermatitidis ATCC 18188]	0.0, Method: Compositional matrix adjust.	78.48	84.01
g1156.t1	gb|EGC46975.1| conserved hypothetical protein [Histoplasma capsulatum H88]	e-156, Method: Compositional matrix adjust.	72.82	78.64
g1157.t1	gb|EGE82152.1| acetoacetyl-CoA synthase [Blastomyces dermatitidis ATCC 18188]	0.0, Method: Compositional matrix adjust.	83.57	87.32
g1158.t1	gb|EEH05325.1| conserved hypothetical protein [Histoplasma capsulatum G186AR]	e-156, Method: Compositional matrix adjust.	59.85	65.84
g1159.t1	gb|EQL33486.1| large subunit ribosomal protein L4e [Blastomyces dermatitidis ATCC 26199]	0.0, Method: Compositional matrix adjust.	86.02	88.44
g1160.t1	gb|EQL33485.1| hypothetical protein BDFG_04623 [Blastomyces dermatitidis ATCC 26199]	0.0, Method: Compositional matrix adjust.	76.85	83.03
g1161.t1	ref|XP_002628513.1| conserved hypothetical protein [Blastomyces dermatitidis SLH14081] gb|EEQ73191.1| conserved hypothetical protein [Blastomyces dermatitidis SLH14081] gb|EEQ89323.1| conserved hypothetical protein [Blastomyces dermatitidis ER-3]	0.0, Method: Compositional matrix adjust.	62.72	70.26
g1162.t1	gb|EGC45425.1| conserved hypothetical protein [Histoplasma capsulatum H88]	3e-15, Method: Compositional matrix adjust.	38.24	61.76
g1163.t1	ref|XP_002628512.1| DnaJ domain-containing protein [Blastomyces dermatitidis SLH14081] gb|EEQ73190.1| DnaJ domain-containing protein [Blastomyces dermatitidis SLH14081]	0.0, Method: Compositional matrix adjust.	71.58	78.83
g1164.t1	gb|EEQ89321.1| predicted protein [Blastomyces dermatitidis ER-3]	4e-25, Method: Compositional matrix adjust.	82.76	91.38
g1165.t1	gb|EEH05331.1| pre-mRNA-processing protein [Histoplasma capsulatum G186AR]	0.0, Method: Compositional matrix adjust.	79.25	80.79
g1166.t1	gb|EEQ89319.1| periodic tryptophan protein 2 [Blastomyces dermatitidis ER-3]	0.0, Method: Compositional matrix adjust.	84.03	86.84
g1167.t1	gb|EGE82140.1| septin [Blastomyces dermatitidis ATCC 18188] gb|EQL33476.1| hypothetical protein BDFG_04616 [Blastomyces dermatitidis ATCC 26199]	0.0, Method: Compositional matrix adjust.	99.48	99.48
g1168.t1	ref|XP_002789203.1| WD repeat-containing protein [Paracoccidioides sp. 'lutzii' Pb01]	0.0, Method: Compositional matrix adjust.	76.54	80.06
g1169.t1	gb|EGE82138.1| hypothetical protein BDDG_05081 [Blastomyces dermatitidis ATCC 18188]	0.0, Method: Compositional matrix adjust.	70.36	73.99
g1170.t1	ref|XP_002628504.1| exonuclease Kem1 [Blastomyces dermatitidis SLH14081] gb|EEQ73182.1| exonuclease Kem1 [Blastomyces dermatitidis SLH14081]	0.0, Method: Compositional matrix adjust.	86.88	89.57
g1171.t1	ref|XP_002628503.1| chromatin assembly factor 1 subunit C [Blastomyces dermatitidis SLH14081] gb|EEQ73181.1| chromatin assembly factor 1 subunit C [Blastomyces dermatitidis SLH14081] gb|EEQ89313.1| chromatin assembly factor 1 subunit C [Blastomyces dermatitidis ER-3] gb|EGE82135.1| chromatin assembly factor 1 subunit C [Blastomyces dermatitidis ATCC 18188] gb|EQL33471.1| histone acetyltransferase…	0.0, Method: Compositional matrix adjust.	89.89	91.95
g1172.t1	ref|XP_002628502.1| GTP cyclohydrolase I [Blastomyces dermatitidis SLH14081] gb|EEQ73180.1| GTP cyclohydrolase I [Blastomyces dermatitidis SLH14081] gb|EGE82134.1| GTP cyclohydrolase I [Blastomyces dermatitidis ATCC 18188] gb|EQL33470.1| hypothetical protein BDFG_04610 [Blastomyces dermatitidis ATCC 26199]	0.0, Method: Compositional matrix adjust.	81.89	84.95
g1173.t1	ref|XP_001543442.1| predicted protein [Histoplasma capsulatum NAm1] gb|EDN02624.1| predicted protein [Histoplasma capsulatum NAm1]	0.0, Method: Compositional matrix adjust.	61.54	68.62
g1174.t1	gb|EQL33465.1| CMGC/CDK/CRK7 protein kinase, variant 1 [Blastomyces dermatitidis ATCC 26199] gb|EQL33466.1| CMGC/CDK/CRK7 protein kinase, variant 2 [Blastomyces dermatitidis ATCC 26199]	0.0, Method: Compositional matrix adjust.	94.27	97.14
g1175.t1	ref|XP_002628499.1| NADH pyrophosphatase [Blastomyces dermatitidis SLH14081] gb|EEQ73177.1| NADH pyrophosphatase [Blastomyces dermatitidis SLH14081] gb|EQL33463.1| hypothetical protein BDFG_04606 [Blastomyces dermatitidis ATCC 26199]	0.0, Method: Compositional matrix adjust.	85.78	91.57
g1176.t1	ref|XP_001246324.1| hypothetical protein CIMG_00095 [Coccidioides immitis RS] gb|EAS34741.3| hypothetical protein CIMG_00095 [Coccidioides immitis RS]	9e-45, Method: Compositional matrix adjust.	40.14	55.28
g1177.t1	ref|XP_002628497.1| conserved hypothetical protein [Blastomyces dermatitidis SLH14081] gb|EEQ73175.1| conserved hypothetical protein [Blastomyces dermatitidis SLH14081] gb|EEQ89306.1| conserved hypothetical protein [Blastomyces dermatitidis ER-3] gb|EQL33462.1| hypothetical protein BDFG_04605 [Blastomyces dermatitidis ATCC 26199]	0.0, Method: Compositional matrix adjust.	60.83	66.34
g1178.t1	gb|EQL33461.1| hypothetical protein BDFG_04604 [Blastomyces dermatitidis ATCC 26199]	0.0, Method: Compositional matrix adjust.	81.64	85.73
g1179.t1	gb|EEQ89304.1| HypA [Blastomyces dermatitidis ER-3]	0.0, Method: Compositional matrix adjust.	83.68	90.11
g1180.t1	gb|EEH05348.1| DNA repair helicase RAD25 [Histoplasma capsulatum G186AR]	0.0, Method: Compositional matrix adjust.	93.27	94.35
g1181.t1	gb|EQL33458.1| hypothetical protein BDFG_04601 [Blastomyces dermatitidis ATCC 26199]	4e-55, Method: Compositional matrix adjust.	63.76	67.79
g1182.t1	ref|XP_001816651.2| hypothetical protein AOR_1_246184 [Aspergillus oryzae RIB40] gb|KJJ37176.1| hypothetical protein P034_00714660 [Aspergillus flavus AF70]	1e-41, Method: Compositional matrix adjust.	39.91	52.91
g1183.t1	gb|EGE82126.1| hypothetical protein BDDG_05069 [Blastomyces dermatitidis ATCC 18188] gb|EQL33456.1| hypothetical protein BDFG_04599 [Blastomyces dermatitidis ATCC 26199]	0.0, Method: Compositional matrix adjust.	82.87	89.91
g1184.t1	gb|EEQ89299.1| ThiJ/PfpI family protein [Blastomyces dermatitidis ER-3] gb|EGE82125.1| ThiJ/PfpI family protein [Blastomyces dermatitidis ATCC 18188] gb|EQL33455.1| hypothetical protein BDFG_04598 [Blastomyces dermatitidis ATCC 26199]	e-157, Method: Compositional matrix adjust.	84.11	88.76
g1185.t1	ref|XP_001259962.1| beta-glucosidase [Neosartorya fischeri NRRL 181] sp|A1DFA8.1|BGLI_NEOFI RecName: Full=Probable beta-glucosidase I; AltName: Full=Beta-D-glucoside glucohydrolase I; AltName: Full=Cellobiase I; AltName: Full=Gentiobiase I [Neosartorya fischeri NRRL 181] gb|EAW18065.1| beta-glucosidase [Neosartorya fischeri NRRL 181]	0.0, Method: Compositional matrix adjust.	64.92	76.46
g1186.t1	gb|EGE82124.1| serine/threonine protein kinase Japonica Group [Blastomyces dermatitidis ATCC 18188]	0.0, Method: Compositional matrix adjust.	76.59	84.49
g1187.t1	ref|XP_002628488.1| conserved hypothetical protein [Blastomyces dermatitidis SLH14081] gb|EEQ73166.1| conserved hypothetical protein [Blastomyces dermatitidis SLH14081]	0.0, Method: Compositional matrix adjust.	74.19	80.99
g1188.t1	gb|EQL33451.1| hypothetical protein BDFG_04595 [Blastomyces dermatitidis ATCC 26199]	2e-32, Method: Compositional matrix adjust.	65.66	77.78
g1189.t1	ref|XP_002628486.1| erp2,4 [Blastomyces dermatitidis SLH14081] gb|EEQ73164.1| erp2,4 [Blastomyces dermatitidis SLH14081] gb|EEQ89296.1| erp2,4 [Blastomyces dermatitidis ER-3] gb|EGE82122.1| Erp2,4 [Blastomyces dermatitidis ATCC 18188]	e-143, Method: Compositional matrix adjust.	91.9	97.14
g1190.t1	ref|XP_002628485.1| ubiquitin C-terminal hydrolase [Blastomyces dermatitidis SLH14081] gb|EEQ73163.1| ubiquitin C-terminal hydrolase [Blastomyces dermatitidis SLH14081] gb|EGE82121.1| ubiquitin carboxyl-terminal hydrolase [Blastomyces dermatitidis ATCC 18188] gb|EQL33449.1| ubiquitin thiolesterase [Blastomyces dermatitidis ATCC 26199]	0.0, Method: Compositional matrix adjust.	86.32	90.96
g1191.t1	gb|EGE82120.1| hypothetical protein BDDG_05063 [Blastomyces dermatitidis ATCC 18188]	0.0, Method: Compositional matrix adjust.	84.87	88.69
g1192.t1	gb|EQL33445.1| hypothetical protein BDFG_04590 [Blastomyces dermatitidis ATCC 26199] gb|EQL33446.1| hypothetical protein, variant [Blastomyces dermatitidis ATCC 26199]	0.0, Method: Compositional matrix adjust.	84.63	92.93
g1193.t1	ref|XP_002628482.1| conserved hypothetical protein [Blastomyces dermatitidis SLH14081] gb|EEQ73160.1| conserved hypothetical protein [Blastomyces dermatitidis SLH14081] gb|EGE82117.1| hypothetical protein BDDG_05060 [Blastomyces dermatitidis ATCC 18188]	0.0, Method: Compositional matrix adjust.	91.49	96.13
g1194.t1	gb|EGE82114.1| hypothetical protein BDDG_05057 [Blastomyces dermatitidis ATCC 18188]	0.0, Method: Compositional matrix adjust.	59.02	69.06
g1195.t1	ref|XP_002628478.1| microsomal signal peptidase subunit [Blastomyces dermatitidis SLH14081] gb|EEQ73156.1| microsomal signal peptidase subunit [Blastomyces dermatitidis SLH14081] gb|EEQ89287.1| microsomal signal peptidase subunit [Blastomyces dermatitidis ER-3] gb|EGE82112.1| microsomal signal peptidase subunit [Blastomyces dermatitidis ATCC 18188]	e-106, Method: Compositional matrix adjust.	65.2	68
g1196.t1	gb|EQL33439.1| hypothetical protein BDFG_04585 [Blastomyces dermatitidis ATCC 26199]	0.0, Method: Compositional matrix adjust.	55.38	66.46
g1197.t1	gb|EEQ89285.1| translation initiation factor eIF4E3 [Blastomyces dermatitidis ER-3] gb|EGE82110.1| eukaryotic translation initiation factor 4E-4 [Blastomyces dermatitidis ATCC 18188] gb|EQL33437.1| translation initiation factor 4E [Blastomyces dermatitidis ATCC 26199] gb|EQL33438.1| translation initiation factor 4E, variant [Blastomyces dermatitidis ATCC 26199]	0.0, Method: Compositional matrix adjust.	79.32	81.3
g1198.t1	ref|XP_002628474.1| SirI [Blastomyces dermatitidis SLH14081] gb|EEQ73152.1| SirI [Blastomyces dermatitidis SLH14081] gb|EEQ89283.1| SirI [Blastomyces dermatitidis ER-3] gb|EGE82108.1| hypothetical protein BDDG_05051 [Blastomyces dermatitidis ATCC 18188]	0.0, Method: Compositional matrix adjust.	73.98	79.76
g1199.t1	ref|XP_001541641.1| conserved hypothetical protein [Histoplasma capsulatum NAm1] gb|EDN07208.1| conserved hypothetical protein [Histoplasma capsulatum NAm1]	0.0, Method: Compositional matrix adjust.	80.42	86.86
g1200.t1	gb|EER41141.1| glutathione S-transferase [Histoplasma capsulatum H143] gb|EGC47029.1| glutathione S-transferase [Histoplasma capsulatum H88]	e-135, Method: Compositional matrix adjust.	87.74	92.45
g1201.t1	ref|XP_002628472.1| fatty acid transporter [Blastomyces dermatitidis SLH14081] gb|EEQ73150.1| fatty acid transporter [Blastomyces dermatitidis SLH14081]	0.0, Method: Compositional matrix adjust.	85.08	91.27
g1202.t1	gb|EEQ89280.1| SirJ [Blastomyces dermatitidis ER-3]	0.0, Method: Compositional matrix adjust.	89.1	95.64
g1203.t1	ref|XP_002628470.1| conserved hypothetical protein [Blastomyces dermatitidis SLH14081] gb|EEQ73148.1| conserved hypothetical protein [Blastomyces dermatitidis SLH14081]	0.0, Method: Compositional matrix adjust.	58.15	66.9
g1204.t1	gb|EGE82103.1| 3-dehydroshikimate dehydratase [Blastomyces dermatitidis ATCC 18188]	0.0, Method: Compositional matrix adjust.	81.69	85.92
g1205.t1	gb|EEQ89276.1| flavin dependent monooxygenase [Blastomyces dermatitidis ER-3] gb|EGE82101.1| hypothetical protein BDDG_05044 [Blastomyces dermatitidis ATCC 18188]	0.0, Method: Compositional matrix adjust.	84.34	91.37
g1206.t1	gb|EEH05380.1| conserved hypothetical protein [Histoplasma capsulatum G186AR]	0.0, Method: Compositional matrix adjust.	69.8	77.87
g1207.t1	gb|EEQ89274.1| translation initiation factor eIF-2B subunit family protein [Blastomyces dermatitidis ER-3] gb|EGE82099.1| translation initiation factor eIF-2B subunit family protein [Blastomyces dermatitidis ATCC 18188] gb|EQL33424.1| hypothetical protein BDFG_04573 [Blastomyces dermatitidis ATCC 26199]	0.0, Method: Compositional matrix adjust.	73.47	78.46
g1209.t1	ref|XP_002628463.1| conserved hypothetical protein [Blastomyces dermatitidis SLH14081] gb|EEQ73141.1| conserved hypothetical protein [Blastomyces dermatitidis SLH14081]	0.0, Method: Compositional matrix adjust.	76.45	79.78
g1210.t1	gb|EGE82097.1| exopolyphosphatase [Blastomyces dermatitidis ATCC 18188]	0.0, Method: Compositional matrix adjust.	57.86	65.46
g1211.t1	ref|XP_001535986.1| predicted protein [Histoplasma capsulatum NAm1] gb|EDN05445.1| predicted protein [Histoplasma capsulatum NAm1]	9e-60, Method: Compositional matrix adjust.	40.13	57.24
g1212.t1	ref|XP_001535895.1| hypothetical protein HCAG_09198 [Histoplasma capsulatum NAm1] gb|EDN08368.1| predicted protein [Histoplasma capsulatum NAm1]	0.0, Method: Compositional matrix adjust.	39.01	51.52
g1213.t1	gb|EEQ89271.1| PHD transcription factor [Blastomyces dermatitidis ER-3]	0.0, Method: Compositional matrix adjust.	87.54	90.98
g1214.t1	ref|XP_001215234.1| hypothetical protein ATEG_06056 [Aspergillus terreus NIH2624] gb|EAU33817.1| hypothetical protein ATEG_06056 [Aspergillus terreus NIH2624]	3e-72, Method: Compositional matrix adjust.	50.73	62.04
g1215.t1	gb|KGO42547.1| Monooxygenase, FAD-binding [Penicillium expansum]	2e-54, Method: Compositional matrix adjust.	60.87	67.7
g1216.t1	gb|KGO42548.1| Major facilitator superfamily domain, general substrate transporter [Penicillium expansum] gb|KGO58463.1| Major facilitator superfamily domain, general substrate transporter [Penicillium expansum] gb|KGO71655.1| Major facilitator superfamily domain, general substrate transporter [Penicillium expansum]	4e-62, Method: Compositional matrix adjust.	85.47	91.45
g1217.t1	gb|KGO42548.1| Major facilitator superfamily domain, general substrate transporter [Penicillium expansum] gb|KGO58463.1| Major facilitator superfamily domain, general substrate transporter [Penicillium expansum] gb|KGO71655.1| Major facilitator superfamily domain, general substrate transporter [Penicillium expansum]	0.0, Method: Compositional matrix adjust.	79.42	84.7
g1219.t1	gb|EEQ89270.1| GIY-YIG catalytic domain-containing protein [Blastomyces dermatitidis ER-3]	0.0, Method: Compositional matrix adjust.	65.81	77.21
g1220.t1	ref|XP_002628458.1| thymidylate kinase [Blastomyces dermatitidis SLH14081] gb|EEQ73136.1| thymidylate kinase [Blastomyces dermatitidis SLH14081] gb|EEQ89269.1| thymidylate kinase [Blastomyces dermatitidis ER-3] gb|EQL33418.1| dTMP kinase [Blastomyces dermatitidis ATCC 26199]	e-135, Method: Compositional matrix adjust.	81.7	89.29
g1221.t1	ref|XP_002794024.1| tRNA-guanine transglycosylase family protein [Paracoccidioides sp. 'lutzii' Pb01] gb|EEH33243.1| tRNA-guanine transglycosylase family protein [Paracoccidioides sp. 'lutzii' Pb01]	0.0, Method: Compositional matrix adjust.	68.38	75.43
g1222.t1	gb|EEH05392.1| conserved hypothetical protein [Histoplasma capsulatum G186AR]	0.0, Method: Compositional matrix adjust.	67.2	80.32
g1223.t1	gb|EEH05393.1| methylenetetrahydrofolate reductase [Histoplasma capsulatum G186AR]	0.0, Method: Compositional matrix adjust.	87.79	91.76
g1224.t1	gb|EEH05394.1| alpha/beta hydrolase fold-3 domain-containing protein [Histoplasma capsulatum G186AR]	0.0, Method: Compositional matrix adjust.	77.16	83.95
g1225.t1	ref|XP_002628454.1| conserved hypothetical protein [Blastomyces dermatitidis SLH14081] gb|EEQ73132.1| conserved hypothetical protein [Blastomyces dermatitidis SLH14081]	5e-70, Method: Compositional matrix adjust.	72.61	74.52
g1226.t1	gb|EEH05396.1| nucleoside diphosphate kinase [Histoplasma capsulatum G186AR] gb|EER41162.1| nucleoside diphosphate kinase [Histoplasma capsulatum H143] gb|EGC47051.1| nucleoside diphosphate kinase [Histoplasma capsulatum H88]	e-109, Method: Compositional matrix adjust.	99.34	100
g1227.t1	ref|XP_002628452.1| alpha glucosidase II [Blastomyces dermatitidis SLH14081] gb|EEQ73130.1| alpha glucosidase II [Blastomyces dermatitidis SLH14081] gb|EEQ89263.1| alpha glucosidase II [Blastomyces dermatitidis ER-3] gb|EGE82086.1| alpha glucosidase II [Blastomyces dermatitidis ATCC 18188] gb|EQL33411.1| alpha 1,3-glucosidase [Blastomyces dermatitidis ATCC 26199]	0.0, Method: Compositional matrix adjust.	89.05	93.6
g1228.t1	gb|EEQ89262.1| cytochrome P450 alkane hydroxylase [Blastomyces dermatitidis ER-3] gb|EGE82085.1| cytochrome P450 alkane hydroxylase [Blastomyces dermatitidis ATCC 18188] gb|EQL33410.1| hypothetical protein BDFG_04560 [Blastomyces dermatitidis ATCC 26199]	0.0, Method: Compositional matrix adjust.	89.42	94.42
g1229.t1	ref|XP_007588205.1| putative histidinol dehydrogenase protein [Neofusicoccum parvum UCRNP2] gb|EOD44351.1| putative histidinol dehydrogenase protein [Neofusicoccum parvum UCRNP2]	0.0, Method: Compositional matrix adjust.	71.33	83.33
g1230.t1	gb|EQL33406.1| alpha 1,3-glucosidase [Blastomyces dermatitidis ATCC 26199]	0.0, Method: Compositional matrix adjust.	80.24	84.19
g1231.t1	ref|XP_002628446.1| endo-1,3(4)-beta-glucanase [Blastomyces dermatitidis SLH14081] gb|EEQ73124.1| endo-1,3(4)-beta-glucanase [Blastomyces dermatitidis SLH14081]	2e-14, Method: Composition-based stats.	67.31	76.92
g1232.t1	ref|XP_002850685.1| F-box domain-containing protein [Arthroderma otae CBS 113480] gb|EEQ27901.1| F-box domain-containing protein [Arthroderma otae CBS 113480]	1e-25, Method: Compositional matrix adjust.	30.23	44.85
g1233.t1	ref|XP_002628445.1| tetraspanin Tsp3 [Blastomyces dermatitidis SLH14081] gb|EEQ73123.1| tetraspanin Tsp3 [Blastomyces dermatitidis SLH14081]	e-149, Method: Compositional matrix adjust.	68.87	77.81
g1234.t1	gb|EEH05401.1| 50S ribosomal protein L1 [Histoplasma capsulatum G186AR]	0.0, Method: Compositional matrix adjust.	89.97	93.31
g1235.t1	gb|EEQ89254.1| conserved hypothetical protein [Blastomyces dermatitidis ER-3]	3e-97, Method: Compositional matrix adjust.	53.29	58.93
g1236.t1	ref|XP_002628442.1| conserved hypothetical protein [Blastomyces dermatitidis SLH14081] gb|EEQ73120.1| conserved hypothetical protein [Blastomyces dermatitidis SLH14081] gb|EEQ89253.1| conserved hypothetical protein [Blastomyces dermatitidis ER-3]	0.0, Method: Compositional matrix adjust.	83.14	89.7
g1237.t1	ref|XP_681497.1| hypothetical protein AN8228.2 [Aspergillus nidulans FGSC A4] gb|EAA58884.1| hypothetical protein AN8228.2 [Aspergillus nidulans FGSC A4]	0.0, Method: Compositional matrix adjust.	48.23	56.19
g1238.t1	gb|EEH05408.1| conserved hypothetical protein [Histoplasma capsulatum G186AR]	0.0, Method: Compositional matrix adjust.	83.96	88.13
g1239.t1	gb|EGC47063.1| transcription factor TFIID [Histoplasma capsulatum H88]	2e-64, Method: Compositional matrix adjust.	45.02	46.3
g1240.t1	gb|EEQ89356.1| NAP family protein [Blastomyces dermatitidis ER-3] gb|EGE85903.1| NAP family protein [Blastomyces dermatitidis ATCC 18188] gb|EQL30901.1| hypothetical protein BDFG_06663 [Blastomyces dermatitidis ATCC 26199]	e-129, Method: Compositional matrix adjust.	57.45	63.41
g1241.t1	gb|EEH23215.1| hypothetical protein PABG_05426 [Paracoccidioides brasiliensis Pb03]	e-118, Method: Compositional matrix adjust.	75.83	81.25
g1242.t1	gb|EGE85905.1| hypothetical protein BDDG_08850 [Blastomyces dermatitidis ATCC 18188]	0.0, Method: Compositional matrix adjust.	74.07	79.43
g1243.t1	ref|XP_002628550.1| kp-43 peptidase/serine peptidase [Blastomyces dermatitidis SLH14081] gb|EEQ73228.1| kp-43 peptidase/serine peptidase [Blastomyces dermatitidis SLH14081]	0.0, Method: Compositional matrix adjust.	81.42	87.81
g1244.t1	gb|EEH05304.1| alpha-1,2 mannosyltransferase KTR1 [Histoplasma capsulatum G186AR]	0.0, Method: Compositional matrix adjust.	86.11	89.14
g1245.t1	gb|EQL30906.1| hypothetical protein BDFG_06668 [Blastomyces dermatitidis ATCC 26199]	0.0, Method: Compositional matrix adjust.	81.04	88.5
g1246.t1	gb|EEH05302.1| phosphoribosylformylglycinamidine synthase [Histoplasma capsulatum G186AR]	0.0, Method: Compositional matrix adjust.	89.13	92.88
g1247.t1	gb|EER41067.1| MFS multidrug transporter [Histoplasma capsulatum H143] gb|EGC46952.1| MFS multidrug transporter [Histoplasma capsulatum H88]	0.0, Method: Compositional matrix adjust.	81.65	88.95
g1248.t1	gb|EEH05367.1| conserved hypothetical protein [Histoplasma capsulatum G186AR]	0.0, Method: Compositional matrix adjust.	78.23	81.34
g1249.t1	gb|EGE85911.1| fungal specific transcription factor domain-containing protein [Blastomyces dermatitidis ATCC 18188]	0.0, Method: Compositional matrix adjust.	76.76	81.29
g1250.t1	ref|XP_002628556.1| cytochrome c oxidase polypeptide VI [Blastomyces dermatitidis SLH14081] gb|EEQ73234.1| cytochrome c oxidase polypeptide VI [Blastomyces dermatitidis SLH14081] gb|EEQ89365.1| cytochrome c oxidase polypeptide VI [Blastomyces dermatitidis ER-3]	3e-69, Method: Compositional matrix adjust.	68.82	70
g1251.t1	gb|EGE86814.1| fatty acid elongase [Blastomyces dermatitidis ATCC 18188] gb|EQL30909.1| fatty acid elongase 3 [Blastomyces dermatitidis ATCC 26199]	0.0, Method: Compositional matrix adjust.	77.09	79.51
g1252.t1	ref|XP_002628562.1| predicted protein [Blastomyces dermatitidis SLH14081] gb|EEQ73240.1| predicted protein [Blastomyces dermatitidis SLH14081]	0.0, Method: Compositional matrix adjust.	57.41	64.51
g1253.t1	gb|KIV97720.1| hypothetical protein PV10_01433 [Exophiala mesophila]	2e-07, Method: Compositional matrix adjust.	30	42.94
g1254.t1	gb|EEH05295.1| predicted protein [Histoplasma capsulatum G186AR]	0.0, Method: Compositional matrix adjust.	69.05	80.75
g1255.t1	gb|EQL30919.1| hypothetical protein BDFG_06678 [Blastomyces dermatitidis ATCC 26199]	0.0, Method: Compositional matrix adjust.	76.53	86.22
g1256.t1	gb|EER41058.1| sugar transporter [Histoplasma capsulatum H143] gb|EGC46943.1| sugar transporter [Histoplasma capsulatum H88]	0.0, Method: Compositional matrix adjust.	86.86	90.39
g1257.t1	gb|EEQ89376.1| conserved hypothetical protein [Blastomyces dermatitidis ER-3] gb|EGE85920.1| hypothetical protein BDDG_08865 [Blastomyces dermatitidis ATCC 18188] gb|EQL30923.1| hypothetical protein BDFG_06680 [Blastomyces dermatitidis ATCC 26199]	0.0, Method: Compositional matrix adjust.	95.41	96.94
g1258.t1	ref|XP_002628568.1| integral membrane protein [Blastomyces dermatitidis SLH14081] gb|EEQ73246.1| integral membrane protein [Blastomyces dermatitidis SLH14081] gb|EGE85922.1| integral membrane protein [Blastomyces dermatitidis ATCC 18188] gb|EQL30924.1| hypothetical protein BDFG_06681 [Blastomyces dermatitidis ATCC 26199]	0.0, Method: Compositional matrix adjust.	78.65	83.92
g1259.t1	ref|XP_002628577.1| WSC domain-containing protein [Blastomyces dermatitidis SLH14081] gb|EEQ73255.1| WSC domain-containing protein [Blastomyces dermatitidis SLH14081]	0.0, Method: Compositional matrix adjust.	73.88	78.8
g1260.t1	gb|EEQ89382.1| oxidoreductase [Blastomyces dermatitidis ER-3] gb|EGE85926.1| oxidoreductase [Blastomyces dermatitidis ATCC 18188] gb|EQL30927.1| hypothetical protein BDFG_06684 [Blastomyces dermatitidis ATCC 26199]	e-176, Method: Compositional matrix adjust.	94.44	99.6
g1261.t1	gb|EQL30929.1| cytochrome P450, family 3, subfamily A [Blastomyces dermatitidis ATCC 26199]	0.0, Method: Compositional matrix adjust.	77.28	84.85
g1262.t1	ref|XP_001543381.1| conserved hypothetical protein [Histoplasma capsulatum NAm1] gb|EDN02563.1| conserved hypothetical protein [Histoplasma capsulatum NAm1]	0.0, Method: Compositional matrix adjust.	73.1	75.8
g1263.t1	gb|EEH05282.1| mRNA splicing protein Yju2 [Histoplasma capsulatum G186AR] gb|EGC46931.1| mRNA splicing protein Yju2 [Histoplasma capsulatum H88]	e-144, Method: Compositional matrix adjust.	75.45	77.98
g1264.t1	ref|XP_001543379.1| conserved hypothetical protein [Histoplasma capsulatum NAm1] gb|EDN02561.1| conserved hypothetical protein [Histoplasma capsulatum NAm1]	0.0, Method: Compositional matrix adjust.	91.39	94.18
g1265.t1	ref|XP_002628583.1| protein phosphatase 2a [Blastomyces dermatitidis SLH14081] gb|EEQ73261.1| protein phosphatase 2a [Blastomyces dermatitidis SLH14081] gb|EEQ89388.1| protein phosphatase 2a [Blastomyces dermatitidis ER-3] gb|EGE85932.1| protein phosphatase 2a [Blastomyces dermatitidis ATCC 18188] gb|EQL30934.1| hypothetical protein BDFG_06690 [Blastomyces dermatitidis ATCC 26199]	0.0, Method: Compositional matrix adjust.	85.69	87.26
g1266.t1	gb|EGE85933.1| RNA polymerase III transcription factor subunit [Blastomyces dermatitidis ATCC 18188]	0.0, Method: Compositional matrix adjust.	71.45	74.08
g1267.t1	gb|EQL30938.1| hypothetical protein BDFG_06692 [Blastomyces dermatitidis ATCC 26199]	e-131, Method: Compositional matrix adjust.	60.16	65.24
g1268.t1	gb|EGE84061.1| ribokinase [Blastomyces dermatitidis ATCC 18188]	0.0, Method: Compositional matrix adjust.	71.89	76.87
g1269.t1	gb|EGC46922.1| enoyl-CoA hydratase [Histoplasma capsulatum H88]	0.0, Method: Compositional matrix adjust.	85.57	92.78
g1270.t1	gb|EEH05271.1| drug resistance transporter EmrB/QacA subfamily [Histoplasma capsulatum G186AR]	0.0, Method: Compositional matrix adjust.	63.91	70.06
g1271.t1	gb|EGC46919.1| DNA replication licensing factor mcm5 [Histoplasma capsulatum H88]	0.0, Method: Compositional matrix adjust.	97.91	99.58
g1272.t1	gb|EGE84068.1| GARP complex component [Blastomyces dermatitidis ATCC 18188]	0.0, Method: Compositional matrix adjust.	82.26	86.88
g1273.t1	gb|EER41035.1| predicted protein [Histoplasma capsulatum H143] gb|EGC46917.1| predicted protein [Histoplasma capsulatum H88]	2e-66, Method: Compositional matrix adjust.	43.69	56.96
g1274.t1	ref|XP_001543369.1| glycogen synthase [Histoplasma capsulatum NAm1] gb|EDN02551.1| glycogen synthase [Histoplasma capsulatum NAm1]	0.0, Method: Compositional matrix adjust.	96.01	98.43
g1275.t1	gb|EER41033.1| phospholipase A2 group XIII [Histoplasma capsulatum H143]	4e-62, Method: Compositional matrix adjust.	60.62	65.62
g1276.t1	gb|EEQ89402.1| farnesyl pyrophosphate synthetase [Blastomyces dermatitidis ER-3] gb|EGE84074.1| farnesyl pyrophosphate synthetase [Blastomyces dermatitidis ATCC 18188] gb|EQL32330.1| farnesyl pyrophosphate synthase [Blastomyces dermatitidis ATCC 26199]	0.0, Method: Compositional matrix adjust.	93.95	97.69
g1277.t1	gb|EGE84075.1| 20S cyclosome subunit [Blastomyces dermatitidis ATCC 18188]	0.0, Method: Compositional matrix adjust.	77.38	80.37
g1278.t1	ref|XP_001242555.1| hypothetical protein CIMG_06451 [Coccidioides immitis RS]	0.0, Method: Compositional matrix adjust.	49.64	63.91
g1279.t1	ref|XP_002628607.1| eukaryotic initiation factor 4A-12 [Blastomyces dermatitidis SLH14081] gb|EEH05260.1| ATP-dependent RNA helicase FAL1 [Histoplasma capsulatum G186AR] gb|EEQ73285.1| eukaryotic initiation factor 4A-12 [Blastomyces dermatitidis SLH14081] gb|EEQ89406.1| eukaryotic initiation factor 4A-12 [Blastomyces dermatitidis ER-3] gb|EER41026.1| ATP-dependent RNA helicase FAL1 [Histoplasma c…	0.0, Method: Compositional matrix adjust.	99.25	99.75
g1280.t1	gb|EQL32335.1| hypothetical protein BDFG_05468 [Blastomyces dermatitidis ATCC 26199]	0.0, Method: Compositional matrix adjust.	82.85	87.29
g1281.t1	gb|EEH05258.1| vacuolar ATP synthase catalytic subunit A [Histoplasma capsulatum G186AR]	0.0, Method: Compositional matrix adjust.	88.21	89.91
g1282.t1	ref|XP_002628611.1| vacuolar dynamin-like GTPase VpsA [Blastomyces dermatitidis SLH14081] gb|EEQ73289.1| vacuolar dynamin-like GTPase VpsA [Blastomyces dermatitidis SLH14081]	0.0, Method: Compositional matrix adjust.	89.26	91.98
g1283.t1	gb|KJJ09748.1| Major facilitator superfamily [Penicillium solitum]	0.0, Method: Compositional matrix adjust.	76.52	81.91
g1284.t1	gb|EEH23265.2| hypothetical protein PABG_05476 [Paracoccidioides brasiliensis Pb03]	0.0, Method: Compositional matrix adjust.	62.9	74.91
g1285.t1	gb|EGE84083.1| integral membrane protein [Blastomyces dermatitidis ATCC 18188]	e-121, Method: Compositional matrix adjust.	74.79	79.34
g1286.t1	ref|XP_002628613.1| potassium ion transporter [Blastomyces dermatitidis SLH14081] gb|EEQ73291.1| potassium ion transporter [Blastomyces dermatitidis SLH14081]	0.0, Method: Compositional matrix adjust.	75.09	84.34
g1287.t1	gb|EER41019.1| oxidoreductase [Histoplasma capsulatum H143]	0.0, Method: Compositional matrix adjust.	78.99	87.57
g1288.t1	ref|XP_010758100.1| dTDP-4-dehydrorhamnose reductase [Paracoccidioides brasiliensis Pb18] gb|EEH46621.2| dTDP-4-dehydrorhamnose reductase [Paracoccidioides brasiliensis Pb18]	0.0, Method: Compositional matrix adjust.	84.28	91.82
g1289.t1	gb|EGE84092.1| hypothetical protein BDDG_07037 [Blastomyces dermatitidis ATCC 18188]	0.0, Method: Compositional matrix adjust.	61.75	68.73
g1290.t1	gb|EEH05248.1| conserved hypothetical protein [Histoplasma capsulatum G186AR]	e-170, Method: Compositional matrix adjust.	60.67	68.82
g1291.t1	gb|EEH05246.1| conserved hypothetical protein [Histoplasma capsulatum G186AR]	7e-47, Method: Compositional matrix adjust.	36.33	45.32
g1293.t1	ref|XP_001827610.2| hypothetical protein AOR_1_1084024 [Aspergillus oryzae RIB40] gb|EIT75712.1| hypothetical protein Ao3042_08219 [Aspergillus oryzae 3.042] gb|KDE84297.1| hypothetical protein AO1008_10881 [Aspergillus oryzae 100-8]	4e-20, Method: Compositional matrix adjust.	39.58	54.17
g1294.t1	gb|EGE84100.1| F-box domain-containing protein [Blastomyces dermatitidis ATCC 18188] gb|EQL32349.1| hypothetical protein BDFG_05480 [Blastomyces dermatitidis ATCC 26199]	0.0, Method: Compositional matrix adjust.	80	83.93
g1295.t1	gb|EEH05243.1| asparagine-rich protein [Histoplasma capsulatum G186AR] gb|EGC46890.1| asparagine-rich protein [Histoplasma capsulatum H88]	0.0, Method: Compositional matrix adjust.	87.1	87.9
g1296.t1	gb|EEH05242.1| condensin subunit [Histoplasma capsulatum G186AR]	0.0, Method: Compositional matrix adjust.	71.59	75.72
g1297.t1	ref|XP_002628628.1| cysteine synthase [Blastomyces dermatitidis SLH14081] gb|EEQ73306.1| cysteine synthase [Blastomyces dermatitidis SLH14081] gb|EEQ89428.1| cysteine synthase [Blastomyces dermatitidis ER-3] gb|EGE84103.1| cysteine synthase [Blastomyces dermatitidis ATCC 18188] gb|EQL32355.1| cysteine synthase [Blastomyces dermatitidis ATCC 26199]	0.0, Method: Compositional matrix adjust.	92.55	94.15
g1298.t1	gb|EGE84104.1| hypothetical protein BDDG_07049 [Blastomyces dermatitidis ATCC 18188]	0.0, Method: Compositional matrix adjust.	64.44	74.07
g1299.t1	ref|XP_002628631.1| sulfite oxidase [Blastomyces dermatitidis SLH14081] gb|EEQ73309.1| sulfite oxidase [Blastomyces dermatitidis SLH14081] gb|EEQ89434.1| sulfite oxidase [Blastomyces dermatitidis ER-3]	0.0, Method: Compositional matrix adjust.	76.04	81.42
g1300.t1	ref|XP_002628632.1| mitochondrial import inner membrane translocase subunit tim22 [Blastomyces dermatitidis SLH14081] gb|EEQ73310.1| mitochondrial import inner membrane translocase subunit tim22 [Blastomyces dermatitidis SLH14081] gb|EGE84110.1| mitochondrial import inner membrane translocase subunit tim22 [Blastomyces dermatitidis ATCC 18188] gb|EQL32360.1| hypothetical protein BDFG_05488 [Blast…	7e-79, Method: Compositional matrix adjust.	67.37	69.47
g1301.t1	ref|XP_007928092.1| hypothetical protein MYCFIDRAFT_77074 [Pseudocercospora fijiensis CIRAD86] gb|EME81156.1| hypothetical protein MYCFIDRAFT_77074 [Pseudocercospora fijiensis CIRAD86]	e-121, Method: Compositional matrix adjust.	55.91	69.97
g1302.t1	gb|EGE79431.1| inositol polyphosphate phosphatase [Blastomyces dermatitidis ATCC 18188]	0.0, Method: Compositional matrix adjust.	78.87	84.11
g1303.t1	gb|EQL28799.1| hypothetical protein BDFG_08507 [Blastomyces dermatitidis ATCC 26199]	4e-43, Method: Compositional matrix adjust.	86.59	89.02
g1304.t1	ref|XP_001543301.1| proteasome component PRE6 [Histoplasma capsulatum NAm1] gb|EDN02483.1| proteasome component PRE6 [Histoplasma capsulatum NAm1] gb|EER40993.1| proteasome component PRE6 [Histoplasma capsulatum H143] gb|EGC46874.1| proteasome component [Histoplasma capsulatum H88]	e-176, Method: Compositional matrix adjust.	89.59	91.08
g1305.t1	ref|XP_007787152.1| hypothetical protein EPUS_08304 [Endocarpon pusillum Z07020] gb|ERF75490.1| hypothetical protein EPUS_08304 [Endocarpon pusillum Z07020]	1e-24, Method: Compositional matrix adjust.	31.94	50.46
g1306.t1	dbj|GAM34962.1| hypothetical protein TCE0_015r02893 [Talaromyces cellulolyticus]	e-158, Method: Compositional matrix adjust.	50.78	66.37
g1307.t1	ref|XP_002628638.1| D-lactate dehydrogenase 2 [Blastomyces dermatitidis SLH14081] gb|EEQ73316.1| D-lactate dehydrogenase 2 [Blastomyces dermatitidis SLH14081]	0.0, Method: Compositional matrix adjust.	86.18	90.91
g1308.t1	ref|XP_002628637.1| Mst3-like protein kinase [Blastomyces dermatitidis SLH14081] gb|EEQ73315.1| Mst3-like protein kinase [Blastomyces dermatitidis SLH14081]	0.0, Method: Compositional matrix adjust.	91.93	95.55
g1311.t1	ref|XP_001543305.1| predicted protein [Histoplasma capsulatum NAm1] gb|EDN02487.1| predicted protein [Histoplasma capsulatum NAm1]	9e-53, Method: Compositional matrix adjust.	50.83	62.98
g1312.t1	ref|XP_001543306.1| predicted protein [Histoplasma capsulatum NAm1] gb|EDN02488.1| predicted protein [Histoplasma capsulatum NAm1]	0.0, Method: Compositional matrix adjust.	84.7	90.57
g1313.t1	gb|EGE09350.1| Phosphotransferase enzyme family protein [Trichophyton equinum CBS 127.97]	7e-18, Method: Compositional matrix adjust.	47	67
g1314.t1	gb|EGE84112.1| hypothetical protein BDDG_07057 [Blastomyces dermatitidis ATCC 18188]	e-131, Method: Compositional matrix adjust.	68.25	78.83
g1315.t1	gb|EXL54557.1| hypothetical protein FOCG_05415 [Fusarium oxysporum f. sp. radicis-lycopersici 26381]	2e-31, Method: Compositional matrix adjust.	38.27	48.98
g1316.t1	gb|EQL32361.1| hypothetical protein BDFG_05489 [Blastomyces dermatitidis ATCC 26199]	0.0, Method: Compositional matrix adjust.	71.18	75.35
g1317.t1	ref|XP_001543297.1| predicted protein [Histoplasma capsulatum NAm1] gb|EDN02479.1| predicted protein [Histoplasma capsulatum NAm1]	0.0, Method: Compositional matrix adjust.	76.41	82.63
g1318.t1	gb|EEH17769.2| hypothetical protein PABG_00332 [Paracoccidioides brasiliensis Pb03]	0.0, Method: Compositional matrix adjust.	81.59	90.05
g1319.t1	gb|KFY58394.1| hypothetical protein V497_04862 [Pseudogymnoascus pannorum VKM F-4516 (FW-969)]	e-175, Method: Compositional matrix adjust.	45.4	58.97
g1320.t1	gb|EQL28791.1| hypothetical protein BDFG_08498, partial [Blastomyces dermatitidis ATCC 26199]	5e-59, Method: Compositional matrix adjust.	56.06	67.17
g1321.t1	emb|CAK42334.1| hypothetical protein An15g02310 [Aspergillus niger]	2e-44, Method: Compositional matrix adjust.	30.13	47.53
g1322.t1	gb|EGE79419.1| hypothetical protein BDDG_02358 [Blastomyces dermatitidis ATCC 18188] gb|EQL28389.1| RalA-binding protein 1 [Blastomyces dermatitidis ATCC 26199]	6e-99, Method: Compositional matrix adjust.	81.97	83.61
g1323.t1	gb|EEH05213.1| NADH-ubiquinone oxidoreductase [Histoplasma capsulatum G186AR]	e-146, Method: Compositional matrix adjust.	92.17	95.39
g1324.t1	gb|EQL28391.1| hypothetical protein BDFG_08876 [Blastomyces dermatitidis ATCC 26199]	3e-34, Method: Compositional matrix adjust.	35	37.86
g1325.t1	ref|XP_002628651.1| dephospho-CoA kinase [Blastomyces dermatitidis SLH14081] gb|EEQ73329.1| dephospho-CoA kinase [Blastomyces dermatitidis SLH14081]	e-144, Method: Compositional matrix adjust.	77.46	80.99
g1326.t1	ref|XP_002628650.1| conserved hypothetical protein [Blastomyces dermatitidis SLH14081] gb|EEQ73328.1| conserved hypothetical protein [Blastomyces dermatitidis SLH14081] gb|EGE79423.1| hypothetical protein BDDG_02362 [Blastomyces dermatitidis ATCC 18188]	0.0, Method: Compositional matrix adjust.	72.21	82.18
g1327.t1	ref|XP_001543291.1| hypothetical protein HCAG_00337 [Histoplasma capsulatum NAm1] gb|EDN02473.1| hypothetical protein HCAG_00337 [Histoplasma capsulatum NAm1]	0.0, Method: Compositional matrix adjust.	90.21	91.26
g1328.t1	gb|EQL28384.1| insulysin [Blastomyces dermatitidis ATCC 26199]	0.0, Method: Compositional matrix adjust.	80.58	85.89
g1329.t1	gb|EQL28383.1| hypothetical protein BDFG_08865 [Blastomyces dermatitidis ATCC 26199]	0.0, Method: Compositional matrix adjust.	74.13	79.73
g1330.t1	gb|EQL28382.1| hypothetical protein BDFG_08864 [Blastomyces dermatitidis ATCC 26199]	0.0, Method: Compositional matrix adjust.	71.88	79.69
g1331.t1	gb|EGE79411.1| chitin deacetylase [Blastomyces dermatitidis ATCC 18188] gb|EQL28380.1| chitin deacetylase [Blastomyces dermatitidis ATCC 26199] gb|EQL28381.1| chitin deacetylase, variant [Blastomyces dermatitidis ATCC 26199]	0.0, Method: Compositional matrix adjust.	71.36	78.02
g1332.t1	ref|XP_010760235.1| hypothetical protein PADG_05018 [Paracoccidioides brasiliensis Pb18] gb|EEH48939.2| hypothetical protein PADG_05018 [Paracoccidioides brasiliensis Pb18]	0.0, Method: Compositional matrix adjust.	64.27	71.51
g1333.t1	ref|XP_002628667.1| predicted protein [Blastomyces dermatitidis SLH14081] gb|EEQ73345.1| predicted protein [Blastomyces dermatitidis SLH14081]	0.0, Method: Compositional matrix adjust.	48.93	57.76
g1334.t1	gb|EGE79407.1| septation initiation network scaffold protein cdc11 [Blastomyces dermatitidis ATCC 18188]	0.0, Method: Compositional matrix adjust.	67.36	72.88
g1335.t1	gb|EEH06855.1| phosphotransferase enzyme family protein [Histoplasma capsulatum G186AR]	1e-24, Method: Compositional matrix adjust.	43.79	54.9
g1336.t1	gb|EQL31583.1| hypothetical protein BDFG_06045 [Blastomyces dermatitidis ATCC 26199]	0.0, Method: Compositional matrix adjust.	63.83	68.09
g1337.t1	ref|XP_002628670.1| MFS monocarboxylic acid transporter [Blastomyces dermatitidis SLH14081] gb|EEQ73348.1| MFS monocarboxylic acid transporter [Blastomyces dermatitidis SLH14081]	0.0, Method: Compositional matrix adjust.	68.11	72.29
g1338.t1	gb|EEQ89475.1| conserved hypothetical protein [Blastomyces dermatitidis ER-3] gb|EGE79404.1| hypothetical protein BDDG_02343 [Blastomyces dermatitidis ATCC 18188] gb|EQL31585.1| hypothetical protein BDFG_06047 [Blastomyces dermatitidis ATCC 26199]	0.0, Method: Compositional matrix adjust.	62.76	69.1
g1339.t1	gb|EEQ89476.1| alpha-1,2-mannosyltransferase [Blastomyces dermatitidis ER-3] gb|EGE79403.1| alpha-1,2-mannosyltransferase [Blastomyces dermatitidis ATCC 18188]	0.0, Method: Compositional matrix adjust.	78.07	82.09
g1340.t1	ref|XP_002628673.1| kinesin family protein [Blastomyces dermatitidis SLH14081] gb|EEQ73351.1| kinesin family protein [Blastomyces dermatitidis SLH14081] gb|EEQ89477.1| kinesin family protein [Blastomyces dermatitidis ER-3]	0.0, Method: Compositional matrix adjust.	80.92	84.61
g1341.t1	ref|XP_002628676.1| predicted protein [Blastomyces dermatitidis SLH14081] gb|EEQ73354.1| predicted protein [Blastomyces dermatitidis SLH14081]	1e-39, Method: Compositional matrix adjust.	46.53	51.98
g1342.t1	ref|XP_001543241.1| predicted protein [Histoplasma capsulatum NAm1] gb|EDN02423.1| predicted protein [Histoplasma capsulatum NAm1]	0.0, Method: Compositional matrix adjust.	64.34	67.31
g1343.t1	gb|EGC46818.1| WD40 repeat-containing protein [Histoplasma capsulatum H88]	0.0, Method: Compositional matrix adjust.	87.01	92.24
g1344.t1	ref|XP_002628679.1| chorismate mutase [Blastomyces dermatitidis SLH14081] gb|EEQ73357.1| chorismate mutase [Blastomyces dermatitidis SLH14081] gb|EEQ89483.1| chorismate mutase [Blastomyces dermatitidis ER-3]	e-180, Method: Compositional matrix adjust.	89.57	91.01
g1345.t1	gb|EEQ89484.1| protein bcp1 [Blastomyces dermatitidis ER-3] gb|EGE79394.1| bcp1 [Blastomyces dermatitidis ATCC 18188] gb|EQL31595.1| protein bcp1 [Blastomyces dermatitidis ATCC 26199]	e-168, Method: Compositional matrix adjust.	80.2	83.96
g1346.t1	ref|XP_002628681.1| conserved hypothetical protein [Blastomyces dermatitidis SLH14081] gb|EEQ73359.1| conserved hypothetical protein [Blastomyces dermatitidis SLH14081]	2e-51, Method: Compositional matrix adjust.	79.81	84.62
g1347.t1	gb|EMR87144.1| putative gag-pol poly protein [Botrytis cinerea BcDW1]	0.0, Method: Compositional matrix adjust.	43.81	60.86
g1348.t1	gb|EEH17437.2| hypothetical protein PABG_07433 [Paracoccidioides brasiliensis Pb03]	2e-13, Method: Compositional matrix adjust.	100	100
g1349.t1	gb|EQL29442.1| hypothetical protein BDFG_07984 [Blastomyces dermatitidis ATCC 26199]	1e-14, Method: Compositional matrix adjust.	70.59	78.43
g1350.t1	ref|XP_001537028.1| predicted protein [Histoplasma capsulatum NAm1] gb|EDN04471.1| predicted protein [Histoplasma capsulatum NAm1]	e-151, Method: Compositional matrix adjust.	74.44	80.83
g1351.t1	gb|EER40779.1| conserved hypothetical protein [Histoplasma capsulatum H143]	8e-34, Method: Compositional matrix adjust.	79.45	83.56
g1352.t1	ref|XP_001543329.1| predicted protein [Histoplasma capsulatum NAm1] gb|EDN02511.1| predicted protein [Histoplasma capsulatum NAm1]	4e-69, Method: Compositional matrix adjust.	85.95	91.74
g1353.t1	ref|XP_001543333.1| conserved hypothetical protein [Histoplasma capsulatum NAm1] gb|EDN02515.1| conserved hypothetical protein [Histoplasma capsulatum NAm1]	0.0, Method: Compositional matrix adjust.	85.33	87.35
g1354.t1	gb|EQL35180.1| hypothetical protein BDFG_03161 [Blastomyces dermatitidis ATCC 26199]	1e-27, Method: Compositional matrix adjust.	55.56	68.69
g1355.t1	ref|XP_681114.1| hypothetical protein AN7845.2 [Aspergillus nidulans FGSC A4] gb|EAA61184.1| hypothetical protein AN7845.2 [Aspergillus nidulans FGSC A4] tpe|CBF80228.1| TPA: conserved hypothetical protein [Aspergillus nidulans FGSC A4]	6e-25, Method: Compositional matrix adjust.	40.94	56.38
g1356.t1	gb|EEQ92473.1| conserved hypothetical protein [Blastomyces dermatitidis ER-3]	1e-55, Method: Compositional matrix adjust.	56.57	66.29
g1357.t1	ref|XP_001535802.1| hypothetical protein HCAG_09270 [Histoplasma capsulatum NAm1] gb|EDN05345.1| predicted protein [Histoplasma capsulatum NAm1]	2e-07, Method: Compositional matrix adjust.	28.93	45.28
g1358.t1	gb|EEQ87716.1| NAD-specific glutamate dehydrogenase [Blastomyces dermatitidis ER-3] gb|EGE77687.1| NAD-specific glutamate dehydrogenase [Blastomyces dermatitidis ATCC 18188] gb|EQL32665.1| NAD-specific glutamate dehydrogenase [Blastomyces dermatitidis ATCC 26199]	0.0, Method: Compositional matrix adjust.	95.16	98.12
g1359.t1	gb|EGE77690.1| NmrA family protein [Blastomyces dermatitidis ATCC 18188] gb|EQL32668.1| hypothetical protein BDFG_05209 [Blastomyces dermatitidis ATCC 26199]	e-159, Method: Compositional matrix adjust.	69.23	77.22
g1360.t1	gb|EEH11390.1| predicted protein [Histoplasma capsulatum G186AR]	3e-16, Method: Compositional matrix adjust.	49.04	51.92
g1361.t1	ref|XP_002623912.1| PHD finger and JmjC domain-containing protein [Blastomyces dermatitidis SLH14081] gb|EEQ70427.1| PHD finger and JmjC domain-containing protein [Blastomyces dermatitidis SLH14081]	0.0, Method: Compositional matrix adjust.	74.42	79.05
g1362.t1	gb|EGE77693.1| vacuolar protein sorting protein 62 [Blastomyces dermatitidis ATCC 18188]	0.0, Method: Compositional matrix adjust.	78.18	84.53
g1363.t1	gb|EER39207.1| conserved hypothetical protein [Histoplasma capsulatum H143]	e-114, Method: Compositional matrix adjust.	57.36	61.96
g1364.t1	ref|XP_007279583.1| MFS monocarboxylate [Colletotrichum gloeosporioides Nara gc5] gb|ELA31333.1| MFS monocarboxylate [Colletotrichum gloeosporioides Nara gc5] gb|EQB56528.1| hypothetical protein CGLO_03452 [Colletotrichum gloeosporioides Cg-14]	e-131, Method: Compositional matrix adjust.	53.45	70.69
g1365.t1	ref|XP_002797153.1| pre-mRNA branch site protein p14 [Paracoccidioides sp. 'lutzii' Pb01] ref|XP_010759612.1| hypothetical protein PADG_03816 [Paracoccidioides brasiliensis Pb18] gb|EEH47732.1| hypothetical protein PADG_03816 [Paracoccidioides brasiliensis Pb18] gb|EEH18921.2| hypothetical protein PABG_01240 [Paracoccidioides brasiliensis Pb03]	6e-79, Method: Compositional matrix adjust.	97.39	99.13
g1366.t1	ref|XP_002623915.1| vacuolar membrane protein [Blastomyces dermatitidis SLH14081] gb|EEQ70430.1| vacuolar membrane protein [Blastomyces dermatitidis SLH14081] gb|EEQ87706.1| vacuolar membrane protein [Blastomyces dermatitidis ER-3] gb|EGE77698.1| vacuolar membrane protein [Blastomyces dermatitidis ATCC 18188] gb|EQL32676.1| hypothetical protein BDFG_05215 [Blastomyces dermatitidis ATCC 26199]	e-144, Method: Compositional matrix adjust.	61.92	66.3
g1367.t1	gb|EGE77699.1| small nucleolar ribonucleoprotein complex subunit [Blastomyces dermatitidis ATCC 18188]	0.0, Method: Compositional matrix adjust.	81.22	85.45
g1368.t1	gb|EGE77700.1| hexokinase [Blastomyces dermatitidis ATCC 18188]	0.0, Method: Compositional matrix adjust.	94.69	98.57
g1369.t1	gb|EEQ87703.1| SIR2 family histone deacetylase [Blastomyces dermatitidis ER-3] gb|EQL32679.1| NAD-dependent histone deacetylase SIR2 [Blastomyces dermatitidis ATCC 26199]	0.0, Method: Compositional matrix adjust.	82.31	88.92
g1370.t1	gb|EQL32680.1| hypothetical protein BDFG_05219 [Blastomyces dermatitidis ATCC 26199]	0.0, Method: Compositional matrix adjust.	80.73	85.19
g1371.t1	gb|EGE77703.1| ammonium transporter MEP3 [Blastomyces dermatitidis ATCC 18188]	0.0, Method: Compositional matrix adjust.	89	91.7
g1372.t1	ref|XP_002623922.1| calcium-transporting P-type ATPase [Blastomyces dermatitidis SLH14081] gb|EEQ70437.1| calcium-transporting P-type ATPase [Blastomyces dermatitidis SLH14081] gb|EEQ87700.1| calcium-transporting P-type ATPase [Blastomyces dermatitidis ER-3] gb|EGE77704.1| calcium-transporting ATPase 1 [Blastomyces dermatitidis ATCC 18188] gb|EQL32684.1| Ca2+-transporting ATPase [Blastomyces derm…	0.0, Method: Compositional matrix adjust.	87.67	89.77
g1373.t1	gb|EEQ87699.1| double-strand-break repair protein rad21 [Blastomyces dermatitidis ER-3] gb|EGE77705.1| double-strand-break repair protein rad21 [Blastomyces dermatitidis ATCC 18188] gb|EQL32685.1| cohesin complex subunit SCC1 [Blastomyces dermatitidis ATCC 26199]	0.0, Method: Compositional matrix adjust.	90.43	93.89
g1374.t1	ref|XP_001535802.1| hypothetical protein HCAG_09270 [Histoplasma capsulatum NAm1] gb|EDN05345.1| predicted protein [Histoplasma capsulatum NAm1]	2e-18, Method: Compositional matrix adjust.	35.85	54.72
g1375.t1	ref|XP_001541569.1| predicted protein [Histoplasma capsulatum NAm1] gb|EDN07136.1| predicted protein [Histoplasma capsulatum NAm1]	3e-80, Method: Compositional matrix adjust.	49.49	54.21
g1376.t1	gb|EER39225.1| tyrosinase [Histoplasma capsulatum H143] gb|EGC46395.1| tyrosinase [Histoplasma capsulatum H88]	0.0, Method: Compositional matrix adjust.	77.43	83.64
g1377.t1	ref|XP_002791792.1| hypothetical protein PAAG_06531 [Paracoccidioides sp. 'lutzii' Pb01] gb|EEH35484.1| hypothetical protein PAAG_06531 [Paracoccidioides sp. 'lutzii' Pb01]	5e-26, Method: Compositional matrix adjust.	40.97	54.17
g1378.t1	ref|XP_002623930.1| C6 finger domain-containing protein [Blastomyces dermatitidis SLH14081] sp|C5JT39.1|ACUK_AJEDS RecName: Full=Transcription activator of gluconeogenesis BDBG_054 38 [Blastomyces dermatitidis SLH14081] gb|EEQ70445.1| C6 finger domain-containing protein [Blastomyces dermatitidis SLH14081]	0.0, Method: Compositional matrix adjust.	76.44	80.66
g1379.t1	gb|EGE77714.1| riboflavin kinase [Blastomyces dermatitidis ATCC 18188]	e-102, Method: Compositional matrix adjust.	76.17	78.5
g1380.t1	ref|XP_002623933.1| conserved hypothetical protein [Blastomyces dermatitidis SLH14081] gb|EEQ70448.1| conserved hypothetical protein [Blastomyces dermatitidis SLH14081] gb|EGE77716.1| hypothetical protein BDDG_00653 [Blastomyces dermatitidis ATCC 18188] gb|EQL32699.1| hypothetical protein BDFG_05231 [Blastomyces dermatitidis ATCC 26199]	8e-35, Method: Compositional matrix adjust.	67.33	80.2
g1381.t1	gb|EQL32700.1| hypothetical protein BDFG_05232 [Blastomyces dermatitidis ATCC 26199]	0.0, Method: Compositional matrix adjust.	82.86	87.41
g1382.t1	gb|EQL32701.1| minichromosome maintenance protein 4 (cell division control protein 54) [Blastomyces dermatitidis ATCC 26199]	0.0, Method: Compositional matrix adjust.	84.71	87.67
g1383.t1	ref|XP_002623936.1| vacuolar transporter chaperone Vtc4 [Blastomyces dermatitidis SLH14081] gb|EEQ70451.1| vacuolar transporter chaperone Vtc4 [Blastomyces dermatitidis SLH14081] gb|EGE77719.1| vacuolar transporter chaperone Vtc4 [Blastomyces dermatitidis ATCC 18188]	0.0, Method: Compositional matrix adjust.	76.57	79.71
g1384.t1	gb|EEQ87685.1| oligosaccharyl transferase subunit [Blastomyces dermatitidis ER-3] gb|EGE77720.1| oligosaccharyl transferase subunit [Blastomyces dermatitidis ATCC 18188] gb|EQL32704.1| oligosaccharyl transferase complex subunit OST4 [Blastomyces dermatitidis ATCC 26199]	0.0, Method: Compositional matrix adjust.	84.29	90.26
g1385.t1	gb|EGE77721.1| IdgA domain-containing protein [Blastomyces dermatitidis ATCC 18188]	0.0, Method: Compositional matrix adjust.	79.71	88.14
g1386.t1	ref|XP_002623939.1| dienelactone hydrolase [Blastomyces dermatitidis SLH14081] gb|EEQ70454.1| dienelactone hydrolase [Blastomyces dermatitidis SLH14081] gb|EGE77722.1| dienelactone hydrolase [Blastomyces dermatitidis ATCC 18188] gb|EQL32706.1| hypothetical protein BDFG_05238 [Blastomyces dermatitidis ATCC 26199]	0.0, Method: Compositional matrix adjust.	80.74	88.64
g1387.t1	dbj|GAM38922.1| hypothetical protein TCE0_034r10050 [Talaromyces cellulolyticus]	4e-52, Method: Compositional matrix adjust.	48.19	62.18
g1388.t1	gb|EGE77724.1| arginine N-methyltransferase 2 [Blastomyces dermatitidis ATCC 18188]	0.0, Method: Compositional matrix adjust.	80.56	86.42
g1389.t1	ref|XP_002623951.1| conserved hypothetical protein [Blastomyces dermatitidis SLH14081] gb|EEQ70466.1| conserved hypothetical protein [Blastomyces dermatitidis SLH14081]	0.0, Method: Compositional matrix adjust.	89.14	95.21
g1390.t1	ref|XP_002623952.1| prohibitin-2 [Blastomyces dermatitidis SLH14081] gb|EEQ70467.1| prohibitin-2 [Blastomyces dermatitidis SLH14081] gb|EEQ87675.1| prohibitin-2 [Blastomyces dermatitidis ER-3] gb|EGE77732.1| prohibitin-2 [Blastomyces dermatitidis ATCC 18188] gb|EQL38007.1| hypothetical protein BDFG_00414 [Blastomyces dermatitidis ATCC 26199]	e-170, Method: Compositional matrix adjust.	78.46	80.39
g1391.t1	ref|XP_002623953.1| polyadenylation factor subunit CstF64 [Blastomyces dermatitidis SLH14081] gb|EEQ70468.1| polyadenylation factor subunit CstF64 [Blastomyces dermatitidis SLH14081] gb|EEQ87674.1| polyadenylation factor subunit CstF64 [Blastomyces dermatitidis ER-3] gb|EGE77733.1| polyadenylation factor subunit CstF64 [Blastomyces dermatitidis ATCC 18188] gb|EQL38008.1| hypothetical protein BDFG…	e-128, Method: Compositional matrix adjust.	67.32	67.97
g1392.t1	gb|EQL38011.1| hypothetical protein BDFG_00417 [Blastomyces dermatitidis ATCC 26199]	0.0, Method: Compositional matrix adjust.	78.8	86.01
g1393.t1	gb|EEH11427.1| NADH-ubiquinone oxidoreductase [Histoplasma capsulatum G186AR]	e-180, Method: Compositional matrix adjust.	91.89	96.53
g1394.t1	ref|XP_002797186.1| conserved hypothetical protein [Paracoccidioides sp. 'lutzii' Pb01]	4e-75, Method: Compositional matrix adjust.	96.36	99.09
g1395.t1	ref|XP_001541591.1| hypothetical protein HCAG_03689 [Histoplasma capsulatum NAm1] gb|EDN07158.1| hypothetical protein HCAG_03689 [Histoplasma capsulatum NAm1]	0.0, Method: Compositional matrix adjust.	76.73	83.47
g1396.t1	ref|XP_002797188.1| DUF814 domain-containing protein [Paracoccidioides sp. 'lutzii' Pb01 ]	0.0, Method: Compositional matrix adjust.	65.98	72.99
g1397.t1	gb|EGE77740.1| hypothetical protein BDDG_00677 [Blastomyces dermatitidis ATCC 18188]	0.0, Method: Compositional matrix adjust.	84.37	88.32
g1398.t1	ref|XP_001541596.1| 60S ribosomal protein L30 [Histoplasma capsulatum NAm1] gb|EDN07163.1| cytosolic large ribosomal subunit protein L30 [Histoplasma capsulatum NAm1]	3e-71, Method: Compositional matrix adjust.	98.15	100
g1399.t1	ref|XP_002797192.1| conserved hypothetical protein [Paracoccidioides sp. 'lutzii' Pb01]	2e-87, Method: Compositional matrix adjust.	51.7	63.77
g1400.t1	ref|XP_001541597.1| 60S ribosomal protein L10 [Histoplasma capsulatum NAm1] gb|EDN07164.1| 60S ribosomal protein L10-B [Histoplasma capsulatum NAm1] gb|EEH11435.1| ribosomal L10 protein [Histoplasma capsulatum G186AR] gb|EER39251.1| ribosomal L10 protein [Histoplasma capsulatum H143] gb|EGC46421.1| ribosomal L10 protein [Histoplasma capsulatum H88]	e-163, Method: Compositional matrix adjust.	98.21	100
g1401.t1	ref|XP_002623964.1| conserved hypothetical protein [Blastomyces dermatitidis SLH14081] gb|EEQ70479.1| conserved hypothetical protein [Blastomyces dermatitidis SLH14081] gb|EEQ87663.1| conserved hypothetical protein [Blastomyces dermatitidis ER-3] gb|EGE77746.1| hypothetical protein BDDG_00683 [Blastomyces dermatitidis ATCC 18188] gb|EQL38025.1| hypothetical protein BDFG_00427 [Blastomyces dermati…	0.0, Method: Compositional matrix adjust.	57.65	62.23
g1402.t1	gb|KFZ20352.1| hypothetical protein V502_03223 [Pseudogymnoascus pannorum VKM F-4520 (FW-2644)]	e-103, Method: Compositional matrix adjust.	54.86	71.53
g1403.t1	gb|EXA31867.1| hypothetical protein FOVG_16849 [Fusarium oxysporum f. sp. pisi HDV247]	e-166, Method: Compositional matrix adjust.	64.94	75.86
g1404.t1	ref|XP_002623967.1| ATP-dependent RNA helicase [Blastomyces dermatitidis SLH14081] gb|EEQ70482.1| ATP-dependent RNA helicase [Blastomyces dermatitidis SLH14081] gb|EEQ87660.1| ATP-dependent RNA helicase [Blastomyces dermatitidis ER-3]	0.0, Method: Compositional matrix adjust.	79.14	83.44
g1405.t1	ref|XP_002623968.1| taurine catabolism dioxygenase TauD [Blastomyces dermatitidis SLH14081] gb|EEQ70483.1| taurine catabolism dioxygenase TauD [Blastomyces dermatitidis SLH14081] gb|EEQ87659.1| taurine catabolism dioxygenase TauD [Blastomyces dermatitidis ER-3] gb|EQL38030.1| hypothetical protein BDFG_00431 [Blastomyces dermatitidis ATCC 26199] gb|EQL38031.1| hypothetical protein, variant [Blasto…	0.0, Method: Compositional matrix adjust.	89.95	93.72
g1406.t1	gb|EER39255.1| alpha/beta hydrolase [Histoplasma capsulatum H143]	0.0, Method: Compositional matrix adjust.	76.95	87.85
g1407.t1	gb|EEH11440.1| acetate non-utilizing protein [Histoplasma capsulatum G186AR] gb|EER39256.1| acetate non-utilizing protein [Histoplasma capsulatum H143] gb|EGC46425.1| acetate non-utilizing protein [Histoplasma capsulatum H88]	6e-47, Method: Compositional matrix adjust.	91.03	97.44
g1408.t1	ref|XP_002623972.1| methyltransferase [Blastomyces dermatitidis SLH14081] gb|EEQ70487.1| methyltransferase [Blastomyces dermatitidis SLH14081] gb|EGE77753.1| methyltransferase [Blastomyces dermatitidis ATCC 18188] gb|EQL38037.1| hypothetical protein BDFG_00435 [Blastomyces dermatitidis ATCC 26199]	e-159, Method: Compositional matrix adjust.	80.22	84.89
g1409.t1	ref|XP_001215165.1| small nuclear ribonucleoprotein Sm D1 [Aspergillus terreus NIH2624] gb|EAU33748.1| small nuclear ribonucleoprotein Sm D1 [Aspergillus terreus NIH2624]	4e-46, Method: Compositional matrix adjust.	81.25	81.25
g1410.t1	gb|EEH11443.1| predicted protein [Histoplasma capsulatum G186AR]	0.0, Method: Compositional matrix adjust.	83.52	90.5
g1411.t1	gb|EGE77755.1| GTP-binding protein 2 [Blastomyces dermatitidis ATCC 18188]	0.0, Method: Compositional matrix adjust.	70.88	75.46
g1412.t1	ref|XP_001541641.1| conserved hypothetical protein [Histoplasma capsulatum NAm1] gb|EDN07208.1| conserved hypothetical protein [Histoplasma capsulatum NAm1]	0.0, Method: Compositional matrix adjust.	61.32	74.24
g1413.t1	gb|EQL38041.1| hypothetical protein BDFG_00438 [Blastomyces dermatitidis ATCC 26199]	0.0, Method: Compositional matrix adjust.	74.87	79.89
g1414.t1	ref|XP_002623978.1| conserved hypothetical protein [Blastomyces dermatitidis SLH14081] gb|EEQ70493.1| conserved hypothetical protein [Blastomyces dermatitidis SLH14081] gb|EEQ87649.1| conserved hypothetical protein [Blastomyces dermatitidis ER-3] gb|EGE77762.1| hypothetical protein BDDG_00699 [Blastomyces dermatitidis ATCC 18188] gb|EQL38046.1| hypothetical protein BDFG_00439 [Blastomyces dermati…	2e-80, Method: Compositional matrix adjust.	72.16	76.14
g1415.t1	gb|EQL38048.1| anaphase-promoting complex subunit 2 [Blastomyces dermatitidis ATCC 26199]	0.0, Method: Compositional matrix adjust.	78	82.32
g1416.t1	gb|EGC46431.1| Pof7 F-box protein [Histoplasma capsulatum H88]	0.0, Method: Compositional matrix adjust.	71.72	75.69
g1417.t1	gb|EEH11451.1| membrane transporter [Histoplasma capsulatum G186AR]	0.0, Method: Compositional matrix adjust.	76.62	80.3
g1418.t1	ref|XP_002623982.1| transcription factor RfeD [Blastomyces dermatitidis SLH14081] gb|EEQ70497.1| transcription factor RfeD [Blastomyces dermatitidis SLH14081] gb|EQL38051.1| hypothetical protein BDFG_00444 [Blastomyces dermatitidis ATCC 26199]	0.0, Method: Compositional matrix adjust.	71.99	73.48
g1419.t1	ref|XP_007916994.1| hypothetical protein UCRPA7_6264 [Togninia minima UCRPA7] gb|EON98209.1| hypothetical protein UCRPA7_6264 [Togninia minima UCRPA7]	6e-17, Method: Compositional matrix adjust.	41.67	53.12
g1420.t1	ref|XP_010759165.1| hypothetical protein PADG_03752 [Paracoccidioides brasiliensis Pb18] gb|EEH47668.2| hypothetical protein PADG_03752 [Paracoccidioides brasiliensis Pb18]	e-108, Method: Compositional matrix adjust.	65.52	74.71
g1421.t1	gb|EEH11456.1| conserved hypothetical protein [Histoplasma capsulatum G186AR]	0.0, Method: Compositional matrix adjust.	51.62	65.2
g1422.t1	gb|EEH11457.1| conserved hypothetical protein [Histoplasma capsulatum G186AR]	0.0, Method: Compositional matrix adjust.	68.39	72.41
g1423.t1	gb|EER39270.1| conserved hypothetical protein [Histoplasma capsulatum H143] gb|EGC46438.1| conserved hypothetical protein [Histoplasma capsulatum H88]	0.0, Method: Compositional matrix adjust.	81.75	86.41
g1424.t1	gb|EEH11461.1| alternative oxidase [Histoplasma capsulatum G186AR]	0.0, Method: Compositional matrix adjust.	85.47	91.06
g1425.t1	gb|EEH19343.2| hypothetical protein PABG_01662 [Paracoccidioides brasiliensis Pb03]	5e-48, Method: Compositional matrix adjust.	60.84	72.03
g1426.t1	ref|XP_010759587.1| hypothetical protein PADG_03745 [Paracoccidioides brasiliensis Pb18] gb|EEH47661.1| hypothetical protein PADG_03745 [Paracoccidioides brasiliensis Pb18]	5e-23, Method: Compositional matrix adjust.	70.31	76.56
g1427.t1	gb|EER39276.1| glycerol:H+ symporter [Histoplasma capsulatum H143] gb|EGC46444.1| glycerol:H+ symporter [Histoplasma capsulatum H88]	0.0, Method: Compositional matrix adjust.	80.2	84.43
g1428.t1	gb|EGC46445.1| HIT finger domain-containing protein [Histoplasma capsulatum H88]	e-133, Method: Compositional matrix adjust.	65.4	68.57
g1429.t1	gb|EQL38061.1| hypothetical protein BDFG_00452 [Blastomyces dermatitidis ATCC 26199]	0.0, Method: Compositional matrix adjust.	80.17	85.67
g1430.t1	gb|EEQ87633.1| trafficking protein Mon1 [Blastomyces dermatitidis ER-3] gb|EGE77777.1| trafficking protein Mon1 [Blastomyces dermatitidis ATCC 18188] gb|EQL38062.1| hypothetical protein BDFG_00453 [Blastomyces dermatitidis ATCC 26199]	0.0, Method: Compositional matrix adjust.	80.86	87.3
g1431.t1	ref|XP_002623994.1| RecQ family helicase MusN [Blastomyces dermatitidis SLH14081] gb|EEQ70509.1| RecQ family helicase MusN [Blastomyces dermatitidis SLH14081]	0.0, Method: Compositional matrix adjust.	73.74	80.49
g1432.t1	gb|EEQ87631.1| kelch repeats protein [Blastomyces dermatitidis ER-3] gb|EQL38064.1| hypothetical protein BDFG_00455 [Blastomyces dermatitidis ATCC 26199]	0.0, Method: Compositional matrix adjust.	80.07	84.15
g1433.t1	gb|EGE77780.1| tyrosine decarboxylase [Blastomyces dermatitidis ATCC 18188] gb|EQL38065.1| hypothetical protein BDFG_00456 [Blastomyces dermatitidis ATCC 26199]	0.0, Method: Compositional matrix adjust.	81.76	89.41
g1434.t1	gb|EEH11472.1| prolyl peptidase [Histoplasma capsulatum G186AR]	0.0, Method: Compositional matrix adjust.	89.06	95.31
g1435.t1	gb|EEH11473.1| conserved hypothetical protein [Histoplasma capsulatum G186AR]	e-145, Method: Compositional matrix adjust.	64.17	71.11
g1436.t1	ref|XP_002623999.1| KH domain RNA binding protein [Blastomyces dermatitidis SLH14081] gb|EEQ70514.1| KH domain RNA binding protein [Blastomyces dermatitidis SLH14081] gb|EEQ87627.1| KH domain RNA binding protein [Blastomyces dermatitidis ER-3] gb|EGE77783.1| KH domain RNA binding protein [Blastomyces dermatitidis ATCC 18188] gb|EQL38068.1| hypothetical protein BDFG_00459 [Blastomyces dermatitidis…	0.0, Method: Compositional matrix adjust.	87.3	88.31
g1437.t1	ref|XP_002624000.1| conserved hypothetical protein [Blastomyces dermatitidis SLH14081] gb|EEQ70515.1| conserved hypothetical protein [Blastomyces dermatitidis SLH14081]	e-100, Method: Compositional matrix adjust.	58.19	64.11
g1438.t1	gb|EEQ87625.1| conserved hypothetical protein [Blastomyces dermatitidis ER-3] gb|EQL38072.1| hypothetical protein BDFG_00461 [Blastomyces dermatitidis ATCC 26199]	e-141, Method: Compositional matrix adjust.	68.27	76.92
g1439.t1	gb|EGE77786.1| fungal specific transcription factor domain-containing protein [Blastomyces dermatitidis ATCC 18188]	0.0, Method: Compositional matrix adjust.	69.24	76.22
g1440.t1	gb|EEQ87623.1| nuclear pore complex subunit Nup159 [Blastomyces dermatitidis ER-3]	0.0, Method: Compositional matrix adjust.	72.3	77.36
g1441.t1	gb|EEH11479.1| proteasome component [Histoplasma capsulatum G186AR] gb|EGC46459.1| proteasome component [Histoplasma capsulatum H88]	0.0, Method: Compositional matrix adjust.	94.57	98.91
g1442.t1	gb|EEQ87621.1| conserved hypothetical protein [Blastomyces dermatitidis ER-3]	0.0, Method: Compositional matrix adjust.	73.67	79.6
g1443.t1	ref|XP_010759576.1| hypothetical protein PADG_03724 [Paracoccidioides brasiliensis Pb18] gb|EEH47640.1| hypothetical protein PADG_03724 [Paracoccidioides brasiliensis Pb18]	e-149, Method: Compositional matrix adjust.	51.64	67.84
g1444.t1	gb|EQL38077.1| mitochondrial intermediate peptidase [Blastomyces dermatitidis ATCC 26199]	0.0, Method: Compositional matrix adjust.	86.36	92.49
g1445.t1	gb|EGE77791.1| hypothetical protein BDDG_00728 [Blastomyces dermatitidis ATCC 18188] gb|EQL38078.1| hypothetical protein BDFG_00467 [Blastomyces dermatitidis ATCC 26199]	e-127, Method: Compositional matrix adjust.	82.51	85.65
g1446.t1	gb|EGE77792.1| golgi reassembly stacking protein [Blastomyces dermatitidis ATCC 18188] gb|EQL38079.1| hypothetical protein BDFG_00468 [Blastomyces dermatitidis ATCC 26199]	0.0, Method: Compositional matrix adjust.	79.19	82.95
g1447.t1	gb|EEH19370.2| hypothetical protein PABG_01689 [Paracoccidioides brasiliensis Pb03]	0.0, Method: Compositional matrix adjust.	73.84	79.71
g1448.t1	gb|EGE77795.1| serine/threonine protein kinase cbk1 [Blastomyces dermatitidis ATCC 18188]	0.0, Method: Compositional matrix adjust.	81.58	86.13
g1449.t1	ref|XP_010759572.1| hypothetical protein PADG_03715 [Paracoccidioides brasiliensis Pb18] gb|EEH47631.1| hypothetical protein PADG_03715 [Paracoccidioides brasiliensis Pb18]	e-112, Method: Compositional matrix adjust.	85.92	89.32
g1450.t1	gb|EEQ87613.1| DNA damage repair protein Mus42 [Blastomyces dermatitidis ER-3]	0.0, Method: Compositional matrix adjust.	84.2	89.5
g1451.t1	gb|EEH11490.1| DJ-1/PfpI family protein [Histoplasma capsulatum G186AR] gb|EGC46470.1| DJ-1/PfpI family protein [Histoplasma capsulatum H88]	e-145, Method: Compositional matrix adjust.	86.34	91.63
g1452.t1	ref|XP_002624017.1| aspartate aminotransferase [Blastomyces dermatitidis SLH14081] gb|EEQ70532.1| aspartate aminotransferase [Blastomyces dermatitidis SLH14081] gb|EEQ87608.1| aspartate aminotransferase [Blastomyces dermatitidis ER-3] gb|EGE77801.1| aspartate aminotransferase [Blastomyces dermatitidis ATCC 18188] gb|EQL38089.1| aspartate aminotransferase [Blastomyces dermatitidis ATCC 26199]	0.0, Method: Compositional matrix adjust.	88.32	94.86
g1453.t1	gb|EQL38090.1| hypothetical protein BDFG_00477 [Blastomyces dermatitidis ATCC 26199]	0.0, Method: Compositional matrix adjust.	76.72	82.23
g1454.t1	gb|EQL38093.1| adenylate cyclase [Blastomyces dermatitidis ATCC 26199]	0.0, Method: Compositional matrix adjust.	80.41	85.82
g1455.t1	gb|EQL38094.1| hypothetical protein BDFG_00479 [Blastomyces dermatitidis ATCC 26199]	e-137, Method: Compositional matrix adjust.	74.5	78.19
g1456.t1	gb|EEQ87600.1| conserved hypothetical protein [Blastomyces dermatitidis ER-3]	0.0, Method: Compositional matrix adjust.	77.68	82.89
g1457.t1	ref|XP_002624026.1| mitochondrial co-chaperone GrpE [Blastomyces dermatitidis SLH14081] gb|EEQ70541.1| mitochondrial co-chaperone GrpE [Blastomyces dermatitidis SLH14081] gb|EGE77810.1| GRPE protein [Blastomyces dermatitidis ATCC 18188]	e-138, Method: Compositional matrix adjust.	81.74	85.89
g1458.t1	gb|EEQ87598.1| phenylalanyl-tRNA synthetase alpha subunit [Blastomyces dermatitidis ER-3]	0.0, Method: Compositional matrix adjust.	80.3	85.8
g1459.t1	gb|EGE77812.1| mitochondrial dicarboxylate carrier [Blastomyces dermatitidis ATCC 18188] gb|EQL38100.1| hypothetical protein BDFG_00485 [Blastomyces dermatitidis ATCC 26199]	0.0, Method: Compositional matrix adjust.	92.83	97.07
g1460.t1	ref|XP_001541665.1| conserved hypothetical protein [Histoplasma capsulatum NAm1] gb|EDN07232.1| conserved hypothetical protein [Histoplasma capsulatum NAm1]	1e-99, Method: Compositional matrix adjust.	91.56	96.1
g1461.t1	gb|EEQ87593.1| protein transporter SEC31 [Blastomyces dermatitidis ER-3] gb|EQL38105.1| protein transporter SEC31 [Blastomyces dermatitidis ATCC 26199]	0.0, Method: Compositional matrix adjust.	82.65	86.37
g1462.t1	gb|EGE77817.1| TRI7 [Blastomyces dermatitidis ATCC 18188]	0.0, Method: Compositional matrix adjust.	71.26	82.13
g1463.t1	gb|EEQ87591.1| peroxin 14/17 [Blastomyces dermatitidis ER-3] gb|EGE77818.1| peroxin 14/17 [Blastomyces dermatitidis ATCC 18188] gb|EQL38107.1| hypothetical protein BDFG_00491 [Blastomyces dermatitidis ATCC 26199]	e-150, Method: Compositional matrix adjust.	60.1	66.59
g1464.t1	gb|EEH11509.1| conserved hypothetical protein [Histoplasma capsulatum G186AR]	e-158, Method: Compositional matrix adjust.	59.86	63.85
g1465.t1	ref|XP_002624037.1| conserved hypothetical protein [Blastomyces dermatitidis SLH14081] gb|EEQ70552.1| conserved hypothetical protein [Blastomyces dermatitidis SLH14081]	0.0, Method: Compositional matrix adjust.	71.89	80.39
g1466.t1	ref|XP_001541672.1| predicted protein [Histoplasma capsulatum NAm1] gb|EDN07239.1| predicted protein [Histoplasma capsulatum NAm1]	e-137, Method: Compositional matrix adjust.	57.61	66.98
g1467.t1	ref|XP_002624039.1| mitochondrial AAA ATPase [Blastomyces dermatitidis SLH14081] gb|EEQ70554.1| mitochondrial AAA ATPase [Blastomyces dermatitidis SLH14081] gb|EEQ87586.1| mitochondrial AAA ATPase [Blastomyces dermatitidis ER-3] gb|EGE77823.1| mitochondrial AAA ATPase [Blastomyces dermatitidis ATCC 18188] gb|EQL38112.1| hypothetical protein BDFG_00496 [Blastomyces dermatitidis ATCC 26199] gb|EQL3…	0.0, Method: Compositional matrix adjust.	80.39	84.29
g1468.t1	ref|XP_001541674.1| predicted protein [Histoplasma capsulatum NAm1] gb|EDN07241.1| predicted protein [Histoplasma capsulatum NAm1]	6e-35, Method: Compositional matrix adjust.	54.47	59.35
g1469.t1	gb|EEH11514.1| conserved hypothetical protein [Histoplasma capsulatum G186AR]	0.0, Method: Compositional matrix adjust.	82.28	86.41
g1470.t1	ref|XP_001541677.1| urease accessory protein ureG [Histoplasma capsulatum NAm1] gb|EDN07244.1| urease accessory protein ureG [Histoplasma capsulatum NAm1]	e-170, Method: Compositional matrix adjust.	88.35	92.11
g1471.t1	gb|EEQ87581.1| small nucleolar ribonucleoprotein complex subunit [Blastomyces dermatitidis ER-3] gb|EGE77828.1| U3 snoRNP-associated protein Utp7 [Blastomyces dermatitidis ATCC 18188] gb|EQL38117.1| hypothetical protein BDFG_00500 [Blastomyces dermatitidis ATCC 26199] gb|EQL38118.1| hypothetical protein, variant [Blastomyces dermatitidis ATCC 26199]	0.0, Method: Compositional matrix adjust.	85.35	89.38
g1472.t1	gb|EEQ87580.1| pre-rRNA processing protein Tsr1 [Blastomyces dermatitidis ER-3] gb|EGE77829.1| pre-rRNA processing protein Tsr1 [Blastomyces dermatitidis ATCC 18188] gb|EQL38119.1| hypothetical protein BDFG_00501 [Blastomyces dermatitidis ATCC 26199]	0.0, Method: Compositional matrix adjust.	85.71	90.11
g1473.t1	ref|XP_001541680.1| conserved hypothetical protein [Histoplasma capsulatum NAm1] gb|EDN07247.1| conserved hypothetical protein [Histoplasma capsulatum NAm1]	0.0, Method: Compositional matrix adjust.	65.82	72.68
g1474.t1	gb|EEQ87578.1| vesicular-fusion protein sec17 [Blastomyces dermatitidis ER-3] gb|EGE77831.1| vesicular-fusion protein sec17 [Blastomyces dermatitidis ATCC 18188] gb|EQL38121.1| hypothetical protein BDFG_00503 [Blastomyces dermatitidis ATCC 26199]	0.0, Method: Compositional matrix adjust.	96.58	98.63
g1475.t1	ref|XP_002624048.1| conserved hypothetical protein [Blastomyces dermatitidis SLH14081] gb|EEQ70563.1| conserved hypothetical protein [Blastomyces dermatitidis SLH14081]	0.0, Method: Compositional matrix adjust.	63.37	72.38
g1476.t1	gb|EQL38127.1| hypothetical protein BDFG_00507 [Blastomyces dermatitidis ATCC 26199]	0.0, Method: Compositional matrix adjust.	78.16	84.48
g1477.t1	ref|XP_002624052.1| NADPH-adrenodoxin reductase Arh1 [Blastomyces dermatitidis SLH14081] gb|EEQ70567.1| NADPH-adrenodoxin reductase Arh1 [Blastomyces dermatitidis SLH14081]	0.0, Method: Compositional matrix adjust.	77.64	83.12
g1478.t1	gb|EER39348.1| lectin C-type domain-containing protein [Histoplasma capsulatum H143] gb|EGC46509.1| lectin C-type domain-containing protein [Histoplasma capsulatum H88]	0.0, Method: Compositional matrix adjust.	66.15	74.23
g1479.t1	gb|EGE77838.1| translocation protein Sec62 [Blastomyces dermatitidis ATCC 18188]	0.0, Method: Compositional matrix adjust.	72.42	74.74
g1480.t1	gb|EEQ87570.1| peptidase family M20/M25/M40 protein [Blastomyces dermatitidis ER-3] gb|EGE77839.1| peptidase family M20/M25/M40 protein [Blastomyces dermatitidis ATCC 18188]	0.0, Method: Compositional matrix adjust.	67.75	73.48
g1481.t1	gb|EEH35179.2| hypothetical protein PAAG_06226 [Paracoccidioides sp. 'lutzii' Pb01]	9e-09, Method: Compositional matrix adjust.	44.26	63.93
g1483.t1	ref|XP_002624057.1| alpha/beta hydrolase [Blastomyces dermatitidis SLH14081] gb|EEQ70572.1| alpha/beta hydrolase [Blastomyces dermatitidis SLH14081]	0.0, Method: Compositional matrix adjust.	82.87	87.85
g1484.t1	ref|XP_002624058.1| conserved hypothetical protein [Blastomyces dermatitidis SLH14081] gb|EEQ70573.1| conserved hypothetical protein [Blastomyces dermatitidis SLH14081] gb|EEQ87566.1| hypothetical protein BDCG_02686 [Blastomyces dermatitidis ER-3] gb|EGE77843.1| hypothetical protein BDDG_00780 [Blastomyces dermatitidis ATCC 18188] gb|EQL38134.1| hypothetical protein BDFG_00514 [Blastomyces dermat…	e-140, Method: Compositional matrix adjust.	69.1	71.72
g1485.t1	gb|EEH11531.1| carnitine acetyl transferase [Histoplasma capsulatum G186AR]	0.0, Method: Compositional matrix adjust.	88.89	92.65
g1486.t1	ref|XP_002624060.1| conserved hypothetical protein [Blastomyces dermatitidis SLH14081] gb|EEQ70575.1| conserved hypothetical protein [Blastomyces dermatitidis SLH14081]	0.0, Method: Compositional matrix adjust.	58.4	61.47
g1487.t1	gb|EGE77847.1| btn1 [Blastomyces dermatitidis ATCC 18188] gb|EQL38138.1| hypothetical protein BDFG_00517 [Blastomyces dermatitidis ATCC 26199]	0.0, Method: Compositional matrix adjust.	74.47	78.69
g1488.t1	gb|EQL38139.1| esterase/lipase [Blastomyces dermatitidis ATCC 26199]	0.0, Method: Compositional matrix adjust.	79.68	86.89
g1489.t1	gb|EMR87144.1| putative gag-pol poly protein [Botrytis cinerea BcDW1]	0.0, Method: Compositional matrix adjust.	45.81	63.71
g1490.t1	gb|EER36759.1| csx2 protein [Histoplasma capsulatum H143] gb|EGC42573.1| ARF GTPase activator [Histoplasma capsulatum H88]	1e-78, Method: Compositional matrix adjust.	86.49	89.19
g1491.t1	gb|EEH02632.1| conserved hypothetical protein [Histoplasma capsulatum G186AR]	0.0, Method: Compositional matrix adjust.	81.29	84.89
g1492.t1	ref|XP_001539869.1| predicted protein [Histoplasma capsulatum NAm1] gb|EDN08837.1| predicted protein [Histoplasma capsulatum NAm1]	3e-57, Method: Compositional matrix adjust.	79.46	86.61
g1493.t1	gb|KDE09157.1| CK1/CK1/CK1-D protein kinase [Microbotryum violaceum p1A1 Lamole]	2e-82, Method: Compositional matrix adjust.	51.97	67.72
g1494.t1	ref|XP_001544720.1| predicted protein [Histoplasma capsulatum NAm1] gb|EDN03902.1| predicted protein [Histoplasma capsulatum NAm1]	3e-66, Method: Compositional matrix adjust.	47.29	59.57
g1495.t1	gb|EEH06969.1| mitochondrial chaperone BCS1 [Histoplasma capsulatum G186AR]	2e-64, Method: Compositional matrix adjust.	39.47	57.89
g1496.t1	gb|EEQ92630.1| mitochondrial chaperone bcs1 [Blastomyces dermatitidis ER-3]	0.0, Method: Compositional matrix adjust.	88	94.22
g1497.t1	ref|XP_001241589.1| predicted protein [Coccidioides immitis RS] gb|EAS30006.3| hypothetical protein CIMG_08752 [Coccidioides immitis RS]	1e-63, Method: Compositional matrix adjust.	35.19	51.59
g1498.t1	ref|XP_001542498.1| predicted protein [Histoplasma capsulatum NAm1] gb|EDN06066.1| predicted protein [Histoplasma capsulatum NAm1]	0.0, Method: Compositional matrix adjust.	75.35	79.49
g1499.t1	gb|EEQ86745.1| conserved hypothetical protein [Blastomyces dermatitidis ER-3] gb|EGE82715.1| hypothetical protein BDDG_05659 [Blastomyces dermatitidis ATCC 18188]	1e-90, Method: Compositional matrix adjust.	69.77	78.6
g1500.t1	ref|XP_001544459.1| predicted protein [Histoplasma capsulatum NAm1] gb|EDN03641.1| predicted protein [Histoplasma capsulatum NAm1]	5e-81, Method: Compositional matrix adjust.	79.65	84.3
g1501.t1	ref|XP_001536759.1| predicted protein [Histoplasma capsulatum NAm1] gb|EDN04879.1| predicted protein [Histoplasma capsulatum NAm1]	e-130, Method: Compositional matrix adjust.	92.54	95.02
g1502.t1	ref|XP_001539184.1| predicted protein [Histoplasma capsulatum NAm1] gb|EDN09622.1| predicted protein [Histoplasma capsulatum NAm1]	9e-10, Method: Compositional matrix adjust.	81.4	88.37
g1503.t1	ref|XP_001535975.1| hypothetical protein HCAG_09088 [Histoplasma capsulatum NAm1] gb|EDN05470.1| predicted protein [Histoplasma capsulatum NAm1]	3e-83, Method: Compositional matrix adjust.	73.53	84.12
g1504.t1	ref|XP_002626269.1| conserved hypothetical protein [Blastomyces dermatitidis SLH14081] gb|EEQ77058.1| conserved hypothetical protein [Blastomyces dermatitidis SLH14081]	3e-89, Method: Compositional matrix adjust.	68.87	71.23
g1505.t1	gb|EEQ92630.1| mitochondrial chaperone bcs1 [Blastomyces dermatitidis ER-3]	0.0, Method: Compositional matrix adjust.	90.02	93.79
g1506.t1	gb|EEH06937.1| predicted protein [Histoplasma capsulatum G186AR]	8e-28, Method: Compositional matrix adjust.	76.71	78.08
g1507.t1	ref|XP_002629438.1| conserved hypothetical protein [Blastomyces dermatitidis SLH14081] gb|EEQ69866.1| conserved hypothetical protein [Blastomyces dermatitidis SLH14081]	0.0, Method: Compositional matrix adjust.	73.12	79.84
g1508.t1	ref|XP_001542365.1| conserved hypothetical protein [Histoplasma capsulatum NAm1] gb|EDN05933.1| conserved hypothetical protein [Histoplasma capsulatum NAm1]	0.0, Method: Compositional matrix adjust.	90.44	92.3
g1509.t1	ref|XP_001542217.1| predicted protein [Histoplasma capsulatum NAm1] gb|EDN05785.1| predicted protein [Histoplasma capsulatum NAm1]	e-136, Method: Compositional matrix adjust.	58.85	66.75
g1510.t1	ref|XP_002628804.1| siderophore iron transporter [Blastomyces dermatitidis SLH14081] gb|EEQ69232.1| siderophore iron transporter [Blastomyces dermatitidis SLH14081] gb|EEQ85362.1| siderophore iron transporter [Blastomyces dermatitidis ER-3] gb|EGE78434.1| siderophore iron transporter [Blastomyces dermatitidis ATCC 18188] gb|EQL37473.1| hypothetical protein BDFG_01071 [Blastomyces dermatitidis ATC…	0.0, Method: Compositional matrix adjust.	81.69	87.63
g1511.t1	gb|EEQ85361.1| conserved hypothetical protein [Blastomyces dermatitidis ER-3] gb|EGE78433.1| hypothetical protein BDDG_01370 [Blastomyces dermatitidis ATCC 18188] gb|EQL37474.1| hypothetical protein BDFG_01072 [Blastomyces dermatitidis ATCC 26199]	e-133, Method: Compositional matrix adjust.	79.15	85.96
g1512.t1	gb|EEQ85360.1| peroxisomal dehydratase [Blastomyces dermatitidis ER-3] gb|EGE78432.1| peroxisomal dehydratase [Blastomyces dermatitidis ATCC 18188] gb|EQL37475.1| hypothetical protein BDFG_01073 [Blastomyces dermatitidis ATCC 26199]	e-155, Method: Compositional matrix adjust.	70.15	79.38
g1513.t1	ref|XP_002628807.1| L-ornithine 5-monooxygenase [Blastomyces dermatitidis SLH14081] gb|EEQ69235.1| L-ornithine 5-monooxygenase [Blastomyces dermatitidis SLH14081]	0.0, Method: Compositional matrix adjust.	84.42	90.32
g1514.t1	gb|EGE78430.1| long-chain-fatty-acid-CoA ligase [Blastomyces dermatitidis ATCC 18188]	0.0, Method: Compositional matrix adjust.	80.03	84.64
g1515.t1	ref|XP_002628809.1| siderophore biosynthesis acetylase AceI [Blastomyces dermatitidis SLH14081] gb|EEQ69237.1| siderophore biosynthesis acetylase AceI [Blastomyces dermatitidis SLH14081] gb|EEQ85357.1| siderophore biosynthesis acetylase AceI [Blastomyces dermatitidis ER-3] gb|EGE78429.1| acetylase [Blastomyces dermatitidis ATCC 18188] gb|EQL37479.1| hypothetical protein BDFG_01076 [Blastomyces de…	0.0, Method: Compositional matrix adjust.	88.81	92.01
g1516.t1	gb|EEH02765.1| conserved hypothetical protein [Histoplasma capsulatum G186AR]	4e-77, Method: Compositional matrix adjust.	64.98	68.2
g1517.t1	gb|EGE78425.1| kinesin family protein [Blastomyces dermatitidis ATCC 18188]	0.0, Method: Compositional matrix adjust.	91.01	93.11
g1518.t1	gb|EGC40720.1| nitrite reductase [Histoplasma capsulatum H88]	0.0, Method: Compositional matrix adjust.	87.9	91.78
g1519.t1	ref|XP_002628815.1| DUF821 domain-containing protein [Blastomyces dermatitidis SLH14081] gb|EEQ69243.1| DUF821 domain-containing protein [Blastomyces dermatitidis SLH14081]	0.0, Method: Compositional matrix adjust.	83.3	89.67
g1520.t1	ref|XP_002628817.1| endo-arabinase [Blastomyces dermatitidis SLH14081] gb|EEQ69245.1| endo-arabinase [Blastomyces dermatitidis SLH14081]	0.0, Method: Compositional matrix adjust.	84.4	91.44
g1521.t1	ref|XP_010756192.1| hypothetical protein PADG_00085 [Paracoccidioides brasiliensis Pb18] gb|EEH43796.1| hypothetical protein PADG_00085 [Paracoccidioides brasiliensis Pb18]	0.0, Method: Compositional matrix adjust.	71.69	74.1
g1522.t1	gb|EEH02774.1| conserved hypothetical protein [Histoplasma capsulatum G186AR]	0.0, Method: Compositional matrix adjust.	62.16	70
g1523.t1	gb|EGE78416.1| acetamidase [Blastomyces dermatitidis ATCC 18188]	0.0, Method: Compositional matrix adjust.	86.62	89.96
g1524.t1	ref|XP_002628821.1| conserved hypothetical protein [Blastomyces dermatitidis SLH14081] gb|EEQ69249.1| conserved hypothetical protein [Blastomyces dermatitidis SLH14081] gb|EGE78414.1| BZIP-type transcription factor [Blastomyces dermatitidis ATCC 18188] gb|EQL37492.1| hypothetical protein BDFG_01087 [Blastomyces dermatitidis ATCC 26199]	0.0, Method: Compositional matrix adjust.	68.75	73.32
g1525.t1	ref|XP_001543221.1| hypothetical protein HCAG_00267 [Histoplasma capsulatum NAm1] gb|EDN02403.1| hypothetical protein HCAG_00267 [Histoplasma capsulatum NAm1]	0.0, Method: Compositional matrix adjust.	96.35	98.3
g1526.t1	ref|XP_002628823.1| serine threonine protein kinase [Blastomyces dermatitidis SLH14081] gb|EEQ69251.1| serine threonine protein kinase [Blastomyces dermatitidis SLH14081]	0.0, Method: Compositional matrix adjust.	70.84	73.29
g1527.t1	ref|XP_002628824.1| C-3 sterol dehydrogenase/C-4 decarboxylase [Blastomyces dermatitidis SLH14081] gb|EEQ69252.1| C-3 sterol dehydrogenase/C-4 decarboxylase [Blastomyces dermatitidis SLH14081] gb|EEQ85341.1| C-3 sterol dehydrogenase/C-4 decarboxylase [Blastomyces dermatitidis ER-3] gb|EGE78411.1| C-3 sterol dehydrogenase/C-4 decarboxylase [Blastomyces dermatitidis ATCC 18188]	0.0, Method: Compositional matrix adjust.	85.88	91.29
g1528.t1	gb|EGC40729.1| ubiquitin conjugating enzyme [Histoplasma capsulatum H88]	0.0, Method: Compositional matrix adjust.	90.16	95.3
g1529.t1	gb|EGE78409.1| hypothetical protein BDDG_01346 [Blastomyces dermatitidis ATCC 18188] gb|EQL37499.1| hypothetical protein BDFG_01094 [Blastomyces dermatitidis ATCC 26199]	e-111, Method: Compositional matrix adjust.	46.53	50.56
g1530.t1	gb|EGE78408.1| hypothetical protein BDDG_01345 [Blastomyces dermatitidis ATCC 18188]	0.0, Method: Compositional matrix adjust.	70.21	76.51
g1531.t1	gb|EGE78407.1| high affinity methionine permease [Blastomyces dermatitidis ATCC 18188]	0.0, Method: Compositional matrix adjust.	75.3	79.39
g1532.t1	ref|XP_002628829.1| ubiE/COQ5 methyltransferase [Blastomyces dermatitidis SLH14081] gb|EEQ69257.1| ubiE/COQ5 methyltransferase [Blastomyces dermatitidis SLH14081] gb|EEQ85336.1| ubiE/COQ5 methyltransferase [Blastomyces dermatitidis ER-3] gb|EGE78406.1| UbiE/COQ5 methyltransferase [Blastomyces dermatitidis ATCC 18188] gb|EQL37503.1| hypothetical protein BDFG_01097 [Blastomyces dermatitidis ATCC 26…	e-180, Method: Compositional matrix adjust.	84.18	89.23
g1533.t1	ref|XP_001543202.1| predicted protein [Histoplasma capsulatum NAm1] gb|EDN02384.1| predicted protein [Histoplasma capsulatum NAm1]	e-109, Method: Compositional matrix adjust.	48.2	55.41
g1534.t1	ref|XP_002628832.1| 26S proteasome regulatory subunit S5A [Blastomyces dermatitidis SLH14081] gb|EEQ69260.1| 26S proteasome regulatory subunit S5A [Blastomyces dermatitidis SLH14081] gb|EEQ85333.1| 26S proteasome regulatory subunit S5A [Blastomyces dermatitidis ER-3] gb|EGE78403.1| 26S proteasome regulatory subunit RPN10 [Blastomyces dermatitidis ATCC 18188] gb|EQL37506.1| 26S proteasome regulato…	e-145, Method: Compositional matrix adjust.	77.3	78.72
g1535.t1	ref|XP_002628837.1| conserved hypothetical protein [Blastomyces dermatitidis SLH14081] gb|EEQ69265.1| conserved hypothetical protein [Blastomyces dermatitidis SLH14081]	e-121, Method: Compositional matrix adjust.	57.14	60.65
g1536.t1	gb|EER37043.1| rho GTPase activator [Histoplasma capsulatum H143] gb|EGC40737.1| rho GTPase activator [Histoplasma capsulatum H88]	0.0, Method: Compositional matrix adjust.	86.7	90.11
g1537.t1	gb|EER37044.1| polymerase II polypeptide D [Histoplasma capsulatum H143] gb|EGC40738.1| polymerase II polypeptide D [Histoplasma capsulatum H88]	3e-90, Method: Compositional matrix adjust.	88.82	88.82
g1538.t1	gb|EER37045.1| tRNA methyltransferase Trm5 [Histoplasma capsulatum H143] gb|EGC40739.1| tRNA methyltransferase Trm5 [Histoplasma capsulatum H88]	0.0, Method: Compositional matrix adjust.	88.54	96.18
g1539.t1	gb|EGE78402.1| hypothetical protein BDDG_01339 [Blastomyces dermatitidis ATCC 18188] gb|EQL37507.1| hypothetical protein BDFG_01101 [Blastomyces dermatitidis ATCC 26199] gb|EQL37508.1| hypothetical protein, variant 1 [Blastomyces dermatitidis ATCC 26199]	0.0, Method: Compositional matrix adjust.	61.89	69.06
g1540.t1	gb|EGC40741.1| PX domain-containing protein [Histoplasma capsulatum H88]	0.0, Method: Compositional matrix adjust.	82.93	85.67
g1541.t1	gb|EGC40742.1| zinc finger transcription factor [Histoplasma capsulatum H88]	0.0, Method: Compositional matrix adjust.	62.58	68.71
g1542.t1	gb|KFA64493.1| hypothetical protein S40285_01085 [Stachybotrys chlorohalonata IBT 40285]	9e-39, Method: Compositional matrix adjust.	53.49	68.99
g1543.t1	gb|EEH04712.1| prolyl endopeptidase [Histoplasma capsulatum G186AR]	e-104, Method: Compositional matrix adjust.	78.11	83.58
g1544.t1	gb|EQL37517.1| hypothetical protein BDFG_01109 [Blastomyces dermatitidis ATCC 26199]	0.0, Method: Compositional matrix adjust.	82.64	86.08
g1545.t1	ref|XP_001543187.1| predicted protein [Histoplasma capsulatum NAm1] gb|EDN02369.1| predicted protein [Histoplasma capsulatum NAm1]	0.0, Method: Compositional matrix adjust.	81.48	85.8
g1546.t1	gb|EGC40750.1| MGS207 protein [Histoplasma capsulatum H88]	0.0, Method: Compositional matrix adjust.	78.55	88.92
g1547.t1	ref|XP_002628848.1| phospholipase C [Blastomyces dermatitidis SLH14081] gb|EEQ69276.1| phospholipase C [Blastomyces dermatitidis SLH14081] gb|EQL37525.1| hypothetical protein BDFG_01116 [Blastomyces dermatitidis ATCC 26199]	0.0, Method: Compositional matrix adjust.	71.83	78.84
g1548.t1	ref|XP_002628849.1| dipeptidyl aminopeptidase [Blastomyces dermatitidis SLH14081] sp|C5GVF3.1|DAPB_AJEDR RecName: Full=Probable dipeptidyl-aminopeptidase B; Short=DPAP B [Blastomyces dermatitidis ER-3] sp|C5JC30.1|DAPB_AJEDS RecName: Full=Probable dipeptidyl-aminopeptidase B; Short=DPAP B [Blastomyces dermatitidis SLH14081] gb|EEQ69277.1| dipeptidyl aminopeptidase [Blastomyces dermatitidis SLH140…	0.0, Method: Compositional matrix adjust.	84.6	91.09
g1549.t1	gb|EEH04722.1| succinate dehydrogenase [Histoplasma capsulatum G186AR]	0.0, Method: Compositional matrix adjust.	89.95	93.2
g1550.t1	ref|XP_002628851.1| 26S protease regulatory subunit [Blastomyces dermatitidis SLH14081] gb|EEQ69279.1| 26S protease regulatory subunit [Blastomyces dermatitidis SLH14081] gb|EEQ85312.1| proteasome regulatory particle subunit Rpt1 [Blastomyces dermatitidis ER-3] gb|EGE78380.1| hypothetical protein BDDG_01317 [Blastomyces dermatitidis ATCC 18188] gb|EQL37528.1| 26S protease regulatory subunit 7 [Bl…	0.0, Method: Compositional matrix adjust.	88.48	88.7
g1551.t1	gb|EEH04724.1| T-complex protein 1 subunit delta [Histoplasma capsulatum G186AR] gb|EER37064.1| T-complex protein 1 subunit delta [Histoplasma capsulatum H143] gb|EGC40757.1| T-complex protein 1 subunit delta [Histoplasma capsulatum H88]	0.0, Method: Compositional matrix adjust.	94.95	95.89
g1552.t1	ref|XP_010755669.1| hypothetical protein PADG_00049 [Paracoccidioides brasiliensis Pb18] gb|EEH43760.2| hypothetical protein PADG_00049 [Paracoccidioides brasiliensis Pb18]	2e-17, Method: Compositional matrix adjust.	30.89	47.15
g1553.t1	gb|EGE78378.1| hypothetical protein BDDG_01315 [Blastomyces dermatitidis ATCC 18188] gb|EQL37530.1| hypothetical protein BDFG_01122 [Blastomyces dermatitidis ATCC 26199]	e-117, Method: Compositional matrix adjust.	75.23	81.98
g1554.t1	ref|XP_002628855.1| glucosyltransferase [Blastomyces dermatitidis SLH14081] gb|EEQ69283.1| glucosyltransferase [Blastomyces dermatitidis SLH14081] gb|EEQ85308.1| glucosyltransferase [Blastomyces dermatitidis ER-3] gb|EGE78377.1| glucosyltransferase [Blastomyces dermatitidis ATCC 18188]	0.0, Method: Compositional matrix adjust.	85.96	91.2
g1555.t1	gb|EQL37532.1| hypothetical protein BDFG_01124 [Blastomyces dermatitidis ATCC 26199]	0.0, Method: Compositional matrix adjust.	67.93	79.62
g1556.t1	ref|XP_001541641.1| conserved hypothetical protein [Histoplasma capsulatum NAm1] gb|EDN07208.1| conserved hypothetical protein [Histoplasma capsulatum NAm1]	0.0, Method: Compositional matrix adjust.	61.51	74.49
g1557.t1	gb|EEQ85305.1| nucleolin protein Nsr1 [Blastomyces dermatitidis ER-3] gb|EGE78375.1| nucleolin protein Nsr1 [Blastomyces dermatitidis ATCC 18188]	e-124, Method: Compositional matrix adjust.	87.68	90.52
g1558.t1	gb|EEQ85304.1| conserved hypothetical protein [Blastomyces dermatitidis ER-3]	0.0, Method: Compositional matrix adjust.	63.17	66.17
g1559.t1	gb|EEQ85302.1| ran GTPase activating protein 1 [Blastomyces dermatitidis ER-3]	0.0, Method: Compositional matrix adjust.	72.6	78.73
g1560.t1	gb|EQL37540.1| hypothetical protein BDFG_01130 [Blastomyces dermatitidis ATCC 26199]	0.0, Method: Compositional matrix adjust.	84.18	89.01
g1561.t1	gb|EGC40812.1| conserved hypothetical protein [Histoplasma capsulatum H88]	e-163, Method: Compositional matrix adjust.	69.16	79.54
g1562.t1	gb|AAL12252.1| mold-specific M46 protein [Histoplasma capsulatum] gb|AIS67843.1| M46 protein [Histoplasma capsulatum]	1e-42, Method: Compositional matrix adjust.	81.01	91.14
g1563.t1	gb|EEQ85298.1| exocyst complex component Sec10 [Blastomyces dermatitidis ER-3]	0.0, Method: Compositional matrix adjust.	86.13	89.06
g1564.t1	gb|EEQ85297.1| nuclear undecaprenyl pyrophosphate synthase [Blastomyces dermatitidis ER-3] gb|EGE78365.1| nuclear undecaprenyl pyrophosphate synthase [Blastomyces dermatitidis ATCC 18188] gb|EQL37545.1| hypothetical protein BDFG_01134 [Blastomyces dermatitidis ATCC 26199]	0.0, Method: Compositional matrix adjust.	78.55	81.05
g1565.t1	ref|XP_002628867.1| C6 transcription factor [Blastomyces dermatitidis SLH14081] gb|EEQ69295.1| C6 transcription factor [Blastomyces dermatitidis SLH14081]	0.0, Method: Compositional matrix adjust.	56.94	66.91
g1566.t1	gb|EEH08445.1| transcription elongation factor S-II [Histoplasma capsulatum G186AR]	0.0, Method: Compositional matrix adjust.	90.2	93.46
g1567.t1	gb|EEH08444.1| predicted protein [Histoplasma capsulatum G186AR]	3e-09, Method: Compositional matrix adjust.	29.93	49.64
g1569.t1	ref|XP_002628876.1| conserved hypothetical protein [Blastomyces dermatitidis SLH14081] gb|EEQ69304.1| conserved hypothetical protein [Blastomyces dermatitidis SLH14081]	0.0, Method: Compositional matrix adjust.	58.82	64.71
g1570.t1	ref|XP_002628877.1| vacuolar protein sorting protein [Blastomyces dermatitidis SLH14081] sp|C5JC96.1|VPS10_AJEDS RecName: Full=Vacuolar protein sorting/targeting protein 10; Alt Name: Full=Carboxypeptidase Y receptor; Short=CPY receptor; AltName: Full=Sortilin VPS10; AltName: Full=Vacuolar carboxypeptidase sorting receptor VPS10; Flags: Precursor [Blastomyces dermatitidis SLH14081] gb|EEQ69305.1|…	0.0, Method: Compositional matrix adjust.	84.58	92.15
g1571.t1	gb|EGC43473.1| SMP-30/Gluconolaconase/LRE domain-containing protein [Histoplasma capsulatum H88]	0.0, Method: Compositional matrix adjust.	86.49	91.29
g1572.t1	ref|XP_002628882.1| amino acid transporter arg-13 [Blastomyces dermatitidis SLH14081] gb|EEQ69310.1| amino acid transporter arg-13 [Blastomyces dermatitidis SLH14081]	0.0, Method: Compositional matrix adjust.	80.11	83.38
g1573.t1	gb|EQL37565.1| hypothetical protein BDFG_01150 [Blastomyces dermatitidis ATCC 26199]	e-109, Method: Compositional matrix adjust.	48.51	52.86
g1574.t1	gb|EEH08433.1| conserved hypothetical protein [Histoplasma capsulatum G186AR]	e-112, Method: Compositional matrix adjust.	77.99	81.34
g1576.t1	ref|XP_002628886.1| predicted protein [Blastomyces dermatitidis SLH14081] gb|EEQ69314.1| predicted protein [Blastomyces dermatitidis SLH14081]	e-131, Method: Compositional matrix adjust.	80.69	86.7
g1577.t1	gb|EEQ85278.1| protein phosphatase type 1 complex subunit Hex2/Reg1 [Blastomyces dermatitidis ER-3] gb|EGE78342.1| protein phosphatase type 1 complex subunit Hex2/Reg1 [Blastomyces dermatitidis ATCC 18188] gb|EQL37572.1| hypothetical protein BDFG_01155 [Blastomyces dermatitidis ATCC 26199]	0.0, Method: Compositional matrix adjust.	63.99	69.61
g1578.t1	gb|EQL37573.1| hypothetical protein BDFG_01156 [Blastomyces dermatitidis ATCC 26199]	0.0, Method: Compositional matrix adjust.	84.96	87.19
g1579.t1	gb|EQL37574.1| hypothetical protein BDFG_01157 [Blastomyces dermatitidis ATCC 26199]	0.0, Method: Compositional matrix adjust.	69.97	76.28
g1580.t1	gb|EGE78339.1| UPD-GlcNAc transporter [Blastomyces dermatitidis ATCC 18188] gb|EQL37575.1| hypothetical protein BDFG_01158 [Blastomyces dermatitidis ATCC 26199]	0.0, Method: Compositional matrix adjust.	69.08	77.83
g1581.t1	gb|EEH08424.1| glucose-methanol-choline oxidoreductase [Histoplasma capsulatum G186AR]	0.0, Method: Compositional matrix adjust.	81.65	88.76
g1582.t1	gb|EEH08423.1| dynamin family protein [Histoplasma capsulatum G186AR]	0.0, Method: Compositional matrix adjust.	88.23	90.09
g1583.t1	gb|EGE78336.1| phosphatidylethanolamine-binding protein [Blastomyces dermatitidis ATCC 18188]	e-115, Method: Compositional matrix adjust.	70.56	79.03
g1584.t1	ref|XP_002628895.1| actin binding protein [Blastomyces dermatitidis SLH14081] gb|EEQ69323.1| actin binding protein [Blastomyces dermatitidis SLH14081] gb|EEQ85271.1| actin binding protein [Blastomyces dermatitidis ER-3] gb|EQL37579.1| hypothetical protein BDFG_01162 [Blastomyces dermatitidis ATCC 26199]	0.0, Method: Compositional matrix adjust.	73.99	76.84
g1585.t1	ref|XP_001535895.1| hypothetical protein HCAG_09198 [Histoplasma capsulatum NAm1] gb|EDN08368.1| predicted protein [Histoplasma capsulatum NAm1]	e-174, Method: Compositional matrix adjust.	39.91	51.23
g1586.t1	ref|XP_002482996.1| DNA helicase recq5, putative [Talaromyces stipitatus ATCC 10500] ref|XP_002486793.1| blooms syndrome DNA helicase, putative [Talaromyces stipitatus ATCC 10500] ref|XP_002488856.1| werner syndrome helicase, putative [Talaromyces stipitatus ATCC 10500] gb|EED11413.1| werner syndrome helicase, putative [Talaromyces stipitatus ATCC 10500] gb|EED14555.1| blooms syndrome DNA helicas…	0.0, Method: Compositional matrix adjust.	46.7	61.69
g1587.t1	gb|EQL29800.1| CMGC/SRPK protein kinase, variant [Blastomyces dermatitidis ATCC 26199]	0.0, Method: Compositional matrix adjust.	85.68	87.16
g1588.t1	ref|XP_002624641.1| predicted protein [Blastomyces dermatitidis SLH14081] gb|EEQ78467.1| predicted protein [Blastomyces dermatitidis SLH14081]	6e-14, Method: Compositional matrix adjust.	61.67	75
g1589.t1	ref|XP_001535802.1| hypothetical protein HCAG_09270 [Histoplasma capsulatum NAm1] gb|EDN05345.1| predicted protein [Histoplasma capsulatum NAm1]	4e-26, Method: Compositional matrix adjust.	40.76	58.6
g1590.t1	ref|XP_001535895.1| hypothetical protein HCAG_09198 [Histoplasma capsulatum NAm1] gb|EDN08368.1| predicted protein [Histoplasma capsulatum NAm1]	2e-26, Method: Compositional matrix adjust.	55.56	63.89
g1591.t1	ref|XP_001536062.1| predicted protein [Histoplasma capsulatum NAm1] gb|EDN05377.1| predicted protein [Histoplasma capsulatum NAm1]	e-162, Method: Compositional matrix adjust.	48.08	59.6
g1592.t1	ref|XP_003039504.1| hypothetical protein NECHADRAFT_56037 [Nectria haematococca mpVI 77-13-4] gb|EEU33791.1| hypothetical protein NECHADRAFT_56037 [Nectria haematococca mpVI 77-13-4]	0.0, Method: Compositional matrix adjust.	59.75	74.42
g1593.t1	gb|KJK64269.1| putative esterase [Aspergillus parasiticus SU-1]	4e-90, Method: Compositional matrix adjust.	50	66.06
g1594.t1	ref|XP_002479431.1| glucose dehydrogenase, putative [Talaromyces stipitatus ATCC 10500] gb|EED22468.1| glucose dehydrogenase, putative [Talaromyces stipitatus ATCC 10500]	0.0, Method: Compositional matrix adjust.	72.83	84.78
g1595.t1	ref|XP_660317.1| hypothetical protein AN2713.2 [Aspergillus nidulans FGSC A4] gb|EAA63011.1| hypothetical protein AN2713.2 [Aspergillus nidulans FGSC A4] tpe|CBF84163.1| TPA: conserved hypothetical protein [Aspergillus nidulans FGSC A4]	2e-20, Method: Compositional matrix adjust.	51.06	67.02
g1596.t1	ref|XP_663075.1| hypothetical protein AN5471.2 [Aspergillus nidulans FGSC A4] gb|EAA62631.1| hypothetical protein AN5471.2 [Aspergillus nidulans FGSC A4] tpe|CBF81848.1| TPA: conserved hypothetical protein [Aspergillus nidulans FGSC A4]	2e-54, Method: Compositional matrix adjust.	43.84	61.08
g1597.t1	gb|EEH11629.1| arginyl-tRNA synthetase [Histoplasma capsulatum G186AR]	e-128, Method: Compositional matrix adjust.	87.5	92.59
g1598.t1	ref|XP_002620983.1| conserved hypothetical protein [Blastomyces dermatitidis SLH14081] gb|EEQ74349.1| conserved hypothetical protein [Blastomyces dermatitidis SLH14081]	0.0, Method: Compositional matrix adjust.	68.46	75.7
g1599.t1	ref|XP_003069084.1| Major Facilitator Superfamily protein [Coccidioides posadasii C735 delta SOWgp] gb|EER26939.1| Major Facilitator Superfamily protein [Coccidioides posadasii C735 delta SOWgp]	0.0, Method: Compositional matrix adjust.	66.24	76.32
g1600.t1	gb|EGE84385.1| C6 transcription factor [Blastomyces dermatitidis ATCC 18188]	0.0, Method: Compositional matrix adjust.	79.95	84.22
g1601.t1	ref|XP_002628742.1| ornithine cyclodeaminase/mu-crystallin family protein [Blastomyces dermatitidis SLH14081] gb|EEQ73420.1| ornithine cyclodeaminase/mu-crystallin family protein [Blastomyces dermatitidis SLH14081]	0.0, Method: Compositional matrix adjust.	77.97	87.01
g1602.t1	gb|EER39600.1| DUF821 domain-containing protein [Histoplasma capsulatum H143]	0.0, Method: Compositional matrix adjust.	76.8	87.24
g1603.t1	gb|EEQ89555.1| 1-pyrroline-5-carboxylate dehydrogenase [Blastomyces dermatitidis ER-3] gb|EGE84397.1| 1-pyrroline-5-carboxylate dehydrogenase [Blastomyces dermatitidis ATCC 18188]	0.0, Method: Compositional matrix adjust.	91.41	95.88
g1604.t1	ref|XP_002628752.1| proline oxidase PrnD [Blastomyces dermatitidis SLH14081] gb|EEQ73430.1| proline oxidase PrnD [Blastomyces dermatitidis SLH14081] gb|EQL29079.1| hypothetical protein BDFG_08247 [Blastomyces dermatitidis ATCC 26199]	0.0, Method: Compositional matrix adjust.	82.21	88.07
g1605.t1	gb|EQL29075.1| hypothetical protein BDFG_08244 [Blastomyces dermatitidis ATCC 26199] gb|EQL29076.1| hypothetical protein, variant [Blastomyces dermatitidis ATCC 26199]	0.0, Method: Compositional matrix adjust.	78.55	83.11
g1606.t1	ref|XP_002628745.1| nonsense-mediated mRNA decay protein Upf3 [Blastomyces dermatitidis SLH14081] gb|EEQ73423.1| nonsense-mediated mRNA decay protein Upf3 [Blastomyces dermatitidis SLH14081] gb|EQL29077.1| hypothetical protein BDFG_08245 [Blastomyces dermatitidis ATCC 26199]	0.0, Method: Compositional matrix adjust.	74.1	78.1
g1607.t1	ref|XP_002628744.1| high affinity copper transporter [Blastomyces dermatitidis SLH14081] gb|EEQ73422.1| high affinity copper transporter [Blastomyces dermatitidis SLH14081]	9e-95, Method: Compositional matrix adjust.	72.54	80.83
g1608.t1	gb|EER40882.1| serine/threonine protein phosphatase [Histoplasma capsulatum H143] gb|EGC46763.1| serine/threonine protein phosphatase [Histoplasma capsulatum H88]	0.0, Method: Compositional matrix adjust.	85.97	89.03
g1609.t1	gb|EEQ89540.1| aldehyde dehydrogenase [Blastomyces dermatitidis ER-3] gb|EGE79340.1| aldehyde dehydrogenase [Blastomyces dermatitidis ATCC 18188] gb|EQL31652.1| aldehyde dehydrogenase [Blastomyces dermatitidis ATCC 26199]	0.0, Method: Compositional matrix adjust.	88.71	92.34
g1610.t1	ref|XP_002628735.1| pyridoxamine phosphate oxidase [Blastomyces dermatitidis SLH14081] gb|EEQ73413.1| pyridoxamine phosphate oxidase [Blastomyces dermatitidis SLH14081] gb|EEQ89539.1| pyridoxamine phosphate oxidase [Blastomyces dermatitidis ER-3] gb|EGE86911.1| pyridoxamine phosphate oxidase [Blastomyces dermatitidis ATCC 18188] gb|EQL31651.1| hypothetical protein BDFG_06101 [Blastomyces dermatit…	e-142, Method: Compositional matrix adjust.	87.27	92.27
g1611.t1	gb|EEQ89519.1| DUF1446 domain-containing protein [Blastomyces dermatitidis ER-3] gb|EGE79360.1| DUF1446 domain-containing protein [Blastomyces dermatitidis ATCC 18188]	0.0, Method: Compositional matrix adjust.	88.32	92.96
g1612.t1	gb|EGC46765.1| double-strand break repair protein [Histoplasma capsulatum H88]	0.0, Method: Compositional matrix adjust.	76.87	80.56
g1613.t1	ref|XP_002628717.1| F-box and WD domain-containing protein [Blastomyces dermatitidis SLH14081] gb|EEQ73395.1| F-box and WD domain-containing protein [Blastomyces dermatitidis SLH14081] gb|EEQ89521.1| F-box and WD domain-containing protein [Blastomyces dermatitidis ER-3] gb|EGE79358.1| F-box and WD domain-containing protein [Blastomyces dermatitidis ATCC 18188] gb|EQL31634.1| hypothetical protein …	0.0, Method: Compositional matrix adjust.	71.57	77.48
g1614.t1	ref|XP_002628718.1| beta glucanosyltransferase Gel2p [Blastomyces dermatitidis SLH14081] gb|EEQ73396.1| beta glucanosyltransferase Gel2p [Blastomyces dermatitidis SLH14081]	0.0, Method: Compositional matrix adjust.	86.2	93.42
g1615.t1	ref|XP_002628719.1| mitochondrial import receptor subunit Tom20 [Blastomyces dermatitidis SLH14081] gb|EEQ73397.1| mitochondrial import receptor subunit Tom20 [Blastomyces dermatitidis SLH14081] gb|EEQ89523.1| mitochondrial import receptor subunit Tom20 [Blastomyces dermatitidis ER-3] gb|EGE79356.1| mitochondrial import receptor subunit Tom20 [Blastomyces dermatitidis ATCC 18188] gb|EQL31636.1| h…	e-104, Method: Compositional matrix adjust.	85.71	90.29
g1616.t1	gb|EEQ89524.1| exocyst complex component exo84 [Blastomyces dermatitidis ER-3] gb|EGE79355.1| exocyst complex component exo84 [Blastomyces dermatitidis ATCC 18188]	0.0, Method: Compositional matrix adjust.	81.3	85.07
g1617.t1	gb|EEH05131.1| conserved hypothetical protein [Histoplasma capsulatum G186AR]	0.0, Method: Compositional matrix adjust.	72.16	82.6
g1618.t1	ref|XP_003068760.1| Phosphotransferase family protein [Coccidioides posadasii C735 delta SOWgp] gb|EER26615.1| Phosphotransferase family protein [Coccidioides posadasii C735 delta SOWgp]	e-126, Method: Compositional matrix adjust.	63.86	74.04
g1619.t1	gb|EER40890.1| gluconolactonase [Histoplasma capsulatum H143] gb|EGC46771.1| gluconolactonase [Histoplasma capsulatum H88]	0.0, Method: Compositional matrix adjust.	85.25	92.08
g1620.t1	gb|EGE79345.1| hypothetical protein BDDG_02284 [Blastomyces dermatitidis ATCC 18188]	0.0, Method: Compositional matrix adjust.	81.71	86.54
g1621.t1	gb|EEQ89531.1| integral membrane channel protein [Blastomyces dermatitidis ER-3]	0.0, Method: Compositional matrix adjust.	72.33	77.5
g1622.t1	gb|EER40895.1| conserved hypothetical protein [Histoplasma capsulatum H143] gb|EGC46775.1| conserved hypothetical protein [Histoplasma capsulatum H88]	e-131, Method: Compositional matrix adjust.	78.42	79.25
g1623.t1	gb|EER40896.1| 60S ribosomal protein L26 [Histoplasma capsulatum H143] gb|EGC46776.1| 60S ribosomal protein [Histoplasma capsulatum H88]	1e-86, Method: Compositional matrix adjust.	95.59	99.26
g1624.t1	gb|EGC46777.1| C2H2 finger domain-containing protein [Histoplasma capsulatum H88]	0.0, Method: Compositional matrix adjust.	47.36	55.61
g1625.t1	gb|EQL31648.1| hypothetical protein BDFG_06098 [Blastomyces dermatitidis ATCC 26199]	4e-25, Method: Compositional matrix adjust.	62.03	65.82
g1626.t1	ref|XP_002628733.1| CCCH finger DNA binding protein [Blastomyces dermatitidis SLH14081] gb|EEQ73411.1| CCCH finger DNA binding protein [Blastomyces dermatitidis SLH14081] gb|EEQ89537.1| CCCH finger DNA binding protein [Blastomyces dermatitidis ER-3] gb|EGE86913.1| CCCH finger DNA binding protein [Blastomyces dermatitidis ATCC 18188] gb|EQL31649.1| hypothetical protein BDFG_06099 [Blastomyces derm…	0.0, Method: Compositional matrix adjust.	71.67	73.89
g1627.t1	ref|XP_002628734.1| predicted protein [Blastomyces dermatitidis SLH14081] gb|EEQ73412.1| predicted protein [Blastomyces dermatitidis SLH14081] gb|EEQ89538.1| predicted protein [Blastomyces dermatitidis ER-3] gb|EGE86912.1| hypothetical protein BDDG_09863 [Blastomyces dermatitidis ATCC 18188]	1e-61, Method: Compositional matrix adjust.	43.48	54.18
g1628.t1	gb|EEH18571.1| hypothetical protein PABG_07631 [Paracoccidioides brasiliensis Pb03]	0.0, Method: Compositional matrix adjust.	74.48	84.79
g1629.t1	ref|XP_003648907.1| histone acetyltransferase GCN5-like protein [Thielavia terrestris NRRL 8126] gb|AEO62571.1| histone acetyltransferase GCN5-like protein [Thielavia terrestris NRRL 8126]	0.0, Method: Compositional matrix adjust.	79.51	87.56
g1630.t1	ref|XP_002628714.1| conserved hypothetical protein [Blastomyces dermatitidis SLH14081] gb|EEQ73392.1| conserved hypothetical protein [Blastomyces dermatitidis SLH14081] gb|EEQ89518.1| conserved hypothetical protein [Blastomyces dermatitidis ER-3] gb|EGE79361.1| strain CBS138 chromosome K complete sequence [Blastomyces dermatitidis ATCC 18188] gb|EQL31630.1| hypothetical protein BDFG_06081 [Blasto…	3e-78, Method: Compositional matrix adjust.	62.62	66.82
g1631.t1	ref|XP_001536562.1| conserved hypothetical protein [Histoplasma capsulatum NAm1] gb|EDN04682.1| conserved hypothetical protein [Histoplasma capsulatum NAm1]	e-130, Method: Compositional matrix adjust.	83.7	85.46
g1632.t1	gb|EGE79366.1| hypothetical protein BDDG_02305 [Blastomyces dermatitidis ATCC 18188] gb|EQL31625.1| hypothetical protein BDFG_06076 [Blastomyces dermatitidis ATCC 26199]	e-107, Method: Compositional matrix adjust.	76.39	77.78
g1634.t1	gb|EGC46787.1| conserved hypothetical protein [Histoplasma capsulatum H88]	2e-37, Method: Compositional matrix adjust.	56.72	58.21
g1635.t1	ref|XP_002628702.1| enoyl-CoA hydratase [Blastomyces dermatitidis SLH14081] gb|EEQ73380.1| enoyl-CoA hydratase [Blastomyces dermatitidis SLH14081] gb|EGE79372.1| enoyl-CoA hydratase [Blastomyces dermatitidis ATCC 18188]	e-162, Method: Compositional matrix adjust.	83.16	89
g1637.t1	gb|EQL31620.1| hypothetical protein BDFG_06073 [Blastomyces dermatitidis ATCC 26199] gb|EQL31621.1| hypothetical protein, variant 1 [Blastomyces dermatitidis ATCC 26199] gb|EQL31622.1| hypothetical protein, variant 2 [Blastomyces dermatitidis ATCC 26199]	0.0, Method: Compositional matrix adjust.	80.76	83.95
g1638.t1	gb|EGE79376.1| hypothetical protein BDDG_02315 [Blastomyces dermatitidis ATCC 18188]	0.0, Method: Compositional matrix adjust.	65.27	72.75
g1639.t1	gb|EGC46798.1| oxidoreductase [Histoplasma capsulatum H88]	e-139, Method: Compositional matrix adjust.	85.97	92.76
g1640.t1	gb|EEH05164.1| predicted protein [Histoplasma capsulatum G186AR]	2e-32, Method: Compositional matrix adjust.	66.67	82.8
g1641.t1	gb|EGC46802.1| high-affinity nicotinic acid transporter [Histoplasma capsulatum H88]	0.0, Method: Compositional matrix adjust.	83.2	87.25
g1642.t1	gb|EHA21693.1| hypothetical protein ASPNIDRAFT_183186 [Aspergillus niger ATCC 1015]	2e-69, Method: Compositional matrix adjust.	46.77	64.92
g1643.t1	gb|EGE79383.1| acyl-CoA dehydrogenase [Blastomyces dermatitidis ATCC 18188]	0.0, Method: Compositional matrix adjust.	80.46	83.91
g1644.t1	gb|EQL31611.1| hypothetical protein BDFG_06065 [Blastomyces dermatitidis ATCC 26199]	0.0, Method: Compositional matrix adjust.	86.81	93.19
g1645.t1	gb|EGC46804.1| DUF1275 domain-containing protein [Histoplasma capsulatum H88]	e-148, Method: Compositional matrix adjust.	72.22	80.56
g1646.t1	ref|XP_002628688.1| conserved hypothetical protein [Blastomyces dermatitidis SLH14081] gb|EEQ73366.1| conserved hypothetical protein [Blastomyces dermatitidis SLH14081] gb|EEQ89491.1| conserved hypothetical protein [Blastomyces dermatitidis ER-3] gb|EGE87030.1| vegetative cell wall protein gp1 [Blastomyces dermatitidis ATCC 18188]	0.0, Method: Compositional matrix adjust.	72.83	75.18
g1647.t1	gb|EEQ89490.1| Rieske domain-containing protein [Blastomyces dermatitidis ER-3] gb|EGE79388.1| Rieske domain-containing protein [Blastomyces dermatitidis ATCC 18188]	0.0, Method: Compositional matrix adjust.	85.14	91.18
g1648.t1	gb|EEH05173.1| conserved hypothetical protein [Histoplasma capsulatum G186AR]	0.0, Method: Compositional matrix adjust.	70.52	74.83
g1649.t1	ref|XP_001543239.1| predicted protein [Histoplasma capsulatum NAm1] gb|EDN02421.1| predicted protein [Histoplasma capsulatum NAm1]	0.0, Method: Compositional matrix adjust.	90.89	94.24
g1650.t1	ref|XP_002628684.1| conserved hypothetical protein [Blastomyces dermatitidis SLH14081] gb|EEQ73362.1| conserved hypothetical protein [Blastomyces dermatitidis SLH14081]	0.0, Method: Compositional matrix adjust.	68.28	75.74
g1652.t1	gb|EQL35096.1| hypothetical protein BDFG_03085 [Blastomyces dermatitidis ATCC 26199]	0.0, Method: Compositional matrix adjust.	82.78	90.83
g1653.t1	gb|EQL35097.1| hypothetical protein BDFG_03086 [Blastomyces dermatitidis ATCC 26199]	2e-95, Method: Compositional matrix adjust.	53.8	63.7
g1654.t1	gb|EEQ92406.1| thiamine pyrophosphate enzyme [Blastomyces dermatitidis ER-3] gb|EGE85577.1| acetolactate synthase [Blastomyces dermatitidis ATCC 18188]	0.0, Method: Compositional matrix adjust.	93.5	95.67
g1655.t1	gb|EQL35099.1| hypothetical protein BDFG_03088 [Blastomyces dermatitidis ATCC 26199] gb|EQL35100.1| hypothetical protein, variant [Blastomyces dermatitidis ATCC 26199]	0.0, Method: Compositional matrix adjust.	86.39	92.88
g1656.t1	gb|EER41820.1| alkaline serine protease [Histoplasma capsulatum H143]	0.0, Method: Compositional matrix adjust.	63.66	76.69
g1659.t1	gb|ESZ98114.1| hypothetical protein SBOR_1493 [Sclerotinia borealis F-4157]	3e-46, Method: Compositional matrix adjust.	46.11	67.66
g1660.t1	gb|EGE84040.1| class V chitin synthase [Blastomyces dermatitidis ATCC 18188]	0.0, Method: Compositional matrix adjust.	85.71	90.49
g1661.t1	gb|EEQ92427.1| chitin synthase V [Blastomyces dermatitidis ER-3]	0.0, Method: Compositional matrix adjust.	88.96	92.23
g1662.t1	gb|EEH05913.1| conserved hypothetical protein [Histoplasma capsulatum G186AR]	0.0, Method: Compositional matrix adjust.	62.74	75.79
g1663.t1	ref|XP_002626072.1| KH domain-containing protein [Blastomyces dermatitidis SLH14081] gb|EEQ76861.1| KH domain-containing protein [Blastomyces dermatitidis SLH14081] gb|EGE84036.1| KH domain-containing protein [Blastomyces dermatitidis ATCC 18188] gb|EQL35130.1| hypothetical protein BDFG_03116 [Blastomyces dermatitidis ATCC 26199]	0.0, Method: Compositional matrix adjust.	90.52	91.23
g1664.t1	ref|XP_002622762.1| methyltransferase [Blastomyces dermatitidis SLH14081] gb|EEQ71887.1| methyltransferase [Blastomyces dermatitidis SLH14081] gb|EEQ87207.1| methyltransferase [Blastomyces dermatitidis ER-3]	e-139, Method: Compositional matrix adjust.	59.35	75.16
g1665.t1	ref|XP_002626075.1| conserved hypothetical protein [Blastomyces dermatitidis SLH14081] gb|EEQ76864.1| conserved hypothetical protein [Blastomyces dermatitidis SLH14081]	0.0, Method: Compositional matrix adjust.	76.09	81.72
g1666.t1	gb|KGQ01465.1| hypothetical protein PAAG_11815 [Paracoccidioides sp. 'lutzii' Pb01]	0.0, Method: Compositional matrix adjust.	74.02	83.41
g1667.t1	ref|XP_002628325.1| conserved hypothetical protein [Blastomyces dermatitidis SLH14081] gb|EEQ73003.1| conserved hypothetical protein [Blastomyces dermatitidis SLH14081]	e-104, Method: Compositional matrix adjust.	64.54	74.5
g1668.t1	gb|EGE81555.1| phosphatidylinositol transporter [Blastomyces dermatitidis ATCC 18188]	0.0, Method: Compositional matrix adjust.	75.23	81.78
g1669.t1	gb|EEQ89122.1| transcription factor [Blastomyces dermatitidis ER-3] gb|EQL31718.1| hypothetical protein BDFG_05948 [Blastomyces dermatitidis ATCC 26199]	0.0, Method: Compositional matrix adjust.	87.66	91.62
g1670.t1	gb|EEQ89123.1| conserved hypothetical protein [Blastomyces dermatitidis ER-3] gb|EGE81553.1| hypothetical protein BDDG_04496 [Blastomyces dermatitidis ATCC 18188]	0.0, Method: Compositional matrix adjust.	77.88	86.59
g1671.t1	gb|EGC47160.1| conserved hypothetical protein [Histoplasma capsulatum H88]	0.0, Method: Compositional matrix adjust.	67.16	74.96
g1672.t1	ref|XP_002628330.1| copper/zinc superoxide dismutase [Blastomyces dermatitidis SLH14081] gb|EEQ73008.1| copper/zinc superoxide dismutase [Blastomyces dermatitidis SLH14081] gb|EEQ89125.1| copper/zinc superoxide dismutase [Blastomyces dermatitidis ER-3] gb|EGE81551.1| superoxide dismutase [Blastomyces dermatitidis ATCC 18188] gb|EQL31715.1| superoxide dismutase [Blastomyces dermatitidis ATCC 26199]	6e-96, Method: Compositional matrix adjust.	89.4	96.03
g1673.t1	gb|EEQ91736.1| conserved hypothetical protein [Blastomyces dermatitidis ER-3]	e-125, Method: Compositional matrix adjust.	52.82	60.56
g1674.t1	ref|XP_002621048.1| arginine transporter [Blastomyces dermatitidis SLH14081] gb|EEQ74414.1| arginine transporter [Blastomyces dermatitidis SLH14081]	0.0, Method: Compositional matrix adjust.	76.88	82.8
g1675.t1	ref|XP_002621049.1| prohibitin [Blastomyces dermatitidis SLH14081] gb|EEQ74415.1| prohibitin [Blastomyces dermatitidis SLH14081] gb|EEQ91738.1| prohibitin [Blastomyces dermatitidis ER-3] gb|EGE87092.1| prohibitin [Blastomyces dermatitidis ATCC 18188] gb|EQL31790.1| prohibitin-1 [Blastomyces dermatitidis ATCC 26199]	0.0, Method: Compositional matrix adjust.	98.84	100
g1676.t1	gb|EEQ91739.1| ubiquinol-cytochrome C reductase complex subunit UcrQ [Blastomyces dermatitidis ER-3] gb|EGE87093.1| ubiquinol-cytochrome c reductase complex ubiquinone-binding protein [Blastomyces dermatitidis ATCC 18188]	5e-64, Method: Compositional matrix adjust.	94.9	97.96
g1677.t1	gb|EGE82954.1| small nuclear ribonucleoprotein complex protein Nhp2 [Blastomyces dermatitidis ATCC 18188] gb|EQL27977.1| H/ACA ribonucleoprotein complex subunit 2 [Blastomyces dermatitidis ATCC 26199]	7e-80, Method: Compositional matrix adjust.	63.85	68.54
g1678.t1	ref|XP_002545055.1| predicted protein [Uncinocarpus reesii 1704] gb|EEP79726.1| predicted protein [Uncinocarpus reesii 1704]	4e-19, Method: Compositional matrix adjust.	45.1	58.82
g1679.t1	gb|EEQ91741.1| GTP-binding protein [Blastomyces dermatitidis ER-3]	0.0, Method: Compositional matrix adjust.	86.45	88.18
g1680.t1	gb|EEH22029.2| hypothetical protein PABG_04240 [Paracoccidioides brasiliensis Pb03]	2e-37, Method: Compositional matrix adjust.	72.83	81.52
g1681.t1	gb|EFW18818.1| amino acid permease [Coccidioides posadasii str. Silveira]	0.0, Method: Compositional matrix adjust.	67.28	81.1
g1682.t1	ref|XP_002621056.1| conserved hypothetical protein [Blastomyces dermatitidis SLH14081] gb|EEQ74422.1| conserved hypothetical protein [Blastomyces dermatitidis SLH14081]	3e-55, Method: Compositional matrix adjust.	56.98	66.28
g1683.t1	gb|EGE86149.1| SET domain-containing protein [Blastomyces dermatitidis ATCC 18188] gb|EQL28874.1| hypothetical protein BDFG_08429 [Blastomyces dermatitidis ATCC 26199]	0.0, Method: Compositional matrix adjust.	83	89.47
g1684.t1	gb|EEQ91749.1| C6 transcription factor FacB/Cat8 [Blastomyces dermatitidis ER-3] gb|EGE81048.1| C6 transcription factor FacB/Cat8 [Blastomyces dermatitidis ATCC 18188]	0.0, Method: Compositional matrix adjust.	73.81	79.56
g1685.t1	ref|XP_002621650.1| transketolase TktA [Blastomyces dermatitidis SLH14081] gb|EEQ73654.1| transketolase TktA [Blastomyces dermatitidis SLH14081]	0.0, Method: Compositional matrix adjust.	92.12	94.45
g1686.t1	gb|EEH22021.1| spermidine synthase [Paracoccidioides brasiliensis Pb03]	0.0, Method: Compositional matrix adjust.	92.12	94.18
g1687.t1	ref|XP_002621653.1| predicted protein [Blastomyces dermatitidis SLH14081] gb|EEQ73657.1| predicted protein [Blastomyces dermatitidis SLH14081] gb|EEQ91754.1| predicted protein [Blastomyces dermatitidis ER-3] gb|EGE81053.1| hypothetical protein BDDG_03994 [Blastomyces dermatitidis ATCC 18188] gb|EQL30230.1| hypothetical protein BDFG_07228 [Blastomyces dermatitidis ATCC 26199] gb|EQL30231.1| hypoth…	e-116, Method: Compositional matrix adjust.	75.33	79.74
g1688.t1	ref|XP_002621657.1| small G-protein GPA2 [Blastomyces dermatitidis SLH14081] gb|EEQ73661.1| small G-protein GPA2 [Blastomyces dermatitidis SLH14081] gb|EEQ91758.1| small G-protein GPA2 [Blastomyces dermatitidis ER-3] gb|EGE81057.1| small G-protein GPA2 [Blastomyces dermatitidis ATCC 18188] gb|EQL30237.1| hypothetical protein BDFG_07233 [Blastomyces dermatitidis ATCC 26199]	0.0, Method: Compositional matrix adjust.	92.2	96.94
g1689.t1	gb|EEQ91759.1| DUF1713 domain-containing protein [Blastomyces dermatitidis ER-3] gb|EQL30238.1| hypothetical protein BDFG_07234 [Blastomyces dermatitidis ATCC 26199]	e-180, Method: Compositional matrix adjust.	78.8	84.24
g1690.t1	gb|EEH09448.1| vacuolar ATP synthase proteolipid subunit [Histoplasma capsulatum G186AR]	0.0, Method: Compositional matrix adjust.	53.02	62.85
g1691.t1	gb|EQL30242.1| hypothetical protein BDFG_07238 [Blastomyces dermatitidis ATCC 26199]	e-168, Method: Compositional matrix adjust.	56.19	63.71
g1692.t1	gb|EEQ91765.1| conserved hypothetical protein [Blastomyces dermatitidis ER-3]	0.0, Method: Compositional matrix adjust.	74.38	85.22
g1693.t1	gb|EEQ91766.1| phosphatidyl synthase [Blastomyces dermatitidis ER-3] gb|EGE81067.1| phosphatidyl synthase [Blastomyces dermatitidis ATCC 18188] gb|EQL30244.1| hypothetical protein BDFG_07240 [Blastomyces dermatitidis ATCC 26199]	0.0, Method: Compositional matrix adjust.	93.15	95.66
g1694.t1	gb|EGE81069.1| lipase/serine esterase [Blastomyces dermatitidis ATCC 18188] gb|EQL30245.1| hypothetical protein BDFG_07241 [Blastomyces dermatitidis ATCC 26199]	0.0, Method: Compositional matrix adjust.	81.37	86.96
g1695.t1	gb|EGE81070.1| RNA exonuclease Rex3 [Blastomyces dermatitidis ATCC 18188]	0.0, Method: Compositional matrix adjust.	75	81.36
g1696.t1	ref|XP_002621669.1| 60S ribosomal protein L22 [Blastomyces dermatitidis SLH14081] gb|EEQ73673.1| ribosomal protein L22e [Blastomyces dermatitidis SLH14081] gb|EEQ91769.1| ribosomal protein L22e [Blastomyces dermatitidis ER-3] gb|EQL30247.1| large subunit ribosomal protein L22e [Blastomyces dermatitidis ATCC 26199] gb|EQL30248.1| large subunit ribosomal protein L22e, variant [Blastomyces dermatiti…	1e-62, Method: Compositional matrix adjust.	84.07	85.84
g1697.t1	gb|EQL30249.1| glutathione peroxidase [Blastomyces dermatitidis ATCC 26199] gb|EQL30250.1| glutathione peroxidase, variant [Blastomyces dermatitidis ATCC 26199]	e-109, Method: Compositional matrix adjust.	83.24	87.03
g1698.t1	ref|XP_002621671.1| recombination hotspot-binding protein [Blastomyces dermatitidis SLH14081] gb|EEQ73675.1| recombination hotspot-binding protein [Blastomyces dermatitidis SLH14081] gb|EEQ91771.1| recombination hotspot-binding protein [Blastomyces dermatitidis ER-3]	e-148, Method: Compositional matrix adjust.	94.01	97.24
g1699.t1	ref|XP_002621672.1| conserved hypothetical protein [Blastomyces dermatitidis SLH14081] gb|EEQ73676.1| conserved hypothetical protein [Blastomyces dermatitidis SLH14081] gb|EEQ91772.1| conserved hypothetical protein [Blastomyces dermatitidis ER-3] gb|EQL30252.1| hypothetical protein BDFG_07246 [Blastomyces dermatitidis ATCC 26199]	2e-21, Method: Compositional matrix adjust.	91.84	97.96
g1700.t1	ref|XP_002621673.1| protein-tyrosine phosphatase [Blastomyces dermatitidis SLH14081] gb|EEQ73677.1| protein-tyrosine phosphatase [Blastomyces dermatitidis SLH14081] gb|EGE81075.1| protein-tyrosine phosphatase [Blastomyces dermatitidis ATCC 18188]	0.0, Method: Compositional matrix adjust.	88.41	92.27
g1701.t1	ref|XP_001248371.1| predicted protein [Coccidioides immitis RS] gb|EAS36788.1| hypothetical protein CIMG_02142 [Coccidioides immitis RS]	e-116, Method: Compositional matrix adjust.	47.33	61.89
g1702.t1	ref|XP_001537775.1| conserved hypothetical protein [Histoplasma capsulatum NAm1] gb|EDN10736.1| conserved hypothetical protein [Histoplasma capsulatum NAm1]	0.0, Method: Compositional matrix adjust.	77.53	88.66
g1703.t1	ref|XP_001539413.1| nucleolar protein NOP2 [Histoplasma capsulatum NAm1] gb|EDN08381.1| nucleolar protein NOP2 [Histoplasma capsulatum NAm1]	2e-21, Method: Compositional matrix adjust.	54.32	74.07
g1704.t1	ref|XP_001539413.1| nucleolar protein NOP2 [Histoplasma capsulatum NAm1] gb|EDN08381.1| nucleolar protein NOP2 [Histoplasma capsulatum NAm1]	1e-61, Method: Compositional matrix adjust.	37.6	49.07
g1705.t1	ref|XP_001536062.1| predicted protein [Histoplasma capsulatum NAm1] gb|EDN05377.1| predicted protein [Histoplasma capsulatum NAm1]	0.0, Method: Compositional matrix adjust.	54.55	68.92
g1706.t1	ref|XP_001544762.1| predicted protein [Histoplasma capsulatum NAm1] gb|EDN03944.1| predicted protein [Histoplasma capsulatum NAm1]	8e-43, Method: Compositional matrix adjust.	38.26	57.39
g1707.t1	dbj|BAC97797.1| acid proteinase [Monascus purpureus]	3e-80, Method: Compositional matrix adjust.	42.17	58.43
g1708.t1	ref|XP_001586287.1| hypothetical protein SS1G_12865 [Sclerotinia sclerotiorum 1980] gb|EDN98008.1| hypothetical protein SS1G_12865 [Sclerotinia sclerotiorum 1980 UF-70]	3e-39, Method: Compositional matrix adjust.	38.21	50.81
g1709.t1	ref|XP_010763056.1| hypothetical protein PADG_07825 [Paracoccidioides brasiliensis Pb18] gb|EEH43005.2| hypothetical protein PADG_07825 [Paracoccidioides brasiliensis Pb18]	5e-19, Method: Compositional matrix adjust.	34.17	46.73
g1710.t1	gb|EQL33771.1| hypothetical protein, variant 1 [Blastomyces dermatitidis ATCC 26199] gb|EQL33772.1| hypothetical protein, variant 2 [Blastomyces dermatitidis ATCC 26199]	e-136, Method: Compositional matrix adjust.	77.24	80.22
g1711.t1	gb|EQL33770.1| hypothetical protein BDFG_04302 [Blastomyces dermatitidis ATCC 26199]	3e-32, Method: Compositional matrix adjust.	57.89	60.53
g1712.t1	ref|XP_001538733.1| hypothetical protein HCAG_06338 [Histoplasma capsulatum NAm1] gb|EDN09171.1| hypothetical protein HCAG_06338 [Histoplasma capsulatum NAm1]	0.0, Method: Compositional matrix adjust.	71.88	80.05
g1713.t1	gb|EEH21778.1| hypothetical protein PABG_03994 [Paracoccidioides brasiliensis Pb03]	2e-93, Method: Compositional matrix adjust.	82.18	85.63
g1714.t1	ref|XP_001539184.1| predicted protein [Histoplasma capsulatum NAm1] gb|EDN09622.1| predicted protein [Histoplasma capsulatum NAm1]	6e-32, Method: Compositional matrix adjust.	44.75	47.03
g1715.t1	ref|XP_007780648.1| hypothetical protein W97_04569 [Coniosporium apollinis CBS 100218] gb|EON65331.1| hypothetical protein W97_04569 [Coniosporium apollinis CBS 100218]	4e-35, Method: Compositional matrix adjust.	36	54.67
g1716.t1	ref|XP_002624415.1| conserved hypothetical protein [Blastomyces dermatitidis SLH14081] gb|EEQ70191.1| conserved hypothetical protein [Blastomyces dermatitidis SLH14081]	e-119, Method: Compositional matrix adjust.	60	68.06
g1717.t1	gb|EKV04720.1| hypothetical protein PDIP_86320 [Penicillium digitatum Pd1]	e-147, Method: Compositional matrix adjust.	74.06	85.34
g1718.t1	gb|EEH10082.1| conserved hypothetical protein [Histoplasma capsulatum G186AR]	e-109, Method: Compositional matrix adjust.	49.62	57.29
g1719.t1	ref|XP_007796129.1| putative lactoylglutathione lyase protein [Eutypa lata UCREL1] gb|EMR64767.1| putative lactoylglutathione lyase protein [Eutypa lata UCREL1]	2e-57, Method: Compositional matrix adjust.	45	65
g1721.t1	ref|XP_001544372.1| predicted protein [Histoplasma capsulatum NAm1] gb|EDN03554.1| predicted protein [Histoplasma capsulatum NAm1]	0.0, Method: Compositional matrix adjust.	60.04	71.17
g1722.t1	gb|KJZ70465.1| hypothetical protein HIM_10137 [Hirsutella minnesotensis 3608]	4e-24, Method: Compositional matrix adjust.	35.39	56.18
g1723.t1	ref|XP_001541993.1| predicted protein [Histoplasma capsulatum NAm1] gb|EDN05561.1| predicted protein [Histoplasma capsulatum NAm1]	e-104, Method: Compositional matrix adjust.	48.19	64.16
g1724.t1	ref|XP_002541773.1| predicted protein [Uncinocarpus reesii 1704] gb|EEP76440.1| predicted protein [Uncinocarpus reesii 1704]	0.0, Method: Compositional matrix adjust.	72.47	80.81
g1725.t1	ref|XP_002541772.1| conserved hypothetical protein [Uncinocarpus reesii 1704] gb|EEP76439.1| conserved hypothetical protein [Uncinocarpus reesii 1704]	e-152, Method: Compositional matrix adjust.	78.83	86.13
g1726.t1	gb|EER43786.1| conserved hypothetical protein [Histoplasma capsulatum H143]	4e-39, Method: Compositional matrix adjust.	84	90.67
g1727.t1	ref|XP_001538481.1| predicted protein [Histoplasma capsulatum NAm1] gb|EDN10283.1| predicted protein [Histoplasma capsulatum NAm1]	e-120, Method: Compositional matrix adjust.	53.91	65.51
g1728.t1	gb|KFY29080.1| hypothetical protein V493_02565 [Pseudogymnoascus pannorum VKM F-4281 (FW-2241)]	2e-70, Method: Compositional matrix adjust.	74.64	86.96
g1729.t1	ref|XP_001275828.1| sorbitol/xylulose reductase, putative [Aspergillus clavatus NRRL 1] gb|EAW14402.1| sorbitol/xylulose reductase, putative [Aspergillus clavatus NRRL 1]	e-164, Method: Compositional matrix adjust.	80.45	90.6
g1730.t1	ref|XP_001544762.1| predicted protein [Histoplasma capsulatum NAm1] gb|EDN03944.1| predicted protein [Histoplasma capsulatum NAm1]	4e-34, Method: Compositional matrix adjust.	35.84	54.42
g1731.t1	ref|XP_001536053.1| conserved hypothetical protein [Histoplasma capsulatum NAm1] gb|EDN05368.1| conserved hypothetical protein [Histoplasma capsulatum NAm1]	e-173, Method: Compositional matrix adjust.	74.24	79.09
g1732.t1	ref|XP_001544762.1| predicted protein [Histoplasma capsulatum NAm1] gb|EDN03944.1| predicted protein [Histoplasma capsulatum NAm1]	9e-43, Method: Compositional matrix adjust.	38.26	58.26
g1733.t1	ref|XP_001536062.1| predicted protein [Histoplasma capsulatum NAm1] gb|EDN05377.1| predicted protein [Histoplasma capsulatum NAm1]	0.0, Method: Compositional matrix adjust.	60.37	75.23
g1735.t1	ref|XP_001537215.1| predicted protein [Histoplasma capsulatum NAm1] gb|EDN11071.1| predicted protein [Histoplasma capsulatum NAm1]	0.0, Method: Compositional matrix adjust.	70.26	73.56
g1736.t1	ref|XP_001542617.1| predicted protein [Histoplasma capsulatum NAm1] gb|EDN06185.1| predicted protein [Histoplasma capsulatum NAm1]	1e-45, Method: Compositional matrix adjust.	35.98	47.35
g1737.t1	ref|XP_001538733.1| hypothetical protein HCAG_06338 [Histoplasma capsulatum NAm1] gb|EDN09171.1| hypothetical protein HCAG_06338 [Histoplasma capsulatum NAm1]	0.0, Method: Compositional matrix adjust.	66.94	74.65
g1738.t1	gb|KFY66703.1| hypothetical protein V496_01932 [Pseudogymnoascus pannorum VKM F-4515 (FW-2607)]	6e-85, Method: Compositional matrix adjust.	44.97	59.06
g1739.t1	ref|XP_001586386.1| hypothetical protein SS1G_12370 [Sclerotinia sclerotiorum 1980] gb|EDN97519.1| hypothetical protein SS1G_12370 [Sclerotinia sclerotiorum 1980 UF-70]	1e-17, Method: Compositional matrix adjust.	26.77	47.38
g1740.t1	ref|XP_002629515.1| conserved hypothetical protein [Blastomyces dermatitidis SLH14081] gb|EEQ69943.1| conserved hypothetical protein [Blastomyces dermatitidis SLH14081] gb|EEQ91150.1| conserved hypothetical protein [Blastomyces dermatitidis ER-3] gb|EQL28323.1| hypothetical protein, variant 1 [Blastomyces dermatitidis ATCC 26199] gb|EQL28324.1| hypothetical protein, variant 2 [Blastomyces dermati…	8e-63, Method: Compositional matrix adjust.	95.05	96.04
g1741.t1	gb|EEQ91149.1| phosphotransferase enzyme family protein [Blastomyces dermatitidis ER-3] gb|EGE86647.1| phosphotransferase enzyme family protein [Blastomyces dermatitidis ATCC 18188] gb|EQL28325.1| hypothetical protein BDFG_08938 [Blastomyces dermatitidis ATCC 26199]	0.0, Method: Compositional matrix adjust.	87.21	91.1
g1742.t1	ref|XP_001543215.1| predicted protein [Histoplasma capsulatum NAm1] gb|EDN02397.1| predicted protein [Histoplasma capsulatum NAm1]	0.0, Method: Compositional matrix adjust.	90.13	92.65
g1743.t1	ref|XP_007804626.1| hypothetical protein EPUS_09349 [Endocarpon pusillum Z07020] gb|ERF69729.1| hypothetical protein EPUS_09349 [Endocarpon pusillum Z07020]	4e-63, Method: Compositional matrix adjust.	38.98	55.37
g1744.t1	ref|XP_007273419.1| hypothetical protein CGGC5_15445 [Colletotrichum gloeosporioides Nara gc5] gb|ELA37527.1| hypothetical protein CGGC5_15445 [Colletotrichum gloeosporioides Nara gc5]	1e-22, Method: Compositional matrix adjust.	50	71.28
g1745.t1	gb|EEQ84474.1| conserved hypothetical protein [Blastomyces dermatitidis ER-3]	0.0, Method: Compositional matrix adjust.	86.45	89.37
g1746.t1	ref|XP_001539048.1| predicted protein [Histoplasma capsulatum NAm1] gb|EDN09486.1| predicted protein [Histoplasma capsulatum NAm1]	0.0, Method: Compositional matrix adjust.	84.01	88.07
g1747.t1	ref|XP_001544851.1| predicted protein [Histoplasma capsulatum NAm1] gb|EDN04033.1| predicted protein [Histoplasma capsulatum NAm1]	e-106, Method: Compositional matrix adjust.	87.72	92.4
g1748.t1	ref|XP_001542217.1| predicted protein [Histoplasma capsulatum NAm1] gb|EDN05785.1| predicted protein [Histoplasma capsulatum NAm1]	6e-68, Method: Compositional matrix adjust.	56.72	62.69
g1749.t1	gb|ESZ98114.1| hypothetical protein SBOR_1493 [Sclerotinia borealis F-4157]	2e-46, Method: Compositional matrix adjust.	47.34	66.27
g1751.t1	emb|CCF42084.1| peptidyl-prolyl cis-trans isomerase fkr-3 [Colletotrichum higginsianum]	4e-63, Method: Compositional matrix adjust.	83.19	89.38
g1752.t1	ref|XP_001541641.1| conserved hypothetical protein [Histoplasma capsulatum NAm1] gb|EDN07208.1| conserved hypothetical protein [Histoplasma capsulatum NAm1]	0.0, Method: Compositional matrix adjust.	61.36	72.84
g1753.t1	ref|WP_034999381.1| hypothetical protein, partial [Beijerinckia mobilis]	2e-64, Method: Compositional matrix adjust.	42.96	55.67
g1754.t1	gb|EFW13480.1| conserved hypothetical protein [Coccidioides posadasii str. Silveira] gb|EFW21259.1| conserved hypothetical protein [Coccidioides posadasii str. Silveira]	1e-24, Method: Compositional matrix adjust.	21.2	37.25
g1755.t1	ref|XP_003305440.1| hypothetical protein PTT_18283 [Pyrenophora teres f. teres 0-1] gb|EFQ86464.1| hypothetical protein PTT_18283 [Pyrenophora teres f. teres 0-1]	2e-49, Method: Compositional matrix adjust.	39.44	56.18
g1756.t1	gb|EEQ92473.1| conserved hypothetical protein [Blastomyces dermatitidis ER-3]	1e-50, Method: Compositional matrix adjust.	57.14	66.46
g1757.t1	ref|XP_001543333.1| conserved hypothetical protein [Histoplasma capsulatum NAm1] gb|EDN02515.1| conserved hypothetical protein [Histoplasma capsulatum NAm1]	0.0, Method: Compositional matrix adjust.	91.22	93.38
g1758.t1	gb|EER43786.1| conserved hypothetical protein [Histoplasma capsulatum H143]	5e-70, Method: Compositional matrix adjust.	88.33	93.33
g1759.t1	ref|XP_001537028.1| predicted protein [Histoplasma capsulatum NAm1] gb|EDN04471.1| predicted protein [Histoplasma capsulatum NAm1]	e-149, Method: Compositional matrix adjust.	74.12	80.51
g1760.t1	ref|XP_001542106.1| predicted protein [Histoplasma capsulatum NAm1] gb|EDN05674.1| predicted protein [Histoplasma capsulatum NAm1]	0.0, Method: Compositional matrix adjust.	87.65	90.22
g1761.t1	ref|XP_001542106.1| predicted protein [Histoplasma capsulatum NAm1] gb|EDN05674.1| predicted protein [Histoplasma capsulatum NAm1]	0.0, Method: Compositional matrix adjust.	88.14	90.59
g1762.t1	gb|KHJ36084.1| putative casein kinase i [Erysiphe necator]	e-114, Method: Compositional matrix adjust.	57.43	71.62
g1763.t1	ref|XP_001544720.1| predicted protein [Histoplasma capsulatum NAm1] gb|EDN03902.1| predicted protein [Histoplasma capsulatum NAm1]	4e-68, Method: Compositional matrix adjust.	49.1	61.01
g1764.t1	gb|EEH06969.1| mitochondrial chaperone BCS1 [Histoplasma capsulatum G186AR]	8e-67, Method: Compositional matrix adjust.	41.75	60.61
g1765.t1	gb|EQL33922.1| hypothetical protein BDFG_04192 [Blastomyces dermatitidis ATCC 26199]	e-124, Method: Compositional matrix adjust.	62.91	70.33
g1767.t1	gb|EGC48719.1| nucleolar protein NOP2 [Histoplasma capsulatum H88]	0.0, Method: Compositional matrix adjust.	59.61	72.81
g1768.t1	gb|EEH33161.2| IBR finger domain-containing protein [Paracoccidioides sp. 'lutzii' Pb01]	e-110, Method: Compositional matrix adjust.	63.01	71.23
g1769.t1	gb|EQL29727.1| hypothetical protein BDFG_07714 [Blastomyces dermatitidis ATCC 26199] gb|EQL29728.1| hypothetical protein, variant [Blastomyces dermatitidis ATCC 26199]	0.0, Method: Compositional matrix adjust.	74.74	80.44
g1770.t1	gb|EEQ92473.1| conserved hypothetical protein [Blastomyces dermatitidis ER-3]	7e-27, Method: Compositional matrix adjust.	69.44	86.11
g1771.t1	gb|KII93957.1| hypothetical protein PLICRDRAFT_171653 [Plicaturopsis crispa FD-325 SS-3]	1e-17, Method: Compositional matrix adjust.	59.21	71.05
g1773.t1	gb|KKA16329.1| hypothetical protein T310_10082, partial [Rasamsonia emersonii CBS 393.64]	7e-46, Method: Compositional matrix adjust.	41.78	63.38
g1774.t1	gb|EQL33922.1| hypothetical protein BDFG_04192 [Blastomyces dermatitidis ATCC 26199]	0.0, Method: Compositional matrix adjust.	72.92	79.85
g1775.t1	gb|EER41752.1| predicted protein [Histoplasma capsulatum H143]	0.0, Method: Compositional matrix adjust.	68.64	77.71
g1776.t1	ref|XP_001541641.1| conserved hypothetical protein [Histoplasma capsulatum NAm1] gb|EDN07208.1| conserved hypothetical protein [Histoplasma capsulatum NAm1]	0.0, Method: Compositional matrix adjust.	61.32	74.24
g1777.t1	ref|XP_001537210.1| predicted protein [Histoplasma capsulatum NAm1] gb|EDN11066.1| predicted protein [Histoplasma capsulatum NAm1]	2e-38, Method: Compositional matrix adjust.	73.4	76.6
g1778.t1	ref|XP_007826154.1| hypothetical protein MAA_09965 [Metarhizium robertsii ARSEF 23] gb|EFY94594.1| hypothetical protein MAA_09965 [Metarhizium robertsii ARSEF 23] gb|EXU95606.1| hypothetical protein X797_011322 [Metarhizium robertsii]	3e-76, Method: Compositional matrix adjust.	64.33	81.29
g1779.t1	gb|EER41763.1| conserved hypothetical protein [Histoplasma capsulatum H143]	4e-48, Method: Compositional matrix adjust.	89.02	91.46
g1780.t1	gb|EQL38666.1| hypothetical protein BDFG_00223 [Blastomyces dermatitidis ATCC 26199]	0.0, Method: Compositional matrix adjust.	83.59	86.96
g1781.t1	gb|EMR87144.1| putative gag-pol poly protein [Botrytis cinerea BcDW1]	0.0, Method: Compositional matrix adjust.	45.89	63.67
g1782.t1	gb|EGC48281.1| 30S ribosomal protein S10 [Histoplasma capsulatum H88]	5e-24, Method: Compositional matrix adjust.	59.81	69.16
g1783.t1	gb|EEQ85861.1| tryptophanyl-tRNA synthetase [Blastomyces dermatitidis ER-3] gb|EQL32253.1| tryptophanyl-tRNA synthetase [Blastomyces dermatitidis ATCC 26199]	e-134, Method: Compositional matrix adjust.	57.58	65.66
g1784.t1	ref|XP_003296883.1| hypothetical protein PTT_07104 [Pyrenophora teres f. teres 0-1] gb|EFQ95021.1| hypothetical protein PTT_07104 [Pyrenophora teres f. teres 0-1]	4e-26, Method: Compositional matrix adjust.	50.91	68.18
g1785.t1	gb|EMR87144.1| putative gag-pol poly protein [Botrytis cinerea BcDW1]	0.0, Method: Compositional matrix adjust.	46.87	64.62
g1786.t1	ref|XP_001540876.1| predicted protein [Histoplasma capsulatum NAm1] gb|EDN08206.1| predicted protein [Histoplasma capsulatum NAm1]	0.0, Method: Compositional matrix adjust.	67.76	74.34
g1787.t1	ref|XP_002789337.1| conserved hypothetical protein [Paracoccidioides sp. 'lutzii' Pb01] gb|EEH39477.1| hypothetical protein PAAG_08746 [Paracoccidioides sp. 'lutzii' Pb01]	0.0, Method: Compositional matrix adjust.	72.49	75.62
g1788.t1	gb|EGC48719.1| nucleolar protein NOP2 [Histoplasma capsulatum H88]	0.0, Method: Compositional matrix adjust.	56.08	69.63
g1789.t1	ref|XP_001541489.1| predicted protein [Histoplasma capsulatum NAm1] gb|EDN07056.1| predicted protein [Histoplasma capsulatum NAm1]	2e-59, Method: Compositional matrix adjust.	55.32	65.96
g1790.t1	gb|EEQ87927.1| predicted protein [Blastomyces dermatitidis ER-3]	3e-45, Method: Compositional matrix adjust.	48.63	59.02
g1791.t1	gb|EEH08930.1| conserved hypothetical protein [Histoplasma capsulatum G186AR]	0.0, Method: Compositional matrix adjust.	80.86	87.79
g1792.t1	ref|XP_001540015.1| predicted protein [Histoplasma capsulatum NAm1] gb|EDN08983.1| predicted protein [Histoplasma capsulatum NAm1]	2e-66, Method: Compositional matrix adjust.	60.71	73.81
g1793.t1	gb|EMR87144.1| putative gag-pol poly protein [Botrytis cinerea BcDW1]	0.0, Method: Compositional matrix adjust.	45.81	63.71
g1794.t1	ref|XP_002584562.1| predicted protein [Uncinocarpus reesii 1704] gb|EEP80409.1| predicted protein [Uncinocarpus reesii 1704]	4e-07, Method: Compositional matrix adjust.	25.73	46.12
g1795.t1	gb|EFW15145.1| conserved hypothetical protein [Coccidioides posadasii str. Silveira]	e-108, Method: Compositional matrix adjust.	30.14	44.98
g1796.t1	ref|WP_034999412.1| hypothetical protein [Beijerinckia mobilis]	1e-71, Method: Compositional matrix adjust.	42.41	56.33
g1797.t1	ref|WP_034999412.1| hypothetical protein [Beijerinckia mobilis]	1e-50, Method: Compositional matrix adjust.	43.91	58.26
g1798.t1	gb|KIX06422.1| hypothetical protein Z518_04398 [Rhinocladiella mackenziei CBS 650.93]	2e-51, Method: Compositional matrix adjust.	39.1	53.38
g1799.t1	gb|EMR87144.1| putative gag-pol poly protein [Botrytis cinerea BcDW1]	0.0, Method: Compositional matrix adjust.	45.81	63.71
g1800.t1	ref|XP_002584562.1| predicted protein [Uncinocarpus reesii 1704] gb|EEP80409.1| predicted protein [Uncinocarpus reesii 1704]	4e-07, Method: Compositional matrix adjust.	25.73	46.12
g1801.t1	ref|XP_001549167.1| hypothetical protein BC1G_12337 [Botrytis cinerea B05.10]	0.0, Method: Compositional matrix adjust.	42.76	58.81
g1803.t1	gb|KIX00544.1| hypothetical protein Z518_09609 [Rhinocladiella mackenziei CBS 650.93]	5e-08, Method: Compositional matrix adjust.	32.22	50
g1804.t1	ref|XP_010763056.1| hypothetical protein PADG_07825 [Paracoccidioides brasiliensis Pb18] gb|EEH43005.2| hypothetical protein PADG_07825 [Paracoccidioides brasiliensis Pb18]	7e-08, Method: Compositional matrix adjust.	38.27	58.02
g1805.t1	gb|EEH21778.1| hypothetical protein PABG_03994 [Paracoccidioides brasiliensis Pb03]	7e-22, Method: Compositional matrix adjust.	72.37	77.63
g1806.t1	gb|EEH39491.2| hypothetical protein PAAG_08760 [Paracoccidioides sp. 'lutzii' Pb01]	4e-57, Method: Compositional matrix adjust.	97.94	97.94
g1807.t1	ref|XP_001542897.1| predicted protein [Histoplasma capsulatum NAm1] gb|EDN06465.1| predicted protein [Histoplasma capsulatum NAm1]	e-151, Method: Compositional matrix adjust.	92.59	95.47
g1808.t1	ref|XP_001537426.1| predicted protein [Histoplasma capsulatum NAm1] gb|EDN11282.1| predicted protein [Histoplasma capsulatum NAm1]	e-145, Method: Compositional matrix adjust.	88.99	90.75
g1809.t1	gb|EEQ85572.1| zinc knuckle domain-containing protein [Blastomyces dermatitidis ER-3]	2e-76, Method: Compositional matrix adjust.	77.07	82.17
g1810.t1	gb|KGO61003.1| hypothetical protein PEX2_065450 [Penicillium expansum]	0.0, Method: Compositional matrix adjust.	60.44	76.23
g1811.t1	ref|XP_001242817.1| hypothetical protein CIMG_06713 [Coccidioides immitis RS]	0.0, Method: Compositional matrix adjust.	70.75	75.71
g1812.t1	ref|XP_001537026.1| predicted protein [Histoplasma capsulatum NAm1] gb|EDN04469.1| predicted protein [Histoplasma capsulatum NAm1]	2e-67, Method: Compositional matrix adjust.	84.3	88.43
g1813.t1	ref|XP_001536085.1| predicted protein [Histoplasma capsulatum NAm1] gb|EDN05277.1| predicted protein [Histoplasma capsulatum NAm1]	e-123, Method: Compositional matrix adjust.	76.52	83.4
g1814.t1	ref|XP_010762715.1| hypothetical protein PADG_07401 [Paracoccidioides brasiliensis Pb18] gb|EEH42581.2| hypothetical protein PADG_07401 [Paracoccidioides brasiliensis Pb18]	0.0, Method: Compositional matrix adjust.	78.13	81.44
g1815.t1	gb|EEH16439.2| hypothetical protein PABG_06526 [Paracoccidioides brasiliensis Pb03]	e-168, Method: Compositional matrix adjust.	63.8	74.22
g1816.t1	gb|EEQ87204.1| FAD dependent sulfhydryl oxidase Erv2 [Blastomyces dermatitidis ER-3] gb|EQL35286.1| hypothetical protein BDFG_03032 [Blastomyces dermatitidis ATCC 26199]	2e-74, Method: Compositional matrix adjust.	58.51	61.41
g1817.t1	gb|EEQ87203.1| MFS multidrug transporter [Blastomyces dermatitidis ER-3]	e-147, Method: Compositional matrix adjust.	69.97	75.72
g1818.t1	gb|EQL35284.1| hypothetical protein BDFG_03030 [Blastomyces dermatitidis ATCC 26199]	0.0, Method: Compositional matrix adjust.	75.51	84.57
g1819.t1	gb|EEH35090.2| carboxypeptidase cpdS [Paracoccidioides sp. 'lutzii' Pb01]	0.0, Method: Compositional matrix adjust.	74.56	82.91
g1820.t1	gb|EEQ87199.1| chitin biosynthesis protein [Blastomyces dermatitidis ER-3] gb|EGE84142.1| chitin biosynthesis protein [Blastomyces dermatitidis ATCC 18188] gb|EQL35282.1| hypothetical protein BDFG_03028 [Blastomyces dermatitidis ATCC 26199]	0.0, Method: Compositional matrix adjust.	86.62	90.38
g1821.t1	gb|EGE84143.1| DNA repair protein RAD1 [Blastomyces dermatitidis ATCC 18188] gb|EQL35281.1| DNA excision repair protein ERCC-4 [Blastomyces dermatitidis ATCC 26199]	0.0, Method: Compositional matrix adjust.	78.04	82.12
g1822.t1	ref|XP_001541132.1| hypothetical protein HCAG_03229 [Histoplasma capsulatum NAm1] ref|XP_002622772.1| eukaryotic translation initiation factor 1A [Blastomyces dermatitidis SLH14081] gb|EDN06699.1| hypothetical protein HCAG_03229 [Histoplasma capsulatum NAm1] gb|EEH06358.1| eukaryotic translation initiation factor 1A [Histoplasma capsulatum G186AR] gb|EEQ71897.1| eukaryotic translation initiation …	8e-70, Method: Compositional matrix adjust.	87.2	87.2
g1823.t1	gb|EGC49107.1| conserved hypothetical protein [Histoplasma capsulatum H88]	1e-95, Method: Compositional matrix adjust.	76.11	87.78
g1824.t1	ref|XP_001541126.1| predicted protein [Histoplasma capsulatum NAm1] gb|EDN06693.1| predicted protein [Histoplasma capsulatum NAm1]	1e-17, Method: Compositional matrix adjust.	53.33	61.33
g1825.t1	ref|XP_001541064.1| hypothetical protein HCAG_03161 [Histoplasma capsulatum NAm1] gb|EDN06631.1| hypothetical protein HCAG_03161 [Histoplasma capsulatum NAm1]	0.0, Method: Compositional matrix adjust.	66.32	74.69
g1826.t1	ref|XP_007273419.1| hypothetical protein CGGC5_15445 [Colletotrichum gloeosporioides Nara gc5] gb|ELA37527.1| hypothetical protein CGGC5_15445 [Colletotrichum gloeosporioides Nara gc5]	2e-09, Method: Compositional matrix adjust.	46.48	64.79
g1827.t1	ref|XP_663074.1| hypothetical protein AN5470.2 [Aspergillus nidulans FGSC A4] gb|EAA62630.1| hypothetical protein AN5470.2 [Aspergillus nidulans FGSC A4] tpe|CBF81850.1| TPA: conserved hypothetical protein [Aspergillus nidulans FGSC A4]	2e-97, Method: Compositional matrix adjust.	71.03	82.71
g1829.t1	ref|WP_034999381.1| hypothetical protein, partial [Beijerinckia mobilis]	1e-21, Method: Compositional matrix adjust.	49.4	69.88
g1832.t1	ref|WP_034999381.1| hypothetical protein, partial [Beijerinckia mobilis]	3e-48, Method: Compositional matrix adjust.	38.78	52.24
g1834.t1	gb|EQL28928.1| hypothetical protein, variant [Blastomyces dermatitidis ATCC 26199]	e-101, Method: Compositional matrix adjust.	55.35	61.32
g1835.t1	ref|XP_001537734.1| predicted protein [Histoplasma capsulatum NAm1] gb|EDN10695.1| predicted protein [Histoplasma capsulatum NAm1]	2e-69, Method: Compositional matrix adjust.	86.26	92.37
g1836.t1	gb|EEQ85171.1| conserved hypothetical protein [Blastomyces dermatitidis ER-3]	e-106, Method: Compositional matrix adjust.	69.01	75.62
g1837.t1	gb|EEH03294.1| conserved hypothetical protein [Histoplasma capsulatum G186AR]	e-146, Method: Compositional matrix adjust.	75.78	83.59
g1838.t1	gb|EEH03295.1| conserved hypothetical protein [Histoplasma capsulatum G186AR]	e-143, Method: Compositional matrix adjust.	80.83	88.33
g1839.t1	ref|XP_001537214.1| predicted protein [Histoplasma capsulatum NAm1] gb|EDN11070.1| predicted protein [Histoplasma capsulatum NAm1]	e-158, Method: Compositional matrix adjust.	74.1	82.95
g1840.t1	gb|EKG08999.1| Integrase catalytic core, partial [Macrophomina phaseolina MS6]	0.0, Method: Compositional matrix adjust.	30.87	48.05
g1841.t1	gb|KFZ16002.1| hypothetical protein V502_05289 [Pseudogymnoascus pannorum VKM F-4520 (FW-2644)]	0.0, Method: Compositional matrix adjust.	50.57	64.95
g1842.t1	ref|XP_749841.1| conserved hypothetical protein [Aspergillus fumigatus Af293] gb|EAL87803.1| conserved hypothetical protein [Aspergillus fumigatus Af293]	e-179, Method: Compositional matrix adjust.	58.71	76.12
g1843.t1	ref|XP_663074.1| hypothetical protein AN5470.2 [Aspergillus nidulans FGSC A4] gb|EAA62630.1| hypothetical protein AN5470.2 [Aspergillus nidulans FGSC A4] tpe|CBF81850.1| TPA: conserved hypothetical protein [Aspergillus nidulans FGSC A4]	2e-97, Method: Compositional matrix adjust.	71.03	82.71
g1844.t1	gb|EQL35273.1| hypothetical protein BDFG_03020 [Blastomyces dermatitidis ATCC 26199]	e-126, Method: Compositional matrix adjust.	80.65	86.64
g1845.t1	gb|EQL35274.1| hypothetical protein BDFG_03021 [Blastomyces dermatitidis ATCC 26199]	0.0, Method: Compositional matrix adjust.	75.31	81.74
g1846.t1	gb|EGE84148.1| mitochondrial inner membrane magnesium transporter mrs2 [Blastomyces dermatitidis ATCC 18188]	0.0, Method: Compositional matrix adjust.	75.48	77.83
g1847.t1	gb|EGE84147.1| actin associated protein Wsp1 [Blastomyces dermatitidis ATCC 18188]	e-160, Method: Compositional matrix adjust.	64.48	68.51
g1848.t1	ref|XP_002624662.1| conserved hypothetical protein [Blastomyces dermatitidis SLH14081] gb|EEQ78488.1| conserved hypothetical protein [Blastomyces dermatitidis SLH14081]	8e-58, Method: Compositional matrix adjust.	53.66	64.63
g1849.t1	ref|XP_001544195.1| predicted protein [Histoplasma capsulatum NAm1] gb|EDN03377.1| predicted protein [Histoplasma capsulatum NAm1]	e-121, Method: Compositional matrix adjust.	60.88	70.98
g1850.t1	ref|XP_001538733.1| hypothetical protein HCAG_06338 [Histoplasma capsulatum NAm1] gb|EDN09171.1| hypothetical protein HCAG_06338 [Histoplasma capsulatum NAm1]	0.0, Method: Compositional matrix adjust.	75.63	83.91
g1851.t1	ref|XP_002622779.1| dihydroorotase [Blastomyces dermatitidis SLH14081] gb|EEQ71904.1| dihydroorotase [Blastomyces dermatitidis SLH14081] gb|EEQ87190.1| dihydroorotase [Blastomyces dermatitidis ER-3] gb|EGE84151.1| dihydroorotase [Blastomyces dermatitidis ATCC 18188] gb|EQL35271.1| dihydroorotase [Blastomyces dermatitidis ATCC 26199]	0.0, Method: Compositional matrix adjust.	84.18	88.98
g1852.t1	gb|EQL35270.1| hypothetical protein BDFG_03018 [Blastomyces dermatitidis ATCC 26199]	0.0, Method: Compositional matrix adjust.	56.52	63.3
g1853.t1	gb|EGE84153.1| tRNA-splicing endonuclease [Blastomyces dermatitidis ATCC 18188]	0.0, Method: Compositional matrix adjust.	88.64	91.96
g1854.t1	ref|XP_002622782.1| phospholipid-translocating P-type ATPase domain-containing protein [Blastomyces dermatitidis SLH14081] gb|EEQ71907.1| phospholipid-translocating P-type ATPase domain-containing protein [Blastomyces dermatitidis SLH14081] gb|EEQ87186.1| phospholipid-translocating P-type ATPase domain-containing protein [Blastomyces dermatitidis ER-3] gb|EGE84154.1| phospholipid-translocating P-…	0.0, Method: Compositional matrix adjust.	89.76	94.61
g1855.t1	gb|EER36823.1| serine/threonine protein phosphatase [Histoplasma capsulatum H143] gb|EGC49094.1| serine/threonine protein phosphatase [Histoplasma capsulatum H88]	4e-33, Method: Composition-based stats.	66.02	73.79
g1856.t1	gb|EQL35265.1| hypothetical protein BDFG_03014 [Blastomyces dermatitidis ATCC 26199] gb|EQL35266.1| hypothetical protein, variant [Blastomyces dermatitidis ATCC 26199]	0.0, Method: Compositional matrix adjust.	68.67	78.11
g1857.t1	gb|EER36821.1| vacuolar ATP synthase subunit E [Histoplasma capsulatum H143] gb|EGC49092.1| vacuolar ATP synthase subunit E [Histoplasma capsulatum H88]	e-140, Method: Compositional matrix adjust.	86.19	90.38
g1858.t1	ref|XP_002622786.1| DUF803 domain-containing protein [Blastomyces dermatitidis SLH14081] gb|EEQ71911.1| DUF803 domain-containing protein [Blastomyces dermatitidis SLH14081]	0.0, Method: Compositional matrix adjust.	56.67	60.75
g1859.t1	ref|XP_010763348.1| hypothetical protein PADG_07962 [Paracoccidioides brasiliensis Pb18] gb|EEH43142.1| hypothetical protein PADG_07962 [Paracoccidioides brasiliensis Pb18]	1e-97, Method: Compositional matrix adjust.	66.39	66.81
g1860.t1	ref|XP_002622791.1| C6 zinc finger domain-containing protein [Blastomyces dermatitidis SLH14081] gb|EEQ71916.1| C6 zinc finger domain-containing protein [Blastomyces dermatitidis SLH14081] gb|EGE84165.1| C6 zinc finger domain-containing protein [Blastomyces dermatitidis ATCC 18188]	0.0, Method: Compositional matrix adjust.	84.2	86.53
g1861.t1	ref|XP_002622792.1| tetraspanin [Blastomyces dermatitidis SLH14081] gb|EEQ71917.1| tetraspanin [Blastomyces dermatitidis SLH14081] gb|EEQ87175.1| tetraspanin [Blastomyces dermatitidis ER-3] gb|EGE84166.1| tetraspanin [Blastomyces dermatitidis ATCC 18188] gb|EQL35253.1| hypothetical protein BDFG_03005 [Blastomyces dermatitidis ATCC 26199]	e-130, Method: Compositional matrix adjust.	81.7	83.04
g1862.t1	ref|XP_002622793.1| transcriptional activator [Blastomyces dermatitidis SLH14081] gb|EEQ71918.1| transcriptional activator [Blastomyces dermatitidis SLH14081] gb|EEQ87174.1| transcriptional activator [Blastomyces dermatitidis ER-3] gb|EGE84167.1| transcriptional activator [Blastomyces dermatitidis ATCC 18188] gb|EQL35251.1| hypothetical protein BDFG_03004 [Blastomyces dermatitidis ATCC 26199] gb|…	0.0, Method: Compositional matrix adjust.	72.87	77.93
g1863.t1	ref|XP_002622794.1| GNAT family acetyltransferase [Blastomyces dermatitidis SLH14081] gb|EEQ71919.1| GNAT family acetyltransferase [Blastomyces dermatitidis SLH14081] gb|EEQ87173.1| GNAT family acetyltransferase [Blastomyces dermatitidis ER-3] gb|EGE84168.1| GNAT family acetyltransferase [Blastomyces dermatitidis ATCC 18188] gb|EQL35249.1| hypothetical protein BDFG_03003 [Blastomyces dermatitidis…	e-166, Method: Compositional matrix adjust.	76.35	84.46
g1864.t1	gb|EQL35248.1| hypothetical protein BDFG_03002 [Blastomyces dermatitidis ATCC 26199]	0.0, Method: Compositional matrix adjust.	87.1	92.79
g1865.t1	ref|XP_002622797.1| IAA acetyltransferase [Blastomyces dermatitidis SLH14081] gb|EEQ71922.1| IAA acetyltransferase [Blastomyces dermatitidis SLH14081]	3e-65, Method: Compositional matrix adjust.	61.5	65.78
g1866.t1	ref|XP_002622798.1| 3' exoribonuclease [Blastomyces dermatitidis SLH14081] gb|EEQ71923.1| 3' exoribonuclease [Blastomyces dermatitidis SLH14081]	e-158, Method: Compositional matrix adjust.	59.28	64.58
g1867.t1	gb|EEH06328.1| intramembrane protease [Histoplasma capsulatum G186AR]	0.0, Method: Compositional matrix adjust.	62.94	70.93
g1868.t1	ref|XP_001541098.1| peptidyl-prolyl cis-trans isomerase cypE [Histoplasma capsulatum NAm1] gb|EDN06665.1| peptidyl-prolyl cis-trans isomerase cypE [Histoplasma capsulatum NAm1] gb|EEH06324.1| peptidyl-prolyl cis-trans isomerase-like protein 1 [Histoplasma capsulatum G186AR] gb|EGC49075.1| peptidyl-prolyl cis-trans isomerase [Histoplasma capsulatum H88]	5e-85, Method: Compositional matrix adjust.	88.97	91.18
g1869.t1	gb|EEQ87166.1| rab geranylgeranyl transferase escort protein [Blastomyces dermatitidis ER-3] gb|EQL35241.1| hypothetical protein BDFG_02996 [Blastomyces dermatitidis ATCC 26199]	0.0, Method: Compositional matrix adjust.	73.17	81.08
g1870.t1	ref|XP_002622802.1| conserved hypothetical protein [Blastomyces dermatitidis SLH14081] gb|EEQ71927.1| conserved hypothetical protein [Blastomyces dermatitidis SLH14081] gb|EGE87049.1| hypothetical protein BDDG_10001 [Blastomyces dermatitidis ATCC 18188]	0.0, Method: Compositional matrix adjust.	81.68	86.83
g1871.t1	ref|XP_010763252.1| hypothetical protein PADG_07951 [Paracoccidioides brasiliensis Pb18] gb|EEH43131.2| hypothetical protein PADG_07951 [Paracoccidioides brasiliensis Pb18]	e-114, Method: Compositional matrix adjust.	45.32	49.36
g1872.t1	ref|XP_002622804.1| glucokinase [Blastomyces dermatitidis SLH14081] gb|EEQ71929.1| glucokinase [Blastomyces dermatitidis SLH14081] gb|EEQ87163.1| glucokinase [Blastomyces dermatitidis ER-3] gb|EGE84177.1| glucokinase [Blastomyces dermatitidis ATCC 18188]	0.0, Method: Compositional matrix adjust.	85.92	89.74
g1873.t1	ref|XP_002791908.1| hypothetical protein PAAG_06173 [Paracoccidioides sp. 'lutzii' Pb01] gb|EEH35126.1| hypothetical protein PAAG_06173 [Paracoccidioides sp. 'lutzii' Pb01]	e-129, Method: Compositional matrix adjust.	50.33	61.93
[truncated: 7,084 more rows]
