# Supplementary material for: Genomics and Comparative Genomic Analyses Provide Insight into the Taxonomy and Pathogenic Potential of Novel Emmonsia Pathogens
Source: Front Cell Infect Microbiol. 2017 Mar 31;7:105. doi: 10.3389/fcimb.2017.00105 (PMC5374152; doi:10.3389/fcimb.2017.00105)
Supplement: Supplementary file 2 [file DataSheet2.xls]

## Sheet: Sheet1
Supplementary Data 2. Gene Ontology (GO) terms of Emmonsia sp. 5z489.
Gene ID	Gene ontology (biological process)	Gene ontology (molecular function)	Gene ontology (cellular component)
g1.t1	GO:0015074,(DNA integration)
g5.t1	GO:0006468,(protein phosphorylation)	GO:0005524,(ATP binding)GO:0004672,(protein kinase activity)
g10.t1	GO:0006468,(protein phosphorylation)	GO:0005524,(ATP binding)GO:0004672,(protein kinase activity)
g15.t1	GO:0016579,(protein deubiquitination)	GO:0008270,(zinc ion binding)
g16.t1	GO:0008608,(attachment of spindle microtubules to kinetochore)		GO:0072686,(mitotic spindle)GO:0042729,(DASH complex)
g19.t1	GO:0008152,(metabolic process)	GO:0016787,(hydrolase activity)
g23.t1	GO:0006418,(tRNA aminoacylation for protein translation)	GO:0000166,(nucleotide binding)GO:0005524,(ATP binding)GO:0004812,(aminoacyl-tRNA ligase activity)
g25.t1	GO:0006890,(retrograde vesicle-mediated transport, Golgi to ER)		GO:0016021,(integral to membrane)
g26.t1		GO:0005515,(protein binding)
g28.t1	GO:0009058,(biosynthetic process)	GO:0016833,(oxo-acid-lyase activity)
g31.t1		GO:0005515,(protein binding)
g34.t1		GO:0005525,(GTP binding)
g35.t1		GO:0005515,(protein binding)
g38.t1	GO:0008643,(carbohydrate transport)	GO:0005351,(sugar:hydrogen symporter activity)	GO:0016021,(integral to membrane)GO:0000139,(Golgi membrane)
g39.t1		GO:0005524,(ATP binding)GO:0003676,(nucleic acid binding)
g40.t1		GO:0016791,(phosphatase activity)
g41.t1	GO:0006606,(protein import into nucleus)
g42.t1	GO:0006367,(transcription initiation from RNA polymerase II promoter)
g43.t1	GO:0009231,(riboflavin biosynthetic process)	GO:0008686,(3,4-dihydroxy-2-butanone-4-phosphate synthase activity)
g44.t1	GO:0006468,(protein phosphorylation)	GO:0005524,(ATP binding)GO:0004672,(protein kinase activity)
g48.t1	GO:0008152,(metabolic process)	GO:0019239,(deaminase activity)GO:0003824,(catalytic activity)
g52.t1	GO:0006508,(proteolysis)	GO:0004190,(aspartic-type endopeptidase activity)
g54.t1	GO:0006807,(nitrogen compound metabolic process)GO:0006412,(translation)	GO:0003735,(structural constituent of ribosome)GO:0016810,(hydrolase activity, acting on carbon-nitrogen (but not peptide) bonds)	GO:0005840,(ribosome)GO:0005622,(intracellular)
g55.t1	GO:0046907,(intracellular transport)
g59.t1		GO:0005524,(ATP binding)
g60.t1	GO:0007264,(small GTPase mediated signal transduction)	GO:0005525,(GTP binding)
g61.t1		GO:0005515,(protein binding)
g62.t1	GO:0035023,(regulation of Rho protein signal transduction)	GO:0005089,(Rho guanyl-nucleotide exchange factor activity)
g65.t1	GO:0055114,(oxidation-reduction process)	GO:0016491,(oxidoreductase activity)
g70.t1	GO:0006807,(nitrogen compound metabolic process)	GO:0016810,(hydrolase activity, acting on carbon-nitrogen (but not peptide) bonds)
g72.t1		GO:0003676,(nucleic acid binding)	GO:0005634,(nucleus)
g73.t1		GO:0005515,(protein binding)
g75.t1			GO:0016021,(integral to membrane)
g77.t1		GO:0003677,(DNA binding)
g80.t1		GO:0005524,(ATP binding)GO:0004386,(helicase activity)GO:0003676,(nucleic acid binding)
g82.t1		GO:0003824,(catalytic activity)
g85.t1		GO:0003723,(RNA binding)
g86.t1	GO:0051056,(regulation of small GTPase mediated signal transduction)GO:0043547,(positive regulation of GTPase activity)	GO:0005096,(GTPase activator activity)
g87.t1	GO:0006886,(intracellular protein transport)	GO:0005515,(protein binding)GO:0008536,(Ran GTPase binding)
g88.t1		GO:0030170,(pyridoxal phosphate binding)
g89.t1	GO:0006415,(translational termination)	GO:0003747,(translation release factor activity)
g91.t1	GO:0033617,(mitochondrial respiratory chain complex IV assembly)		GO:0005739,(mitochondrion)
g92.t1	GO:0008152,(metabolic process)	GO:0003824,(catalytic activity)
g93.t1	GO:0007049,(cell cycle)
g97.t1	GO:0034508,(centromere complex assembly)		GO:0000776,(kinetochore)
g98.t1			GO:0016021,(integral to membrane)
g99.t1	GO:0008152,(metabolic process)	GO:0016491,(oxidoreductase activity)
g101.t1	GO:0016192,(vesicle-mediated transport)		GO:0016021,(integral to membrane)
g102.t1			GO:0033588,(Elongator holoenzyme complex)
g103.t1	GO:0055114,(oxidation-reduction process)	GO:0016491,(oxidoreductase activity)
g108.t1	GO:0006357,(regulation of transcription from RNA polymerase II promoter)
g109.t1		GO:0005515,(protein binding)
g111.t1	GO:0008152,(metabolic process)GO:0055114,(oxidation-reduction process)	GO:0016491,(oxidoreductase activity)
g118.t1	GO:0006281,(DNA repair)GO:0000077,(DNA damage checkpoint)		GO:0030896,(checkpoint clamp complex)
g120.t1	GO:0055114,(oxidation-reduction process)	GO:0016491,(oxidoreductase activity)
g121.t1	GO:0007050,(cell cycle arrest)
g123.t1	GO:0055114,(oxidation-reduction process)GO:0019439,(aromatic compound catabolic process)	GO:0016708,(oxidoreductase activity, acting on paired donors, with incorporation or reduction of molecular oxygen, NADH or NADPH as one donor, and incorporation of two atoms of oxygen into one donor)GO:0051537,(2 iron, 2 sulfur cluster binding)GO:0016491,(oxidoreductase activity)GO:0005506,(iron ion binding)
g124.t1			GO:0016021,(integral to membrane)
g126.t1	GO:0055114,(oxidation-reduction process)	GO:0004096,(catalase activity)GO:0020037,(heme binding)
g127.t1	GO:0006351,(transcription, DNA-dependent)	GO:0008270,(zinc ion binding)GO:0003677,(DNA binding)	GO:0005634,(nucleus)
g128.t1		GO:0016787,(hydrolase activity)
g130.t1	GO:0006614,(SRP-dependent cotranslational protein targeting to membrane)GO:0006886,(intracellular protein transport)	GO:0003924,(GTPase activity)GO:0005047,(signal recognition particle binding)GO:0005525,(GTP binding)	GO:0005785,(signal recognition particle receptor complex)
g133.t1	GO:0055085,(transmembrane transport)		GO:0016021,(integral to membrane)
g134.t1	GO:0055085,(transmembrane transport)		GO:0016021,(integral to membrane)
g136.t1	GO:0006412,(translation)	GO:0003735,(structural constituent of ribosome)	GO:0005622,(intracellular)GO:0005840,(ribosome)
g138.t1	GO:0009116,(nucleoside metabolic process)
g140.t1		GO:0005515,(protein binding)
g141.t1		GO:0016829,(lyase activity)
g144.t1	GO:0008152,(metabolic process)	GO:0003824,(catalytic activity)
g145.t1	GO:0006139,(nucleobase-containing compound metabolic process)	GO:0008408,(3'-5' exonuclease activity)GO:0003676,(nucleic acid binding)
g147.t1		GO:0046912,(transferase activity, transferring acyl groups, acyl groups converted into alkyl on transfer)
g148.t1	GO:0019752,(carboxylic acid metabolic process)	GO:0004451,(isocitrate lyase activity)
g149.t1		GO:0005524,(ATP binding)GO:0016887,(ATPase activity)
g150.t1	GO:0003333,(amino acid transmembrane transport)	GO:0015171,(amino acid transmembrane transporter activity)	GO:0016020,(membrane)
g151.t1	GO:0005975,(carbohydrate metabolic process)	GO:0004553,(hydrolase activity, hydrolyzing O-glycosyl compounds)
g154.t1	GO:0006097,(glyoxylate cycle)	GO:0004474,(malate synthase activity)
g155.t1	GO:0055114,(oxidation-reduction process)
g156.t1	GO:0006850,(mitochondrial pyruvate transport)		GO:0005743,(mitochondrial inner membrane)
g158.t1	GO:0006725,(cellular aromatic compound metabolic process)	GO:0016491,(oxidoreductase activity)GO:0008198,(ferrous iron binding)
g160.t1	GO:0015074,(DNA integration)
g163.t1	GO:0015074,(DNA integration)
g165.t1	GO:0016192,(vesicle-mediated transport)		GO:0016021,(integral to membrane)
g166.t1	GO:0055114,(oxidation-reduction process)	GO:0016620,(oxidoreductase activity, acting on the aldehyde or oxo group of donors, NAD or NADP as acceptor)GO:0051287,(NAD binding)
g167.t1		GO:0005515,(protein binding)
g168.t1	GO:0008152,(metabolic process)	GO:0016491,(oxidoreductase activity)
g169.t1	GO:0006807,(nitrogen compound metabolic process)	GO:0004356,(glutamate-ammonia ligase activity)
g171.t1		GO:0008168,(methyltransferase activity)
g174.t1	GO:0006629,(lipid metabolic process)
g179.t1	GO:0055114,(oxidation-reduction process)	GO:0016491,(oxidoreductase activity)GO:0008677,(2-dehydropantoate 2-reductase activity)GO:0050661,(NADP binding)
g180.t1		GO:0005524,(ATP binding)GO:0003676,(nucleic acid binding)
g184.t1	GO:0006396,(RNA processing)
g185.t1	GO:0006468,(protein phosphorylation)	GO:0004672,(protein kinase activity)GO:0005524,(ATP binding)
g186.t1		GO:0005515,(protein binding)
g187.t1	GO:0006351,(transcription, DNA-dependent)	GO:0008270,(zinc ion binding)GO:0003677,(DNA binding)	GO:0005634,(nucleus)
g190.t1	GO:0008152,(metabolic process)	GO:0016491,(oxidoreductase activity)
g191.t1	GO:0055114,(oxidation-reduction process)	GO:0016491,(oxidoreductase activity)
g192.t1	GO:0035434,(copper ion transmembrane transport)	GO:0005375,(copper ion transmembrane transporter activity)	GO:0016021,(integral to membrane)
g194.t1	GO:0055114,(oxidation-reduction process)	GO:0016491,(oxidoreductase activity)GO:0016787,(hydrolase activity)	GO:0005739,(mitochondrion)
g195.t1	GO:0006468,(protein phosphorylation)	GO:0004674,(protein serine/threonine kinase activity)GO:0005524,(ATP binding)GO:0004672,(protein kinase activity)
g196.t1	GO:0006355,(regulation of transcription, DNA-dependent)	GO:0008270,(zinc ion binding)GO:0000981,(sequence-specific DNA binding RNA polymerase II transcription factor activity)	GO:0005634,(nucleus)
g197.t1	GO:0019752,(carboxylic acid metabolic process)	GO:0030170,(pyridoxal phosphate binding)GO:0016831,(carboxy-lyase activity)
g199.t1	GO:0005975,(carbohydrate metabolic process)	GO:0004553,(hydrolase activity, hydrolyzing O-glycosyl compounds)
g201.t1		GO:0016787,(hydrolase activity)
g203.t1	GO:0006355,(regulation of transcription, DNA-dependent)	GO:0043565,(sequence-specific DNA binding)GO:0003700,(sequence-specific DNA binding transcription factor activity)GO:0008270,(zinc ion binding)
g208.t1		GO:0019211,(phosphatase activator activity)
g211.t1	GO:0016998,(cell wall macromolecule catabolic process)GO:0009253,(peptidoglycan catabolic process)	GO:0003796,(lysozyme activity)
g212.t1	GO:0006807,(nitrogen compound metabolic process)	GO:0016810,(hydrolase activity, acting on carbon-nitrogen (but not peptide) bonds)
g215.t1		GO:0005524,(ATP binding)
g216.t1	GO:0008152,(metabolic process)	GO:0016787,(hydrolase activity)
g217.t1	GO:0008152,(metabolic process)	GO:0016491,(oxidoreductase activity)
g218.t1	GO:0055085,(transmembrane transport)		GO:0016021,(integral to membrane)
g219.t1	GO:0006468,(protein phosphorylation)	GO:0004672,(protein kinase activity)GO:0005524,(ATP binding)
g221.t1	GO:0006508,(proteolysis)	GO:0004185,(serine-type carboxypeptidase activity)
g223.t1	GO:0006355,(regulation of transcription, DNA-dependent)GO:0006351,(transcription, DNA-dependent)	GO:0003677,(DNA binding)GO:0008270,(zinc ion binding)GO:0000981,(sequence-specific DNA binding RNA polymerase II transcription factor activity)	GO:0005634,(nucleus)
g226.t1	GO:0006351,(transcription, DNA-dependent)GO:0006355,(regulation of transcription, DNA-dependent)GO:0006520,(cellular amino acid metabolic process)	GO:0016829,(lyase activity)GO:0000981,(sequence-specific DNA binding RNA polymerase II transcription factor activity)GO:0003677,(DNA binding)GO:0008270,(zinc ion binding)	GO:0005634,(nucleus)
g228.t1		GO:0005515,(protein binding)
g230.t1	GO:0006412,(translation)	GO:0003735,(structural constituent of ribosome)	GO:0005840,(ribosome)
g232.t1		GO:0005515,(protein binding)
g233.t1		GO:0008270,(zinc ion binding)
g236.t1	GO:0032780,(negative regulation of ATPase activity)	GO:0042030,(ATPase inhibitor activity)	GO:0005739,(mitochondrion)
g241.t1		GO:0003676,(nucleic acid binding)
g242.t1	GO:0008152,(metabolic process)	GO:0016787,(hydrolase activity)
g244.t1	GO:0005975,(carbohydrate metabolic process)GO:0016052,(carbohydrate catabolic process)	GO:0005509,(calcium ion binding)GO:0004556,(alpha-amylase activity)GO:0003824,(catalytic activity)
g246.t1	GO:0015074,(DNA integration)
g248.t1	GO:0006281,(DNA repair)GO:0006260,(DNA replication)	GO:0017108,(5'-flap endonuclease activity)	GO:0033557,(Slx1-Slx4 complex)GO:0005634,(nucleus)
g250.t1		GO:0005515,(protein binding)
g256.t1	GO:0007018,(microtubule-based movement)	GO:0005524,(ATP binding)GO:0003777,(microtubule motor activity)GO:0008017,(microtubule binding)
g257.t1	GO:0055114,(oxidation-reduction process)	GO:0008113,(peptide-methionine-(S)-S-oxide reductase activity)
g260.t1	GO:0005975,(carbohydrate metabolic process)	GO:0004553,(hydrolase activity, hydrolyzing O-glycosyl compounds)
g261.t1	GO:0008152,(metabolic process)	GO:0016791,(phosphatase activity)
g263.t1	GO:0006810,(transport)GO:0055085,(transmembrane transport)	GO:0005524,(ATP binding)GO:0042626,(ATPase activity, coupled to transmembrane movement of substances)GO:0016887,(ATPase activity)	GO:0016021,(integral to membrane)
g264.t1		GO:0005515,(protein binding)
g265.t1	GO:0006302,(double-strand break repair)		GO:0005634,(nucleus)
g266.t1		GO:0005515,(protein binding)
g267.t1	GO:0006355,(regulation of transcription, DNA-dependent)	GO:0043565,(sequence-specific DNA binding)GO:0003700,(sequence-specific DNA binding transcription factor activity)
g268.t1	GO:0006412,(translation)	GO:0003735,(structural constituent of ribosome)	GO:0005840,(ribosome)GO:0005622,(intracellular)
g269.t1	GO:0000398,(nuclear mRNA splicing, via spliceosome)GO:0030908,(protein splicing)	GO:0003677,(DNA binding)GO:0017070,(U6 snRNA binding)GO:0030623,(U5 snRNA binding)GO:0003723,(RNA binding)GO:0004519,(endonuclease activity)
g272.t1		GO:0004129,(cytochrome-c oxidase activity)	GO:0005740,(mitochondrial envelope)
g279.t1	GO:0006412,(translation)	GO:0003735,(structural constituent of ribosome)	GO:0005840,(ribosome)
g280.t1	GO:0006470,(protein dephosphorylation)	GO:0008138,(protein tyrosine/serine/threonine phosphatase activity)
g281.t1	GO:0008152,(metabolic process)	GO:0003824,(catalytic activity)
g282.t1	GO:0055085,(transmembrane transport)		GO:0016021,(integral to membrane)
g285.t1	GO:0006886,(intracellular protein transport)	GO:0008536,(Ran GTPase binding)
g286.t1	GO:0005975,(carbohydrate metabolic process)	GO:0004553,(hydrolase activity, hydrolyzing O-glycosyl compounds)
g287.t1	GO:0055114,(oxidation-reduction process)GO:0008152,(metabolic process)	GO:0016491,(oxidoreductase activity)
g292.t1		GO:0016787,(hydrolase activity)
g294.t1	GO:0055114,(oxidation-reduction process)	GO:0051920,(peroxiredoxin activity)
g297.t1	GO:0055085,(transmembrane transport)	GO:0022857,(transmembrane transporter activity)	GO:0016021,(integral to membrane)
g300.t1	GO:0055085,(transmembrane transport)		GO:0016021,(integral to membrane)
g301.t1	GO:0055114,(oxidation-reduction process)	GO:0020037,(heme binding)GO:0005506,(iron ion binding)GO:0016705,(oxidoreductase activity, acting on paired donors, with incorporation or reduction of molecular oxygen)
g302.t1	GO:0006355,(regulation of transcription, DNA-dependent)GO:0006351,(transcription, DNA-dependent)	GO:0003677,(DNA binding)GO:0008270,(zinc ion binding)GO:0000981,(sequence-specific DNA binding RNA polymerase II transcription factor activity)	GO:0005634,(nucleus)
g307.t1			GO:0016020,(membrane)
g308.t1		GO:0004579,(dolichyl-diphosphooligosaccharide-protein glycotransferase activity)	GO:0008250,(oligosaccharyltransferase complex)GO:0016021,(integral to membrane)
g309.t1		GO:0004386,(helicase activity)GO:0005524,(ATP binding)GO:0003676,(nucleic acid binding)
g311.t1	GO:0006457,(protein folding)	GO:0051082,(unfolded protein binding)	GO:0016272,(prefoldin complex)
g312.t1	GO:0015074,(DNA integration)
g313.t1	GO:0006351,(transcription, DNA-dependent)GO:0006355,(regulation of transcription, DNA-dependent)	GO:0000981,(sequence-specific DNA binding RNA polymerase II transcription factor activity)GO:0003677,(DNA binding)GO:0008270,(zinc ion binding)	GO:0005634,(nucleus)
g314.t1	GO:0009058,(biosynthetic process)	GO:0030170,(pyridoxal phosphate binding)
g316.t1	GO:0006468,(protein phosphorylation)	GO:0004672,(protein kinase activity)GO:0005524,(ATP binding)
g318.t1	GO:0006468,(protein phosphorylation)	GO:0005524,(ATP binding)GO:0004672,(protein kinase activity)
g321.t1	GO:0055114,(oxidation-reduction process)	GO:0051287,(NAD binding)GO:0048038,(quinone binding)GO:0016651,(oxidoreductase activity, acting on NADH or NADPH)
g322.t1	GO:0006351,(transcription, DNA-dependent)	GO:0003899,(DNA-directed RNA polymerase activity)GO:0046983,(protein dimerization activity)
g323.t1	GO:0045116,(protein neddylation)	GO:0008641,(small protein activating enzyme activity)GO:0016881,(acid-amino acid ligase activity)GO:0005524,(ATP binding)
g325.t1	GO:0006904,(vesicle docking involved in exocytosis)GO:0016192,(vesicle-mediated transport)
g327.t1	GO:0006355,(regulation of transcription, DNA-dependent)GO:0006351,(transcription, DNA-dependent)	GO:0003677,(DNA binding)GO:0008270,(zinc ion binding)GO:0000981,(sequence-specific DNA binding RNA polymerase II transcription factor activity)	GO:0005634,(nucleus)
g335.t1		GO:0008270,(zinc ion binding)GO:0004089,(carbonate dehydratase activity)
g337.t1	GO:0006355,(regulation of transcription, DNA-dependent)	GO:0000981,(sequence-specific DNA binding RNA polymerase II transcription factor activity)GO:0008270,(zinc ion binding)	GO:0005634,(nucleus)
g339.t1	GO:0006289,(nucleotide-excision repair)GO:0006284,(base-excision repair)	GO:0003684,(damaged DNA binding)GO:0008534,(oxidized purine base lesion DNA N-glycosylase activity)
g340.t1		GO:0003676,(nucleic acid binding)
g342.t1	GO:0015703,(chromate transport)	GO:0015109,(chromate transmembrane transporter activity)
g343.t1	GO:0006412,(translation)	GO:0003735,(structural constituent of ribosome)	GO:0005622,(intracellular)GO:0005840,(ribosome)
g344.t1		GO:0016788,(hydrolase activity, acting on ester bonds)
g346.t1		GO:0003676,(nucleic acid binding)
g351.t1		GO:0005509,(calcium ion binding)
g355.t1		GO:0003676,(nucleic acid binding)
g358.t1	GO:0006508,(proteolysis)	GO:0008233,(peptidase activity)	GO:0005634,(nucleus)
g361.t1	GO:0005975,(carbohydrate metabolic process)	GO:0016773,(phosphotransferase activity, alcohol group as acceptor)
g362.t1	GO:0055085,(transmembrane transport)GO:0006812,(cation transport)	GO:0008324,(cation transmembrane transporter activity)	GO:0016021,(integral to membrane)
g363.t1		GO:0070403,(NAD+ binding)
g364.t1	GO:0006468,(protein phosphorylation)	GO:0004672,(protein kinase activity)GO:0005524,(ATP binding)
g368.t1	GO:0006810,(transport)	GO:0003676,(nucleic acid binding)	GO:0005622,(intracellular)
g369.t1	GO:0006950,(response to stress)GO:0006457,(protein folding)	GO:0005524,(ATP binding)GO:0051082,(unfolded protein binding)
g370.t1		GO:0005525,(GTP binding)
g371.t1		GO:0046983,(protein dimerization activity)
g374.t1			GO:0032040,(small-subunit processome)
g380.t1	GO:0008152,(metabolic process)	GO:0016787,(hydrolase activity)
g381.t1	GO:0006418,(tRNA aminoacylation for protein translation)	GO:0000166,(nucleotide binding)GO:0005524,(ATP binding)GO:0004812,(aminoacyl-tRNA ligase activity)
g382.t1	GO:0034314,(Arp2/3 complex-mediated actin nucleation)GO:0030833,(regulation of actin filament polymerization)		GO:0005885,(Arp2/3 protein complex)GO:0015629,(actin cytoskeleton)
g383.t1		GO:0005515,(protein binding)
g391.t1	GO:0005975,(carbohydrate metabolic process)	GO:0004553,(hydrolase activity, hydrolyzing O-glycosyl compounds)
g392.t1		GO:0046872,(metal ion binding)
g393.t1	GO:0055114,(oxidation-reduction process)	GO:0016491,(oxidoreductase activity)
g395.t1		GO:0016491,(oxidoreductase activity)
g399.t1	GO:0006355,(regulation of transcription, DNA-dependent)	GO:0005515,(protein binding)	GO:0005634,(nucleus)
g400.t1	GO:0006357,(regulation of transcription from RNA polymerase II promoter)	GO:0001104,(RNA polymerase II transcription cofactor activity)	GO:0016592,(mediator complex)
g401.t1	GO:0051016,(barbed-end actin filament capping)		GO:0008290,(F-actin capping protein complex)
g402.t1		GO:0016787,(hydrolase activity)GO:0005524,(ATP binding)GO:0003677,(DNA binding)
g405.t1	GO:0009059,(macromolecule biosynthetic process)		GO:0030176,(integral to endoplasmic reticulum membrane)
g406.t1		GO:0005515,(protein binding)GO:0003723,(RNA binding)
g407.t1		GO:0003676,(nucleic acid binding)
g409.t1	GO:0005975,(carbohydrate metabolic process)
g411.t1		GO:0005515,(protein binding)
g413.t1		GO:0005509,(calcium ion binding)
g417.t1	GO:0009058,(biosynthetic process)	GO:0016742,(hydroxymethyl-, formyl- and related transferase activity)
g419.t1	GO:0046080,(dUTP metabolic process)	GO:0016787,(hydrolase activity)
g427.t1	GO:0015986,(ATP synthesis coupled proton transport)	GO:0046961,(proton-transporting ATPase activity, rotational mechanism)GO:0046933,(hydrogen ion transporting ATP synthase activity, rotational mechanism)	GO:0045261,(proton-transporting ATP synthase complex, catalytic core F(1))
g429.t1			GO:0016020,(membrane)
g430.t1		GO:0016491,(oxidoreductase activity)
g432.t1		GO:0005515,(protein binding)
g433.t1	GO:0006412,(translation)GO:0006888,(ER to Golgi vesicle-mediated transport)GO:0006886,(intracellular protein transport)	GO:0003735,(structural constituent of ribosome)GO:0008270,(zinc ion binding)	GO:0030127,(COPII vesicle coat)GO:0005840,(ribosome)
g434.t1	GO:0006269,(DNA replication, synthesis of RNA primer)	GO:0003896,(DNA primase activity)
g435.t1		GO:0004017,(adenylate kinase activity)
g438.t1	GO:0006508,(proteolysis)	GO:0004198,(calcium-dependent cysteine-type endopeptidase activity)	GO:0005622,(intracellular)
g439.t1		GO:0050662,(coenzyme binding)GO:0003824,(catalytic activity)
g440.t1		GO:0016747,(transferase activity, transferring acyl groups other than amino-acyl groups)
g441.t1	GO:0006265,(DNA topological change)	GO:0003918,(DNA topoisomerase (ATP-hydrolyzing) activity)GO:0003677,(DNA binding)GO:0003917,(DNA topoisomerase type I activity)	GO:0005694,(chromosome)
g442.t1	GO:0015986,(ATP synthesis coupled proton transport)	GO:0046933,(hydrogen ion transporting ATP synthase activity, rotational mechanism)GO:0046961,(proton-transporting ATPase activity, rotational mechanism)	GO:0045261,(proton-transporting ATP synthase complex, catalytic core F(1))
g443.t1		GO:0005515,(protein binding)
g444.t1	GO:0045454,(cell redox homeostasis)
g445.t1		GO:0008080,(N-acetyltransferase activity)
g447.t1	GO:0005975,(carbohydrate metabolic process)	GO:0004553,(hydrolase activity, hydrolyzing O-glycosyl compounds)
g452.t1		GO:0003682,(chromatin binding)
g453.t1		GO:0003676,(nucleic acid binding)GO:0005524,(ATP binding)
g454.t1	GO:0007165,(signal transduction)	GO:0004114,(3',5'-cyclic-nucleotide phosphodiesterase activity)
g456.t1		GO:0005515,(protein binding)
g459.t1		GO:0008080,(N-acetyltransferase activity)
g460.t1	GO:0055085,(transmembrane transport)		GO:0016021,(integral to membrane)
g461.t1	GO:0006351,(transcription, DNA-dependent)	GO:0003677,(DNA binding)GO:0003899,(DNA-directed RNA polymerase activity)
g466.t1	GO:0051028,(mRNA transport)		GO:0005634,(nucleus)
g467.t1	GO:0042254,(ribosome biogenesis)		GO:0005622,(intracellular)
g469.t1	GO:0006779,(porphyrin-containing compound biosynthetic process)	GO:0004853,(uroporphyrinogen decarboxylase activity)
g470.t1		GO:0008270,(zinc ion binding)
g471.t1		GO:0051082,(unfolded protein binding)GO:0031072,(heat shock protein binding)
g472.t1	GO:0008272,(sulfate transport)	GO:0015116,(sulfate transmembrane transporter activity)	GO:0016021,(integral to membrane)
g474.t1	GO:0055085,(transmembrane transport)		GO:0016021,(integral to membrane)
g476.t1		GO:0005515,(protein binding)
g478.t1		GO:0005515,(protein binding)
g479.t1	GO:0006629,(lipid metabolic process)	GO:0004806,(triglyceride lipase activity)
g480.t1		GO:0005515,(protein binding)
g481.t1		GO:0016787,(hydrolase activity)
g482.t1		GO:0005525,(GTP binding)
g485.t1		GO:0017022,(myosin binding)
g486.t1	GO:0006275,(regulation of DNA replication)	GO:0003677,(DNA binding)
g489.t1	GO:0055114,(oxidation-reduction process)	GO:0016705,(oxidoreductase activity, acting on paired donors, with incorporation or reduction of molecular oxygen)GO:0020037,(heme binding)GO:0005506,(iron ion binding)
g492.t1	GO:0007017,(microtubule-based process)		GO:0005875,(microtubule associated complex)
g493.t1		GO:0003676,(nucleic acid binding)
g498.t1	GO:0006810,(transport)GO:0055085,(transmembrane transport)	GO:0005524,(ATP binding)GO:0042626,(ATPase activity, coupled to transmembrane movement of substances)GO:0016887,(ATPase activity)	GO:0016021,(integral to membrane)
g499.t1	GO:0055114,(oxidation-reduction process)	GO:0020037,(heme binding)GO:0005506,(iron ion binding)GO:0016705,(oxidoreductase activity, acting on paired donors, with incorporation or reduction of molecular oxygen)
g502.t1		GO:0042393,(histone binding)
g506.t1	GO:0006418,(tRNA aminoacylation for protein translation)	GO:0004812,(aminoacyl-tRNA ligase activity)GO:0005524,(ATP binding)GO:0000166,(nucleotide binding)
g508.t1		GO:0005515,(protein binding)
g509.t1		GO:0005515,(protein binding)
g510.t1	GO:0006412,(translation)	GO:0003735,(structural constituent of ribosome)	GO:0005840,(ribosome)
g511.t1	GO:0055114,(oxidation-reduction process)	GO:0016491,(oxidoreductase activity)
g513.t1	GO:0043419,(urea catabolic process)	GO:0016151,(nickel cation binding)GO:0016787,(hydrolase activity)
g520.t1	GO:0015074,(DNA integration)
g521.t1		GO:0008270,(zinc ion binding)GO:0005515,(protein binding)
g523.t1	GO:0055114,(oxidation-reduction process)
g524.t1		GO:0004842,(ubiquitin-protein ligase activity)
g526.t1	GO:0006412,(translation)	GO:0003735,(structural constituent of ribosome)	GO:0005840,(ribosome)
g528.t1	GO:0016226,(iron-sulfur cluster assembly)	GO:0005506,(iron ion binding)GO:0051536,(iron-sulfur cluster binding)
g529.t1	GO:0007264,(small GTPase mediated signal transduction)	GO:0005085,(guanyl-nucleotide exchange factor activity)
g533.t1		GO:0004857,(enzyme inhibitor activity)GO:0008073,(ornithine decarboxylase inhibitor activity)
g536.t1	GO:0006260,(DNA replication)	GO:0003887,(DNA-directed DNA polymerase activity)GO:0003677,(DNA binding)
g537.t1	GO:0006357,(regulation of transcription from RNA polymerase II promoter)	GO:0001104,(RNA polymerase II transcription cofactor activity)	GO:0016592,(mediator complex)
g538.t1	GO:0045454,(cell redox homeostasis)
g540.t1	GO:0015074,(DNA integration)
g544.t1		GO:0003676,(nucleic acid binding)
g548.t1	GO:0000398,(nuclear mRNA splicing, via spliceosome)		GO:0005634,(nucleus)
g549.t1			GO:0070461,(SAGA-type complex)
g550.t1	GO:0006412,(translation)	GO:0003735,(structural constituent of ribosome)GO:0005515,(protein binding)	GO:0005622,(intracellular)GO:0005840,(ribosome)
g555.t1	GO:0006468,(protein phosphorylation)	GO:0004672,(protein kinase activity)GO:0005524,(ATP binding)
g556.t1	GO:0015074,(DNA integration)
g557.t1	GO:0006468,(protein phosphorylation)	GO:0005524,(ATP binding)GO:0004672,(protein kinase activity)
g561.t1		GO:0005524,(ATP binding)
g563.t1		GO:0005524,(ATP binding)
g564.t1		GO:0005515,(protein binding)
g565.t1	GO:0006468,(protein phosphorylation)	GO:0004672,(protein kinase activity)GO:0005524,(ATP binding)
g567.t1		GO:0004523,(ribonuclease H activity)GO:0003676,(nucleic acid binding)
g572.t1		GO:0003676,(nucleic acid binding)
g574.t1	GO:0000160,(two-component signal transduction system (phosphorelay))
g576.t1		GO:0005515,(protein binding)
g579.t1		GO:0005515,(protein binding)
g580.t1	GO:0008152,(metabolic process)	GO:0003824,(catalytic activity)
g581.t1	GO:0006468,(protein phosphorylation)	GO:0004672,(protein kinase activity)GO:0005524,(ATP binding)
g586.t1	GO:0006508,(proteolysis)	GO:0008236,(serine-type peptidase activity)
g588.t1		GO:0003676,(nucleic acid binding)
g590.t1		GO:0005525,(GTP binding)
g591.t1	GO:0005975,(carbohydrate metabolic process)	GO:0004553,(hydrolase activity, hydrolyzing O-glycosyl compounds)
g592.t1	GO:0035556,(intracellular signal transduction)GO:0035023,(regulation of Rho protein signal transduction)	GO:0005089,(Rho guanyl-nucleotide exchange factor activity)
g593.t1	GO:0015991,(ATP hydrolysis coupled proton transport)	GO:0015078,(hydrogen ion transmembrane transporter activity)	GO:0033177,(proton-transporting two-sector ATPase complex, proton-transporting domain)
g594.t1	GO:0006468,(protein phosphorylation)	GO:0005524,(ATP binding)GO:0004672,(protein kinase activity)
g596.t1	GO:0005975,(carbohydrate metabolic process)	GO:0004553,(hydrolase activity, hydrolyzing O-glycosyl compounds)
g598.t1		GO:0008641,(small protein activating enzyme activity)
g599.t1		GO:0016787,(hydrolase activity)
g600.t1			GO:0016020,(membrane)
g602.t1		GO:0016773,(phosphotransferase activity, alcohol group as acceptor)
g603.t1		GO:0005525,(GTP binding)
g605.t1		GO:0005524,(ATP binding)GO:0003774,(motor activity)	GO:0016459,(myosin complex)
g611.t1	GO:0008152,(metabolic process)	GO:0016491,(oxidoreductase activity)
g612.t1	GO:0008152,(metabolic process)	GO:0016491,(oxidoreductase activity)
g613.t1		GO:0008080,(N-acetyltransferase activity)
g615.t1	GO:0008152,(metabolic process)	GO:0003824,(catalytic activity)
g620.t1	GO:0045901,(positive regulation of translational elongation)GO:0006452,(translational frameshifting)GO:0045905,(positive regulation of translational termination)	GO:0003723,(RNA binding)GO:0043022,(ribosome binding)GO:0003746,(translation elongation factor activity)
g621.t1		GO:0005515,(protein binding)
g625.t1	GO:0008152,(metabolic process)	GO:0016491,(oxidoreductase activity)
g626.t1		GO:0005524,(ATP binding)
g628.t1	GO:0055114,(oxidation-reduction process)GO:0008152,(metabolic process)	GO:0016627,(oxidoreductase activity, acting on the CH-CH group of donors)GO:0050660,(flavin adenine dinucleotide binding)GO:0003995,(acyl-CoA dehydrogenase activity)
g630.t1	GO:0007264,(small GTPase mediated signal transduction)	GO:0005525,(GTP binding)
g635.t1	GO:0006629,(lipid metabolic process)
g637.t1	GO:0018279,(protein N-linked glycosylation via asparagine)		GO:0005789,(endoplasmic reticulum membrane)
g641.t1	GO:0006281,(DNA repair)	GO:0003684,(damaged DNA binding)
g644.t1	GO:0055085,(transmembrane transport)		GO:0016021,(integral to membrane)
g647.t1	GO:0055085,(transmembrane transport)		GO:0016021,(integral to membrane)
g648.t1		GO:0071949,(FAD binding)
g654.t1	GO:0006810,(transport)GO:0055085,(transmembrane transport)	GO:0016887,(ATPase activity)GO:0005524,(ATP binding)GO:0042626,(ATPase activity, coupled to transmembrane movement of substances)	GO:0016021,(integral to membrane)
g659.t1	GO:0008152,(metabolic process)	GO:0016491,(oxidoreductase activity)
g666.t1		GO:0005525,(GTP binding)
g667.t1	GO:0006397,(mRNA processing)
g670.t1	GO:0005975,(carbohydrate metabolic process)	GO:0016810,(hydrolase activity, acting on carbon-nitrogen (but not peptide) bonds)
g671.t1		GO:0003676,(nucleic acid binding)GO:0005524,(ATP binding)
g672.t1		GO:0008061,(chitin binding)
g673.t1	GO:0015937,(coenzyme A biosynthetic process)	GO:0004594,(pantothenate kinase activity)GO:0005524,(ATP binding)
g674.t1	GO:0006506,(GPI anchor biosynthetic process)	GO:0017176,(phosphatidylinositol N-acetylglucosaminyltransferase activity)	GO:0016021,(integral to membrane)
g677.t1	GO:0005975,(carbohydrate metabolic process)	GO:0004553,(hydrolase activity, hydrolyzing O-glycosyl compounds)
g679.t1	GO:0015074,(DNA integration)
g680.t1	GO:0003333,(amino acid transmembrane transport)	GO:0015171,(amino acid transmembrane transporter activity)	GO:0016020,(membrane)
g683.t1	GO:0008152,(metabolic process)GO:0055114,(oxidation-reduction process)	GO:0016491,(oxidoreductase activity)
g684.t1	GO:0006807,(nitrogen compound metabolic process)	GO:0016787,(hydrolase activity)GO:0004356,(glutamate-ammonia ligase activity)
g685.t1	GO:0055085,(transmembrane transport)		GO:0016021,(integral to membrane)
g688.t1			GO:0016020,(membrane)
g690.t1		GO:0003676,(nucleic acid binding)
g693.t1		GO:0005525,(GTP binding)
g699.t1		GO:0003723,(RNA binding)GO:0019843,(rRNA binding)	GO:0005622,(intracellular)
g700.t1	GO:0006412,(translation)	GO:0003735,(structural constituent of ribosome)	GO:0005840,(ribosome)GO:0005622,(intracellular)
g703.t1	GO:0055114,(oxidation-reduction process)	GO:0050660,(flavin adenine dinucleotide binding)GO:0004499,(N,N-dimethylaniline monooxygenase activity)GO:0050661,(NADP binding)
g705.t1		GO:0003676,(nucleic acid binding)
g706.t1	GO:0015074,(DNA integration)
g707.t1	GO:0006605,(protein targeting)GO:0006886,(intracellular protein transport)		GO:0016020,(membrane)
g708.t1		GO:0005515,(protein binding)
g709.t1		GO:0035091,(phosphatidylinositol binding)
g713.t1		GO:0003723,(RNA binding)
g715.t1	GO:0015074,(DNA integration)
g722.t1	GO:0006468,(protein phosphorylation)	GO:0005524,(ATP binding)GO:0004672,(protein kinase activity)
g724.t1	GO:0055114,(oxidation-reduction process)	GO:0050660,(flavin adenine dinucleotide binding)GO:0003824,(catalytic activity)GO:0016491,(oxidoreductase activity)
g725.t1		GO:0003968,(RNA-directed RNA polymerase activity)
g726.t1			GO:0033588,(Elongator holoenzyme complex)
g736.t1	GO:0008152,(metabolic process)	GO:0016829,(lyase activity)
g737.t1		GO:0046983,(protein dimerization activity)
g738.t1		GO:0046872,(metal ion binding)GO:0000166,(nucleotide binding)
g741.t1	GO:0006508,(proteolysis)	GO:0008236,(serine-type peptidase activity)GO:0004252,(serine-type endopeptidase activity)
g742.t1	GO:0006741,(NADP biosynthetic process)GO:0008152,(metabolic process)	GO:0003951,(NAD+ kinase activity)
g743.t1	GO:0055085,(transmembrane transport)	GO:0005515,(protein binding)	GO:0016021,(integral to membrane)
g744.t1		GO:0046872,(metal ion binding)
g747.t1	GO:0035556,(intracellular signal transduction)	GO:0005515,(protein binding)
g748.t1		GO:0003676,(nucleic acid binding)GO:0005524,(ATP binding)
g750.t1	GO:0006308,(DNA catabolic process)	GO:0004519,(endonuclease activity)GO:0003676,(nucleic acid binding)
g751.t1		GO:0008270,(zinc ion binding)
g753.t1	GO:0006021,(inositol biosynthetic process)GO:0008654,(phospholipid biosynthetic process)	GO:0004512,(inositol-3-phosphate synthase activity)
g755.t1	GO:0055114,(oxidation-reduction process)
g756.t1	GO:0006520,(cellular amino acid metabolic process)	GO:0016829,(lyase activity)
g758.t1	GO:0007165,(signal transduction)
g760.t1	GO:0055085,(transmembrane transport)	GO:0022857,(transmembrane transporter activity)	GO:0016021,(integral to membrane)
g763.t1	GO:0042128,(nitrate assimilation)GO:0055114,(oxidation-reduction process)	GO:0030151,(molybdenum ion binding)GO:0016491,(oxidoreductase activity)
g765.t1	GO:0006506,(GPI anchor biosynthetic process)		GO:0005789,(endoplasmic reticulum membrane)GO:0016021,(integral to membrane)
g768.t1	GO:0006284,(base-excision repair)	GO:0003677,(DNA binding)
g771.t1	GO:0009308,(amine metabolic process)GO:0055114,(oxidation-reduction process)	GO:0005507,(copper ion binding)GO:0008131,(primary amine oxidase activity)GO:0048038,(quinone binding)
g772.t1	GO:0006810,(transport)GO:0055085,(transmembrane transport)	GO:0016887,(ATPase activity)GO:0042626,(ATPase activity, coupled to transmembrane movement of substances)GO:0005524,(ATP binding)	GO:0016021,(integral to membrane)
g774.t1	GO:0055085,(transmembrane transport)	GO:0022857,(transmembrane transporter activity)	GO:0016021,(integral to membrane)
g776.t1	GO:0008152,(metabolic process)	GO:0003824,(catalytic activity)
g777.t1	GO:0055085,(transmembrane transport)		GO:0016021,(integral to membrane)
g779.t1	GO:0006810,(transport)	GO:0005524,(ATP binding)GO:0042626,(ATPase activity, coupled to transmembrane movement of substances)GO:0016887,(ATPase activity)	GO:0016020,(membrane)GO:0016021,(integral to membrane)
g780.t1	GO:0006351,(transcription, DNA-dependent)	GO:0008270,(zinc ion binding)GO:0003677,(DNA binding)	GO:0005634,(nucleus)
g782.t1		GO:0048037,(cofactor binding)
g783.t1		GO:0003677,(DNA binding)
g789.t1	GO:0006468,(protein phosphorylation)	GO:0005524,(ATP binding)GO:0004672,(protein kinase activity)
g790.t1	GO:0006508,(proteolysis)	GO:0004176,(ATP-dependent peptidase activity)GO:0004252,(serine-type endopeptidase activity)GO:0005524,(ATP binding)
g791.t1		GO:0031072,(heat shock protein binding)GO:0051082,(unfolded protein binding)
g792.t1		GO:0005515,(protein binding)
g798.t1		GO:0005515,(protein binding)
g799.t1		GO:0003824,(catalytic activity)GO:0030170,(pyridoxal phosphate binding)GO:0030151,(molybdenum ion binding)
g801.t1	GO:0055114,(oxidation-reduction process)	GO:0016705,(oxidoreductase activity, acting on paired donors, with incorporation or reduction of molecular oxygen)GO:0020037,(heme binding)GO:0005506,(iron ion binding)
g802.t1	GO:0006629,(lipid metabolic process)
g803.t1	GO:0055085,(transmembrane transport)GO:0006810,(transport)	GO:0005215,(transporter activity)	GO:0016020,(membrane)
g804.t1	GO:0006508,(proteolysis)	GO:0004222,(metalloendopeptidase activity)
g806.t1		GO:0005509,(calcium ion binding)
g808.t1	GO:0006351,(transcription, DNA-dependent)	GO:0003677,(DNA binding)GO:0008270,(zinc ion binding)	GO:0005634,(nucleus)
g809.t1	GO:0006886,(intracellular protein transport)	GO:0008536,(Ran GTPase binding)
g822.t1	GO:0055114,(oxidation-reduction process)	GO:0051287,(NAD binding)GO:0004616,(phosphogluconate dehydrogenase (decarboxylating) activity)
g823.t1	GO:0006012,(galactose metabolic process)	GO:0008108,(UDP-glucose:hexose-1-phosphate uridylyltransferase activity)
g824.t1			GO:0016021,(integral to membrane)
g825.t1	GO:0008152,(metabolic process)	GO:0016491,(oxidoreductase activity)
g827.t1	GO:0008152,(metabolic process)	GO:0003824,(catalytic activity)
g828.t1	GO:0008152,(metabolic process)	GO:0016747,(transferase activity, transferring acyl groups other than amino-acyl groups)
g829.t1	GO:0000226,(microtubule cytoskeleton organization)GO:0090063,(positive regulation of microtubule nucleation)		GO:0005815,(microtubule organizing center)GO:0000922,(spindle pole)
g830.t1	GO:0051603,(proteolysis involved in cellular protein catabolic process)GO:0006511,(ubiquitin-dependent protein catabolic process)	GO:0004175,(endopeptidase activity)GO:0004298,(threonine-type endopeptidase activity)	GO:0005839,(proteasome core complex)GO:0019773,(proteasome core complex, alpha-subunit complex)
g831.t1		GO:0008168,(methyltransferase activity)
g834.t1	GO:0008152,(metabolic process)	GO:0008168,(methyltransferase activity)
g835.t1	GO:0055114,(oxidation-reduction process)	GO:0016491,(oxidoreductase activity)GO:0005507,(copper ion binding)
g836.t1	GO:0006355,(regulation of transcription, DNA-dependent)	GO:0000981,(sequence-specific DNA binding RNA polymerase II transcription factor activity)GO:0008270,(zinc ion binding)	GO:0005634,(nucleus)
g838.t1	GO:0006508,(proteolysis)	GO:0004190,(aspartic-type endopeptidase activity)GO:0005515,(protein binding)
g839.t1		GO:0008080,(N-acetyltransferase activity)
g840.t1		GO:0005525,(GTP binding)
g841.t1	GO:0034220,(ion transmembrane transport)
g844.t1	GO:0006555,(methionine metabolic process)GO:0055114,(oxidation-reduction process)	GO:0004489,(methylenetetrahydrofolate reductase (NADPH) activity)
g846.t1		GO:0004064,(arylesterase activity)
g847.t1	GO:0005975,(carbohydrate metabolic process)	GO:0003824,(catalytic activity)
g848.t1	GO:0008152,(metabolic process)	GO:0008963,(phospho-N-acetylmuramoyl-pentapeptide-transferase activity)	GO:0016021,(integral to membrane)
g849.t1		GO:0005515,(protein binding)
g850.t1	GO:0006355,(regulation of transcription, DNA-dependent)	GO:0008270,(zinc ion binding)GO:0000981,(sequence-specific DNA binding RNA polymerase II transcription factor activity)	GO:0005634,(nucleus)
g851.t1	GO:0006979,(response to oxidative stress)GO:0055114,(oxidation-reduction process)	GO:0020037,(heme binding)GO:0004601,(peroxidase activity)
g853.t1	GO:0045454,(cell redox homeostasis)
g854.t1		GO:0046872,(metal ion binding)
g858.t1	GO:0006468,(protein phosphorylation)	GO:0005524,(ATP binding)GO:0004672,(protein kinase activity)GO:0004674,(protein serine/threonine kinase activity)
g862.t1	GO:0003333,(amino acid transmembrane transport)	GO:0008270,(zinc ion binding)GO:0015171,(amino acid transmembrane transporter activity)GO:0008237,(metallopeptidase activity)	GO:0016020,(membrane)
g863.t1		GO:0005524,(ATP binding)GO:0003676,(nucleic acid binding)
g866.t1		GO:0030151,(molybdenum ion binding)GO:0030170,(pyridoxal phosphate binding)GO:0003824,(catalytic activity)
g872.t1		GO:0005525,(GTP binding)
g873.t1	GO:0006468,(protein phosphorylation)	GO:0004672,(protein kinase activity)GO:0005524,(ATP binding)
g875.t1	GO:0007049,(cell cycle)	GO:0008270,(zinc ion binding)GO:0005515,(protein binding)	GO:0005634,(nucleus)
g876.t1		GO:0008017,(microtubule binding)
g878.t1	GO:0006633,(fatty acid biosynthetic process)GO:0055114,(oxidation-reduction process)	GO:0005506,(iron ion binding)GO:0016491,(oxidoreductase activity)
g881.t1	GO:0055085,(transmembrane transport)GO:0006810,(transport)	GO:0016887,(ATPase activity)GO:0042626,(ATPase activity, coupled to transmembrane movement of substances)GO:0005524,(ATP binding)	GO:0016021,(integral to membrane)
g882.t1	GO:0055085,(transmembrane transport)	GO:0022857,(transmembrane transporter activity)	GO:0016021,(integral to membrane)
g887.t1	GO:0005975,(carbohydrate metabolic process)	GO:0016853,(isomerase activity)
g889.t1	GO:0055085,(transmembrane transport)		GO:0016021,(integral to membrane)
g891.t1	GO:0009073,(aromatic amino acid family biosynthetic process)	GO:0003849,(3-deoxy-7-phosphoheptulonate synthase activity)
g893.t1	GO:0009395,(phospholipid catabolic process)	GO:0004620,(phospholipase activity)
g894.t1		GO:0005515,(protein binding)
g895.t1	GO:0008152,(metabolic process)	GO:0016491,(oxidoreductase activity)
g896.t1		GO:0005515,(protein binding)GO:0003676,(nucleic acid binding)
g897.t1	GO:0006487,(protein N-linked glycosylation)		GO:0008250,(oligosaccharyltransferase complex)GO:0016021,(integral to membrane)
g901.t1	GO:0015074,(DNA integration)
g903.t1	GO:0015074,(DNA integration)
g909.t1	GO:0006468,(protein phosphorylation)	GO:0004672,(protein kinase activity)GO:0005524,(ATP binding)
g910.t1	GO:0015074,(DNA integration)
g921.t1	GO:0006412,(translation)	GO:0005515,(protein binding)GO:0003735,(structural constituent of ribosome)	GO:0005840,(ribosome)
g922.t1	GO:0006886,(intracellular protein transport)	GO:0008536,(Ran GTPase binding)
g929.t1		GO:0008080,(N-acetyltransferase activity)
g930.t1		GO:0005515,(protein binding)
g932.t1	GO:0006270,(DNA-dependent DNA replication initiation)
g933.t1	GO:0006508,(proteolysis)	GO:0008233,(peptidase activity)
g934.t1		GO:0005515,(protein binding)
g936.t1	GO:0005975,(carbohydrate metabolic process)	GO:0003824,(catalytic activity)
g940.t1	GO:0006351,(transcription, DNA-dependent)GO:0006355,(regulation of transcription, DNA-dependent)	GO:0000981,(sequence-specific DNA binding RNA polymerase II transcription factor activity)GO:0003677,(DNA binding)GO:0008270,(zinc ion binding)	GO:0005634,(nucleus)
g941.t1		GO:0010181,(FMN binding)
g942.t1	GO:0009116,(nucleoside metabolic process)	GO:0003824,(catalytic activity)
g943.t1	GO:0043631,(RNA polyadenylation)	GO:0004652,(polynucleotide adenylyltransferase activity)GO:0016779,(nucleotidyltransferase activity)GO:0003723,(RNA binding)
g944.t1	GO:0055114,(oxidation-reduction process)	GO:0016491,(oxidoreductase activity)
g945.t1	GO:0055114,(oxidation-reduction process)	GO:0016491,(oxidoreductase activity)
g948.t1	GO:0055085,(transmembrane transport)		GO:0016021,(integral to membrane)
g949.t1	GO:0009058,(biosynthetic process)	GO:0030170,(pyridoxal phosphate binding)
g952.t1	GO:0043631,(RNA polyadenylation)	GO:0004652,(polynucleotide adenylyltransferase activity)
g953.t1	GO:0055085,(transmembrane transport)GO:0006812,(cation transport)	GO:0008324,(cation transmembrane transporter activity)	GO:0016021,(integral to membrane)
g957.t1	GO:0006886,(intracellular protein transport)		GO:0005622,(intracellular)
g958.t1	GO:0055114,(oxidation-reduction process)	GO:0016491,(oxidoreductase activity)
g959.t1	GO:0008152,(metabolic process)	GO:0016491,(oxidoreductase activity)
g962.t1	GO:0006351,(transcription, DNA-dependent)GO:0008152,(metabolic process)GO:0006355,(regulation of transcription, DNA-dependent)	GO:0008270,(zinc ion binding)GO:0003677,(DNA binding)GO:0016491,(oxidoreductase activity)GO:0000981,(sequence-specific DNA binding RNA polymerase II transcription factor activity)	GO:0005634,(nucleus)
g963.t1	GO:0055114,(oxidation-reduction process)
g964.t1	GO:0055114,(oxidation-reduction process)GO:0008152,(metabolic process)	GO:0051287,(NAD binding)GO:0016616,(oxidoreductase activity, acting on the CH-OH group of donors, NAD or NADP as acceptor)
g965.t1	GO:0006412,(translation)	GO:0003735,(structural constituent of ribosome)	GO:0005840,(ribosome)
g966.t1	GO:0005975,(carbohydrate metabolic process)	GO:0004553,(hydrolase activity, hydrolyzing O-glycosyl compounds)
g967.t1		GO:0050662,(coenzyme binding)GO:0003824,(catalytic activity)
g968.t1		GO:0005515,(protein binding)
g969.t1	GO:0006468,(protein phosphorylation)	GO:0005524,(ATP binding)GO:0004672,(protein kinase activity)
g971.t1		GO:0005524,(ATP binding)
g973.t1	GO:0006725,(cellular aromatic compound metabolic process)GO:0055114,(oxidation-reduction process)GO:0009712,(catechol-containing compound metabolic process)	GO:0005506,(iron ion binding)GO:0008199,(ferric iron binding)GO:0003824,(catalytic activity)GO:0018576,(catechol 1,2-dioxygenase activity)
g975.t1	GO:0006891,(intra-Golgi vesicle-mediated transport)		GO:0030173,(integral to Golgi membrane)
g980.t1	GO:0006486,(protein glycosylation)	GO:0016757,(transferase activity, transferring glycosyl groups)
g982.t1	GO:0008033,(tRNA processing)GO:0006364,(rRNA processing)	GO:0008168,(methyltransferase activity)GO:0003723,(RNA binding)
g983.t1		GO:0050662,(coenzyme binding)GO:0003824,(catalytic activity)
g986.t1	GO:0055114,(oxidation-reduction process)
g987.t1			GO:0005737,(cytoplasm)
g988.t1		GO:0046983,(protein dimerization activity)
g994.t1		GO:0005509,(calcium ion binding)GO:0004571,(mannosyl-oligosaccharide 1,2-alpha-mannosidase activity)	GO:0016020,(membrane)
g995.t1		GO:0005515,(protein binding)
g996.t1	GO:0055114,(oxidation-reduction process)GO:0000105,(histidine biosynthetic process)	GO:0008270,(zinc ion binding)GO:0004635,(phosphoribosyl-AMP cyclohydrolase activity)GO:0051287,(NAD binding)GO:0004399,(histidinol dehydrogenase activity)
g997.t1	GO:0008152,(metabolic process)	GO:0016491,(oxidoreductase activity)
g998.t1	GO:0006364,(rRNA processing)		GO:0032040,(small-subunit processome)
g1000.t1	GO:0006352,(DNA-dependent transcription, initiation)
g1002.t1		GO:0005515,(protein binding)
g1004.t1	GO:0006351,(transcription, DNA-dependent)GO:0006366,(transcription from RNA polymerase II promoter)	GO:0003899,(DNA-directed RNA polymerase activity)GO:0003677,(DNA binding)	GO:0005665,(DNA-directed RNA polymerase II, core complex)
g1005.t1		GO:0005515,(protein binding)
g1007.t1		GO:0005515,(protein binding)
g1008.t1	GO:0055114,(oxidation-reduction process)GO:0008152,(metabolic process)	GO:0016491,(oxidoreductase activity)
g1009.t1	GO:0008152,(metabolic process)	GO:0003824,(catalytic activity)
g1012.t1	GO:0005975,(carbohydrate metabolic process)	GO:0004553,(hydrolase activity, hydrolyzing O-glycosyl compounds)
g1013.t1		GO:0005515,(protein binding)
g1014.t1		GO:0005515,(protein binding)
g1015.t1	GO:0006367,(transcription initiation from RNA polymerase II promoter)		GO:0005672,(transcription factor TFIIA complex)
g1017.t1	GO:0055114,(oxidation-reduction process)GO:0008033,(tRNA processing)	GO:0050660,(flavin adenine dinucleotide binding)GO:0017150,(tRNA dihydrouridine synthase activity)
g1018.t1	GO:0006886,(intracellular protein transport)		GO:0005783,(endoplasmic reticulum)GO:0016021,(integral to membrane)
g1022.t1	GO:0006468,(protein phosphorylation)	GO:0005524,(ATP binding)GO:0004672,(protein kinase activity)
g1023.t1		GO:0005515,(protein binding)
g1025.t1	GO:0015074,(DNA integration)
g1026.t1	GO:0055114,(oxidation-reduction process)GO:0008152,(metabolic process)	GO:0016627,(oxidoreductase activity, acting on the CH-CH group of donors)GO:0003995,(acyl-CoA dehydrogenase activity)GO:0050660,(flavin adenine dinucleotide binding)
g1028.t1	GO:0006355,(regulation of transcription, DNA-dependent)	GO:0008270,(zinc ion binding)GO:0000981,(sequence-specific DNA binding RNA polymerase II transcription factor activity)	GO:0005634,(nucleus)
g1030.t1	GO:0006506,(GPI anchor biosynthetic process)	GO:0016746,(transferase activity, transferring acyl groups)	GO:0005789,(endoplasmic reticulum membrane)GO:0016021,(integral to membrane)
g1034.t1	GO:0006198,(cAMP catabolic process)	GO:0004115,(3',5'-cyclic-AMP phosphodiesterase activity)
g1035.t1		GO:0005515,(protein binding)
g1036.t1		GO:0030145,(manganese ion binding)GO:0004177,(aminopeptidase activity)
g1039.t1	GO:0006351,(transcription, DNA-dependent)	GO:0003677,(DNA binding)GO:0008270,(zinc ion binding)	GO:0005634,(nucleus)
g1040.t1	GO:0006355,(regulation of transcription, DNA-dependent)	GO:0008270,(zinc ion binding)GO:0000981,(sequence-specific DNA binding RNA polymerase II transcription factor activity)	GO:0005634,(nucleus)
g1047.t1	GO:0055114,(oxidation-reduction process)	GO:0003885,(D-arabinono-1,4-lactone oxidase activity)GO:0050660,(flavin adenine dinucleotide binding)GO:0016491,(oxidoreductase activity)	GO:0016020,(membrane)
g1051.t1	GO:0009098,(leucine biosynthetic process)	GO:0005524,(ATP binding)GO:0003676,(nucleic acid binding)GO:0003824,(catalytic activity)GO:0003852,(2-isopropylmalate synthase activity)
g1052.t1	GO:0008152,(metabolic process)	GO:0003824,(catalytic activity)GO:0008134,(transcription factor binding)	GO:0005634,(nucleus)
g1054.t1		GO:0016787,(hydrolase activity)
g1056.t1	GO:0006418,(tRNA aminoacylation for protein translation)GO:0043039,(tRNA aminoacylation)	GO:0004812,(aminoacyl-tRNA ligase activity)GO:0005524,(ATP binding)GO:0000166,(nucleotide binding)GO:0016876,(ligase activity, forming aminoacyl-tRNA and related compounds)	GO:0005737,(cytoplasm)
g1057.t1		GO:0005525,(GTP binding)
g1064.t1		GO:0003950,(NAD+ ADP-ribosyltransferase activity)
g1066.t1	GO:0008152,(metabolic process)	GO:0016491,(oxidoreductase activity)
g1067.t1		GO:0005515,(protein binding)
g1068.t1		GO:0005515,(protein binding)
g1069.t1			GO:0016021,(integral to membrane)
g1071.t1	GO:0016559,(peroxisome fission)		GO:0005779,(integral to peroxisomal membrane)
g1074.t1		GO:0005524,(ATP binding)
g1077.t1	GO:0007165,(signal transduction)	GO:0005515,(protein binding)
g1078.t1		GO:0016788,(hydrolase activity, acting on ester bonds)
g1079.t1	GO:0055085,(transmembrane transport)GO:0006814,(sodium ion transport)GO:0006812,(cation transport)	GO:0015299,(solute:hydrogen antiporter activity)GO:0015385,(sodium:hydrogen antiporter activity)	GO:0016020,(membrane)GO:0016021,(integral to membrane)
g1080.t1		GO:0035091,(phosphatidylinositol binding)
g1081.t1		GO:0005524,(ATP binding)
g1083.t1	GO:0006351,(transcription, DNA-dependent)	GO:0003677,(DNA binding)GO:0008270,(zinc ion binding)	GO:0005634,(nucleus)
g1085.t1		GO:0005515,(protein binding)
g1086.t1	GO:0007264,(small GTPase mediated signal transduction)	GO:0005525,(GTP binding)
g1089.t1	GO:0055085,(transmembrane transport)	GO:0022857,(transmembrane transporter activity)	GO:0016021,(integral to membrane)
g1090.t1	GO:0006351,(transcription, DNA-dependent)	GO:0008270,(zinc ion binding)GO:0003677,(DNA binding)	GO:0005634,(nucleus)
g1091.t1		GO:0005515,(protein binding)
g1093.t1			GO:0016021,(integral to membrane)
g1099.t1	GO:0006468,(protein phosphorylation)	GO:0004672,(protein kinase activity)GO:0005524,(ATP binding)
g1101.t1	GO:0015074,(DNA integration)
g1103.t1		GO:0005524,(ATP binding)
g1104.t1	GO:0006468,(protein phosphorylation)	GO:0004672,(protein kinase activity)GO:0005524,(ATP binding)
g1105.t1	GO:0006355,(regulation of transcription, DNA-dependent)	GO:0000981,(sequence-specific DNA binding RNA polymerase II transcription factor activity)GO:0008270,(zinc ion binding)	GO:0005634,(nucleus)
g1106.t1	GO:0010508,(positive regulation of autophagy)
g1110.t1		GO:0003824,(catalytic activity)
g1111.t1	GO:0007034,(vacuolar transport)
g1114.t1	GO:0006281,(DNA repair)GO:0000723,(telomere maintenance)	GO:0003678,(DNA helicase activity)
g1115.t1	GO:0000413,(protein peptidyl-prolyl isomerization)GO:0006457,(protein folding)	GO:0003755,(peptidyl-prolyl cis-trans isomerase activity)
g1116.t1	GO:0045454,(cell redox homeostasis)
g1118.t1	GO:0016579,(protein deubiquitination)
g1120.t1	GO:0006886,(intracellular protein transport)		GO:0005737,(cytoplasm)
g1124.t1		GO:0008270,(zinc ion binding)GO:0005515,(protein binding)
g1127.t1	GO:0007005,(mitochondrion organization)		GO:0032865,(ERMES complex)
g1128.t1	GO:0042254,(ribosome biogenesis)		GO:0005622,(intracellular)
g1129.t1		GO:0003676,(nucleic acid binding)
g1132.t1		GO:0005515,(protein binding)
g1133.t1		GO:0005525,(GTP binding)
g1134.t1		GO:0003723,(RNA binding)	GO:0000178,(exosome (RNase complex))
g1135.t1		GO:0005515,(protein binding)
g1136.t1	GO:0008152,(metabolic process)	GO:0004807,(triose-phosphate isomerase activity)
g1143.t1	GO:0055114,(oxidation-reduction process)
g1144.t1	GO:0006520,(cellular amino acid metabolic process)
g1145.t1	GO:0055114,(oxidation-reduction process)GO:0008152,(metabolic process)	GO:0051287,(NAD binding)GO:0016616,(oxidoreductase activity, acting on the CH-OH group of donors, NAD or NADP as acceptor)
g1151.t1		GO:0008483,(transaminase activity)GO:0030170,(pyridoxal phosphate binding)
g1152.t1	GO:0006351,(transcription, DNA-dependent)	GO:0008270,(zinc ion binding)GO:0003677,(DNA binding)	GO:0005634,(nucleus)
g1153.t1	GO:0006810,(transport)	GO:0005215,(transporter activity)	GO:0016020,(membrane)
g1155.t1	GO:0009058,(biosynthetic process)	GO:0030170,(pyridoxal phosphate binding)
g1156.t1		GO:0005515,(protein binding)
g1157.t1	GO:0008152,(metabolic process)	GO:0003824,(catalytic activity)
g1159.t1	GO:0006412,(translation)	GO:0003735,(structural constituent of ribosome)	GO:0005840,(ribosome)
g1160.t1	GO:0006351,(transcription, DNA-dependent)GO:0006355,(regulation of transcription, DNA-dependent)	GO:0000981,(sequence-specific DNA binding RNA polymerase II transcription factor activity)GO:0008270,(zinc ion binding)GO:0003677,(DNA binding)	GO:0005634,(nucleus)
g1165.t1	GO:0000398,(nuclear mRNA splicing, via spliceosome)		GO:0005681,(spliceosomal complex)
g1166.t1		GO:0005515,(protein binding)
g1167.t1		GO:0005525,(GTP binding)
g1168.t1		GO:0005515,(protein binding)
g1170.t1		GO:0004527,(exonuclease activity)GO:0003676,(nucleic acid binding)
g1171.t1		GO:0005515,(protein binding)
g1174.t1	GO:0006468,(protein phosphorylation)	GO:0004672,(protein kinase activity)GO:0005524,(ATP binding)
g1175.t1		GO:0016787,(hydrolase activity)GO:0046872,(metal ion binding)
g1178.t1		GO:0005525,(GTP binding)
g1180.t1		GO:0003677,(DNA binding)GO:0005524,(ATP binding)GO:0016787,(hydrolase activity)
g1185.t1	GO:0005975,(carbohydrate metabolic process)	GO:0004553,(hydrolase activity, hydrolyzing O-glycosyl compounds)
g1186.t1	GO:0006468,(protein phosphorylation)	GO:0005524,(ATP binding)GO:0004672,(protein kinase activity)
g1189.t1	GO:0006810,(transport)		GO:0016021,(integral to membrane)
g1190.t1	GO:0016579,(protein deubiquitination)	GO:0005515,(protein binding)
g1192.t1		GO:0019239,(deaminase activity)
g1195.t1	GO:0006465,(signal peptide processing)	GO:0008233,(peptidase activity)	GO:0005787,(signal peptidase complex)GO:0016021,(integral to membrane)
g1196.t1	GO:0006508,(proteolysis)	GO:0008234,(cysteine-type peptidase activity)
g1197.t1	GO:0006413,(translational initiation)	GO:0003723,(RNA binding)GO:0003743,(translation initiation factor activity)	GO:0005737,(cytoplasm)
g1198.t1	GO:0009058,(biosynthetic process)	GO:0030170,(pyridoxal phosphate binding)
g1199.t1	GO:0015074,(DNA integration)
g1200.t1		GO:0005515,(protein binding)
g1201.t1	GO:0008152,(metabolic process)	GO:0003824,(catalytic activity)
g1202.t1	GO:0006508,(proteolysis)	GO:0016805,(dipeptidase activity)
g1203.t1	GO:0000723,(telomere maintenance)	GO:0003677,(DNA binding)	GO:0000784,(nuclear chromosome, telomeric region)
g1205.t1	GO:0006098,(pentose-phosphate shunt)GO:0055114,(oxidation-reduction process)	GO:0004616,(phosphogluconate dehydrogenase (decarboxylating) activity)GO:0050661,(NADP binding)GO:0050660,(flavin adenine dinucleotide binding)GO:0004499,(N,N-dimethylaniline monooxygenase activity)
g1207.t1	GO:0044237,(cellular metabolic process)
g1210.t1		GO:0016462,(pyrophosphatase activity)	GO:0005737,(cytoplasm)
g1213.t1	GO:0055114,(oxidation-reduction process)	GO:0005515,(protein binding)GO:0016706,(oxidoreductase activity, acting on paired donors, with incorporation or reduction of molecular oxygen, 2-oxoglutarate as one donor, and incorporation of one atom each of oxygen into both donors)GO:0003677,(DNA binding)
g1215.t1		GO:0071949,(FAD binding)
g1216.t1	GO:0055085,(transmembrane transport)	GO:0022857,(transmembrane transporter activity)	GO:0016021,(integral to membrane)
g1217.t1	GO:0055085,(transmembrane transport)		GO:0016021,(integral to membrane)
g1221.t1	GO:0006400,(tRNA modification)GO:0008616,(queuosine biosynthetic process)	GO:0008479,(queuine tRNA-ribosyltransferase activity)
g1222.t1	GO:0055085,(transmembrane transport)		GO:0016021,(integral to membrane)
g1223.t1	GO:0006555,(methionine metabolic process)GO:0055114,(oxidation-reduction process)	GO:0004489,(methylenetetrahydrofolate reductase (NADPH) activity)
g1224.t1	GO:0008152,(metabolic process)	GO:0016787,(hydrolase activity)
g1226.t1	GO:0006241,(CTP biosynthetic process)GO:0006228,(UTP biosynthetic process)GO:0006183,(GTP biosynthetic process)GO:0006165,(nucleoside diphosphate phosphorylation)	GO:0004550,(nucleoside diphosphate kinase activity)
g1227.t1	GO:0005975,(carbohydrate metabolic process)	GO:0004553,(hydrolase activity, hydrolyzing O-glycosyl compounds)
g1228.t1	GO:0055114,(oxidation-reduction process)	GO:0020037,(heme binding)GO:0005506,(iron ion binding)GO:0016705,(oxidoreductase activity, acting on paired donors, with incorporation or reduction of molecular oxygen)
g1229.t1	GO:0000105,(histidine biosynthetic process)GO:0055114,(oxidation-reduction process)	GO:0004399,(histidinol dehydrogenase activity)GO:0051287,(NAD binding)GO:0008270,(zinc ion binding)
g1237.t1		GO:0005515,(protein binding)
g1238.t1	GO:0051205,(protein insertion into membrane)		GO:0016021,(integral to membrane)GO:0005741,(mitochondrial outer membrane)
g1239.t1	GO:0006367,(transcription initiation from RNA polymerase II promoter)		GO:0005634,(nucleus)
g1240.t1	GO:0006334,(nucleosome assembly)		GO:0005634,(nucleus)
g1241.t1	GO:0048193,(Golgi vesicle transport)		GO:0016020,(membrane)
g1243.t1	GO:0006508,(proteolysis)	GO:0004252,(serine-type endopeptidase activity)
g1244.t1	GO:0006486,(protein glycosylation)	GO:0000030,(mannosyltransferase activity)	GO:0016020,(membrane)
g1245.t1	GO:0000226,(microtubule cytoskeleton organization)GO:0090063,(positive regulation of microtubule nucleation)		GO:0005815,(microtubule organizing center)GO:0000922,(spindle pole)
g1247.t1	GO:0055085,(transmembrane transport)		GO:0016021,(integral to membrane)
g1249.t1	GO:0006355,(regulation of transcription, DNA-dependent)	GO:0000981,(sequence-specific DNA binding RNA polymerase II transcription factor activity)GO:0008270,(zinc ion binding)	GO:0005634,(nucleus)
g1250.t1		GO:0004129,(cytochrome-c oxidase activity)	GO:0005743,(mitochondrial inner membrane)
g1251.t1			GO:0016021,(integral to membrane)
g1255.t1	GO:0055114,(oxidation-reduction process)	GO:0016491,(oxidoreductase activity)
g1256.t1	GO:0055085,(transmembrane transport)	GO:0022857,(transmembrane transporter activity)	GO:0016021,(integral to membrane)
g1257.t1	GO:0019441,(tryptophan catabolic process to kynurenine)	GO:0004061,(arylformamidase activity)
g1260.t1	GO:0008152,(metabolic process)	GO:0016491,(oxidoreductase activity)
g1261.t1	GO:0055114,(oxidation-reduction process)	GO:0016705,(oxidoreductase activity, acting on paired donors, with incorporation or reduction of molecular oxygen)GO:0020037,(heme binding)GO:0005506,(iron ion binding)
g1262.t1		GO:0005515,(protein binding)
g1264.t1		GO:0005515,(protein binding)GO:0016773,(phosphotransferase activity, alcohol group as acceptor)
g1265.t1	GO:0007165,(signal transduction)	GO:0008601,(protein phosphatase type 2A regulator activity)	GO:0000159,(protein phosphatase type 2A complex)
g1269.t1	GO:0008152,(metabolic process)	GO:0003824,(catalytic activity)
g1270.t1	GO:0055085,(transmembrane transport)		GO:0016021,(integral to membrane)
g1271.t1	GO:0006260,(DNA replication)	GO:0003677,(DNA binding)GO:0005524,(ATP binding)
g1272.t1	GO:0042147,(retrograde transport, endosome to Golgi)
g1274.t1	GO:0005978,(glycogen biosynthetic process)	GO:0004373,(glycogen (starch) synthase activity)
g1276.t1	GO:0008299,(isoprenoid biosynthetic process)
g1277.t1	GO:0030071,(regulation of mitotic metaphase/anaphase transition)	GO:0005515,(protein binding)	GO:0005680,(anaphase-promoting complex)
g1278.t1	GO:0006281,(DNA repair)GO:0006310,(DNA recombination)	GO:0003677,(DNA binding)GO:0003910,(DNA ligase (ATP) activity)GO:0005524,(ATP binding)
g1279.t1		GO:0003676,(nucleic acid binding)GO:0005524,(ATP binding)
g1280.t1		GO:0005515,(protein binding)
g1281.t1	GO:0046034,(ATP metabolic process)GO:0015991,(ATP hydrolysis coupled proton transport)GO:0015992,(proton transport)	GO:0016820,(hydrolase activity, acting on acid anhydrides, catalyzing transmembrane movement of substances)GO:0005524,(ATP binding)	GO:0033178,(proton-transporting two-sector ATPase complex, catalytic domain)
g1282.t1		GO:0003924,(GTPase activity)GO:0005525,(GTP binding)
g1283.t1	GO:0055085,(transmembrane transport)		GO:0016021,(integral to membrane)
g1286.t1	GO:0006812,(cation transport)GO:0055085,(transmembrane transport)	GO:0008324,(cation transmembrane transporter activity)
g1287.t1	GO:0008152,(metabolic process)	GO:0016491,(oxidoreductase activity)
g1294.t1		GO:0005515,(protein binding)
g1295.t1		GO:0008270,(zinc ion binding)GO:0003676,(nucleic acid binding)
g1299.t1	GO:0055114,(oxidation-reduction process)GO:0042128,(nitrate assimilation)	GO:0016491,(oxidoreductase activity)GO:0030151,(molybdenum ion binding)
g1301.t1	GO:0006631,(fatty acid metabolic process)GO:0055114,(oxidation-reduction process)	GO:0016491,(oxidoreductase activity)GO:0003857,(3-hydroxyacyl-CoA dehydrogenase activity)
g1304.t1	GO:0051603,(proteolysis involved in cellular protein catabolic process)GO:0006511,(ubiquitin-dependent protein catabolic process)	GO:0004298,(threonine-type endopeptidase activity)GO:0004175,(endopeptidase activity)	GO:0019773,(proteasome core complex, alpha-subunit complex)GO:0005839,(proteasome core complex)
g1306.t1	GO:0008152,(metabolic process)	GO:0003824,(catalytic activity)
g1307.t1	GO:0055114,(oxidation-reduction process)	GO:0050660,(flavin adenine dinucleotide binding)GO:0003824,(catalytic activity)GO:0016491,(oxidoreductase activity)
g1308.t1	GO:0006468,(protein phosphorylation)	GO:0004672,(protein kinase activity)GO:0005524,(ATP binding)
g1312.t1	GO:0055114,(oxidation-reduction process)	GO:0005506,(iron ion binding)GO:0020037,(heme binding)GO:0016705,(oxidoreductase activity, acting on paired donors, with incorporation or reduction of molecular oxygen)
g1314.t1		GO:0008080,(N-acetyltransferase activity)
g1315.t1			GO:0016021,(integral to membrane)
g1317.t1	GO:0006351,(transcription, DNA-dependent)GO:0006355,(regulation of transcription, DNA-dependent)	GO:0000981,(sequence-specific DNA binding RNA polymerase II transcription factor activity)GO:0003677,(DNA binding)GO:0008270,(zinc ion binding)	GO:0005634,(nucleus)
g1318.t1	GO:0055114,(oxidation-reduction process)	GO:0050661,(NADP binding)GO:0050660,(flavin adenine dinucleotide binding)GO:0004499,(N,N-dimethylaniline monooxygenase activity)
g1319.t1	GO:0008152,(metabolic process)GO:0055114,(oxidation-reduction process)	GO:0018580,(nitronate monooxygenase activity)GO:0003824,(catalytic activity)
g1324.t1	GO:0006367,(transcription initiation from RNA polymerase II promoter)		GO:0005672,(transcription factor TFIIA complex)
g1325.t1	GO:0015937,(coenzyme A biosynthetic process)	GO:0005524,(ATP binding)GO:0004140,(dephospho-CoA kinase activity)
g1327.t1	GO:0006378,(mRNA polyadenylation)	GO:0003729,(mRNA binding)	GO:0005849,(mRNA cleavage factor complex)
g1329.t1	GO:0006397,(mRNA processing)	GO:0016787,(hydrolase activity)GO:0016788,(hydrolase activity, acting on ester bonds)
g1331.t1	GO:0005975,(carbohydrate metabolic process)	GO:0016810,(hydrolase activity, acting on carbon-nitrogen (but not peptide) bonds)
g1332.t1	GO:0006886,(intracellular protein transport)GO:0016192,(vesicle-mediated transport)
g1334.t1		GO:0005515,(protein binding)
g1336.t1		GO:0008440,(inositol-1,4,5-trisphosphate 3-kinase activity)
g1337.t1	GO:0055085,(transmembrane transport)		GO:0016021,(integral to membrane)
g1338.t1		GO:0004518,(nuclease activity)GO:0003677,(DNA binding)
g1340.t1	GO:0007018,(microtubule-based movement)	GO:0008017,(microtubule binding)GO:0005524,(ATP binding)GO:0003777,(microtubule motor activity)
g1343.t1		GO:0005515,(protein binding)
g1350.t1		GO:0003676,(nucleic acid binding)GO:0004523,(ribonuclease H activity)
g1358.t1	GO:0006520,(cellular amino acid metabolic process)GO:0019551,(glutamate catabolic process to 2-oxoglutarate)GO:0055114,(oxidation-reduction process)	GO:0004352,(glutamate dehydrogenase (NAD+) activity)GO:0016491,(oxidoreductase activity)
g1361.t1		GO:0005515,(protein binding)
g1364.t1	GO:0055085,(transmembrane transport)		GO:0016021,(integral to membrane)
g1365.t1		GO:0003676,(nucleic acid binding)
g1368.t1	GO:0005975,(carbohydrate metabolic process)	GO:0005524,(ATP binding)GO:0016773,(phosphotransferase activity, alcohol group as acceptor)
g1369.t1		GO:0070403,(NAD+ binding)
g1371.t1	GO:0015696,(ammonium transport)	GO:0008519,(ammonium transmembrane transporter activity)	GO:0016020,(membrane)
g1372.t1		GO:0046872,(metal ion binding)GO:0000166,(nucleotide binding)
g1373.t1		GO:0005515,(protein binding)	GO:0000228,(nuclear chromosome)
g1376.t1	GO:0008152,(metabolic process)	GO:0016491,(oxidoreductase activity)
g1379.t1	GO:0009231,(riboflavin biosynthetic process)	GO:0008531,(riboflavin kinase activity)
g1381.t1			GO:0016020,(membrane)
g1382.t1	GO:0006260,(DNA replication)	GO:0005524,(ATP binding)GO:0003677,(DNA binding)
g1384.t1	GO:0006486,(protein glycosylation)	GO:0005515,(protein binding)GO:0004579,(dolichyl-diphosphooligosaccharide-protein glycotransferase activity)	GO:0005783,(endoplasmic reticulum)GO:0016021,(integral to membrane)
g1385.t1		GO:0016798,(hydrolase activity, acting on glycosyl bonds)
g1391.t1	GO:0031124,(mRNA 3'-end processing)	GO:0003676,(nucleic acid binding)
g1392.t1		GO:0005524,(ATP binding)
g1395.t1		GO:0003725,(double-stranded RNA binding)
g1400.t1	GO:0006412,(translation)	GO:0003735,(structural constituent of ribosome)	GO:0005840,(ribosome)
g1402.t1		GO:0016787,(hydrolase activity)
g1404.t1		GO:0004386,(helicase activity)
g1405.t1	GO:0055114,(oxidation-reduction process)	GO:0016491,(oxidoreductase activity)
g1412.t1	GO:0015074,(DNA integration)
g1414.t1	GO:0070072,(vacuolar proton-transporting V-type ATPase complex assembly)
g1415.t1	GO:0006511,(ubiquitin-dependent protein catabolic process)	GO:0031625,(ubiquitin protein ligase binding)
g1416.t1		GO:0005515,(protein binding)
g1424.t1	GO:0055114,(oxidation-reduction process)	GO:0009916,(alternative oxidase activity)
g1431.t1	GO:0006260,(DNA replication)GO:0006281,(DNA repair)	GO:0043140,(ATP-dependent 3'-5' DNA helicase activity)GO:0003676,(nucleic acid binding)GO:0005524,(ATP binding)	GO:0005622,(intracellular)
g1433.t1	GO:0019752,(carboxylic acid metabolic process)	GO:0030170,(pyridoxal phosphate binding)GO:0016831,(carboxy-lyase activity)
g1436.t1		GO:0003723,(RNA binding)
g1439.t1	GO:0006351,(transcription, DNA-dependent)GO:0006355,(regulation of transcription, DNA-dependent)	GO:0008270,(zinc ion binding)GO:0003677,(DNA binding)GO:0000981,(sequence-specific DNA binding RNA polymerase II transcription factor activity)	GO:0005634,(nucleus)
g1441.t1	GO:0051603,(proteolysis involved in cellular protein catabolic process)	GO:0004298,(threonine-type endopeptidase activity)	GO:0005839,(proteasome core complex)
g1444.t1	GO:0006508,(proteolysis)	GO:0004222,(metalloendopeptidase activity)
g1447.t1	GO:0009452,(7-methylguanosine RNA capping)GO:0001510,(RNA methylation)	GO:0008168,(methyltransferase activity)
g1448.t1	GO:0006468,(protein phosphorylation)	GO:0004672,(protein kinase activity)GO:0005524,(ATP binding)
g1449.t1	GO:0006457,(protein folding)
g1450.t1	GO:0006281,(DNA repair)	GO:0003684,(damaged DNA binding)
g1452.t1	GO:0009058,(biosynthetic process)	GO:0030170,(pyridoxal phosphate binding)
g1453.t1			GO:0005639,(integral to nuclear inner membrane)
g1454.t1	GO:0035556,(intracellular signal transduction)GO:0009190,(cyclic nucleotide biosynthetic process)GO:0006171,(cAMP biosynthetic process)	GO:0016849,(phosphorus-oxygen lyase activity)GO:0003824,(catalytic activity)GO:0005515,(protein binding)GO:0004016,(adenylate cyclase activity)GO:0000287,(magnesium ion binding)
g1455.t1	GO:0019722,(calcium-mediated signaling)
g1457.t1	GO:0006457,(protein folding)	GO:0051087,(chaperone binding)GO:0042803,(protein homodimerization activity)GO:0000774,(adenyl-nucleotide exchange factor activity)
g1458.t1	GO:0006432,(phenylalanyl-tRNA aminoacylation)GO:0043039,(tRNA aminoacylation)GO:0008033,(tRNA processing)	GO:0000287,(magnesium ion binding)GO:0004826,(phenylalanine-tRNA ligase activity)GO:0000049,(tRNA binding)GO:0004812,(aminoacyl-tRNA ligase activity)GO:0005524,(ATP binding)	GO:0005737,(cytoplasm)
g1460.t1		GO:0003676,(nucleic acid binding)
g1464.t1			GO:0031011,(Ino80 complex)
g1465.t1	GO:0006281,(DNA repair)GO:0006974,(response to DNA damage stimulus)GO:0031297,(replication fork processing)		GO:0005634,(nucleus)
g1467.t1		GO:0005524,(ATP binding)
g1472.t1	GO:0042254,(ribosome biogenesis)		GO:0005634,(nucleus)
g1473.t1	GO:0006450,(regulation of translational fidelity)
g1479.t1	GO:0015031,(protein transport)	GO:0008565,(protein transporter activity)	GO:0016021,(integral to membrane)
g1485.t1		GO:0016746,(transferase activity, transferring acyl groups)
g1487.t1			GO:0016020,(membrane)
g1488.t1	GO:0008152,(metabolic process)	GO:0016787,(hydrolase activity)
g1489.t1	GO:0015074,(DNA integration)
g1493.t1	GO:0006468,(protein phosphorylation)	GO:0004672,(protein kinase activity)GO:0005524,(ATP binding)
g1494.t1		GO:0005515,(protein binding)
g1495.t1		GO:0005524,(ATP binding)
g1496.t1		GO:0005524,(ATP binding)
g1505.t1		GO:0005524,(ATP binding)
g1510.t1	GO:0055085,(transmembrane transport)		GO:0016021,(integral to membrane)
g1511.t1		GO:0008080,(N-acetyltransferase activity)
g1514.t1	GO:0008152,(metabolic process)	GO:0003824,(catalytic activity)
g1516.t1	GO:0006355,(regulation of transcription, DNA-dependent)	GO:0003700,(sequence-specific DNA binding transcription factor activity)
g1517.t1	GO:0007018,(microtubule-based movement)	GO:0003777,(microtubule motor activity)GO:0005524,(ATP binding)GO:0008017,(microtubule binding)
g1518.t1		GO:0005507,(copper ion binding)
g1520.t1	GO:0005975,(carbohydrate metabolic process)	GO:0004553,(hydrolase activity, hydrolyzing O-glycosyl compounds)
g1525.t1		GO:0003743,(translation initiation factor activity)	GO:0005852,(eukaryotic translation initiation factor 3 complex)GO:0005737,(cytoplasm)
g1526.t1	GO:0000160,(two-component signal transduction system (phosphorelay))GO:0006468,(protein phosphorylation)	GO:0005524,(ATP binding)GO:0004672,(protein kinase activity)
g1527.t1	GO:0055114,(oxidation-reduction process)GO:0006694,(steroid biosynthetic process)	GO:0016616,(oxidoreductase activity, acting on the CH-OH group of donors, NAD or NADP as acceptor)GO:0003854,(3-beta-hydroxy-delta5-steroid dehydrogenase activity)
g1531.t1	GO:0003333,(amino acid transmembrane transport)	GO:0015171,(amino acid transmembrane transporter activity)	GO:0016020,(membrane)
g1533.t1	GO:0006888,(ER to Golgi vesicle-mediated transport)		GO:0005801,(cis-Golgi network)
g1536.t1	GO:0007165,(signal transduction)	GO:0008270,(zinc ion binding)
g1537.t1	GO:0006351,(transcription, DNA-dependent)	GO:0003899,(DNA-directed RNA polymerase activity)
g1539.t1		GO:0008270,(zinc ion binding)
g1540.t1		GO:0035091,(phosphatidylinositol binding)
g1544.t1		GO:0005524,(ATP binding)
g1547.t1	GO:0035556,(intracellular signal transduction)GO:0007165,(signal transduction)GO:0006629,(lipid metabolic process)	GO:0004435,(phosphatidylinositol phospholipase C activity)
g1548.t1	GO:0006508,(proteolysis)	GO:0008236,(serine-type peptidase activity)
g1549.t1	GO:0055114,(oxidation-reduction process)	GO:0016491,(oxidoreductase activity)
g1550.t1		GO:0005524,(ATP binding)
g1551.t1		GO:0005524,(ATP binding)
g1554.t1		GO:0016758,(transferase activity, transferring hexosyl groups)	GO:0005789,(endoplasmic reticulum membrane)
g1556.t1	GO:0015074,(DNA integration)
g1557.t1		GO:0003676,(nucleic acid binding)
g1563.t1	GO:0006887,(exocytosis)GO:0048278,(vesicle docking)		GO:0005737,(cytoplasm)
g1565.t1	GO:0006351,(transcription, DNA-dependent)	GO:0003677,(DNA binding)GO:0008270,(zinc ion binding)	GO:0005634,(nucleus)
g1566.t1	GO:0006351,(transcription, DNA-dependent)	GO:0008270,(zinc ion binding)GO:0003677,(DNA binding)GO:0003676,(nucleic acid binding)	GO:0005634,(nucleus)
g1574.t1	GO:0006413,(translational initiation)	GO:0003743,(translation initiation factor activity)
g1580.t1	GO:0055085,(transmembrane transport)
g1581.t1	GO:0055114,(oxidation-reduction process)	GO:0016614,(oxidoreductase activity, acting on CH-OH group of donors)GO:0050660,(flavin adenine dinucleotide binding)
g1582.t1		GO:0003924,(GTPase activity)GO:0005525,(GTP binding)
g1584.t1		GO:0005515,(protein binding)GO:0003779,(actin binding)	GO:0005622,(intracellular)
g1587.t1	GO:0006468,(protein phosphorylation)	GO:0004672,(protein kinase activity)GO:0005524,(ATP binding)
g1594.t1	GO:0055114,(oxidation-reduction process)	GO:0016614,(oxidoreductase activity, acting on CH-OH group of donors)GO:0050660,(flavin adenine dinucleotide binding)
g1596.t1	GO:0015074,(DNA integration)
g1597.t1	GO:0006420,(arginyl-tRNA aminoacylation)	GO:0004814,(arginine-tRNA ligase activity)GO:0005524,(ATP binding)
g1598.t1	GO:0055114,(oxidation-reduction process)	GO:0050660,(flavin adenine dinucleotide binding)GO:0016491,(oxidoreductase activity)
g1599.t1	GO:0055085,(transmembrane transport)		GO:0016021,(integral to membrane)
g1600.t1	GO:0006355,(regulation of transcription, DNA-dependent)	GO:0000981,(sequence-specific DNA binding RNA polymerase II transcription factor activity)GO:0008270,(zinc ion binding)	GO:0005634,(nucleus)
g1603.t1	GO:0055114,(oxidation-reduction process)GO:0008152,(metabolic process)	GO:0016491,(oxidoreductase activity)
g1605.t1		GO:0003824,(catalytic activity)GO:0010181,(FMN binding)GO:0051536,(iron-sulfur cluster binding)
g1606.t1		GO:0003676,(nucleic acid binding)
g1607.t1	GO:0035434,(copper ion transmembrane transport)	GO:0005375,(copper ion transmembrane transporter activity)	GO:0016021,(integral to membrane)
g1608.t1		GO:0016787,(hydrolase activity)
g1609.t1	GO:0008152,(metabolic process)GO:0055114,(oxidation-reduction process)	GO:0016491,(oxidoreductase activity)
g1612.t1	GO:0006302,(double-strand break repair)	GO:0030145,(manganese ion binding)GO:0004519,(endonuclease activity)GO:0016787,(hydrolase activity)	GO:0005634,(nucleus)
g1613.t1		GO:0005515,(protein binding)
g1615.t1	GO:0006605,(protein targeting)GO:0006886,(intracellular protein transport)		GO:0005742,(mitochondrial outer membrane translocase complex)
g1617.t1		GO:0005524,(ATP binding)GO:0016887,(ATPase activity)
g1620.t1	GO:0006520,(cellular amino acid metabolic process)	GO:0016597,(amino acid binding)GO:0016743,(carboxyl- or carbamoyltransferase activity)GO:0005524,(ATP binding)
g1621.t1	GO:0055085,(transmembrane transport)GO:0006811,(ion transport)	GO:0005216,(ion channel activity)	GO:0016020,(membrane)
g1622.t1	GO:0016192,(vesicle-mediated transport)		GO:0016021,(integral to membrane)
g1623.t1	GO:0006412,(translation)	GO:0003735,(structural constituent of ribosome)	GO:0015934,(large ribosomal subunit)
g1626.t1		GO:0046872,(metal ion binding)
g1628.t1	GO:0055114,(oxidation-reduction process)
g1629.t1		GO:0008080,(N-acetyltransferase activity)GO:0005515,(protein binding)
g1631.t1	GO:0007034,(vacuolar transport)
g1632.t1		GO:0003676,(nucleic acid binding)
g1635.t1	GO:0008152,(metabolic process)	GO:0003824,(catalytic activity)
g1639.t1	GO:0008152,(metabolic process)	GO:0016491,(oxidoreductase activity)
g1641.t1	GO:0055085,(transmembrane transport)		GO:0016021,(integral to membrane)
g1643.t1	GO:0055114,(oxidation-reduction process)GO:0008152,(metabolic process)	GO:0016627,(oxidoreductase activity, acting on the CH-CH group of donors)GO:0050660,(flavin adenine dinucleotide binding)GO:0003995,(acyl-CoA dehydrogenase activity)
g1644.t1		GO:0003824,(catalytic activity)
g1647.t1	GO:0019439,(aromatic compound catabolic process)GO:0055114,(oxidation-reduction process)	GO:0016708,(oxidoreductase activity, acting on paired donors, with incorporation or reduction of molecular oxygen, NADH or NADPH as one donor, and incorporation of two atoms of oxygen into one donor)GO:0005506,(iron ion binding)GO:0016491,(oxidoreductase activity)GO:0051537,(2 iron, 2 sulfur cluster binding)
g1649.t1	GO:0003333,(amino acid transmembrane transport)	GO:0015171,(amino acid transmembrane transporter activity)	GO:0016020,(membrane)
g1652.t1		GO:0016788,(hydrolase activity, acting on ester bonds)
g1654.t1		GO:0030976,(thiamine pyrophosphate binding)GO:0000287,(magnesium ion binding)GO:0003824,(catalytic activity)
g1656.t1	GO:0006508,(proteolysis)	GO:0004252,(serine-type endopeptidase activity)
g1660.t1		GO:0005524,(ATP binding)GO:0003774,(motor activity)	GO:0016459,(myosin complex)
g1661.t1		GO:0005524,(ATP binding)GO:0003774,(motor activity)	GO:0016459,(myosin complex)
g1663.t1		GO:0003723,(RNA binding)
g1667.t1		GO:0003677,(DNA binding)
g1671.t1	GO:0006351,(transcription, DNA-dependent)	GO:0008270,(zinc ion binding)GO:0003677,(DNA binding)	GO:0005634,(nucleus)
g1672.t1	GO:0006801,(superoxide metabolic process)GO:0055114,(oxidation-reduction process)	GO:0046872,(metal ion binding)
g1674.t1	GO:0055085,(transmembrane transport)GO:0006810,(transport)		GO:0016020,(membrane)
g1676.t1		GO:0008121,(ubiquinol-cytochrome-c reductase activity)
g1679.t1		GO:0005525,(GTP binding)
g1681.t1	GO:0003333,(amino acid transmembrane transport)	GO:0015171,(amino acid transmembrane transporter activity)	GO:0016020,(membrane)
g1684.t1	GO:0006351,(transcription, DNA-dependent)GO:0006355,(regulation of transcription, DNA-dependent)	GO:0000981,(sequence-specific DNA binding RNA polymerase II transcription factor activity)GO:0003677,(DNA binding)GO:0008270,(zinc ion binding)	GO:0005634,(nucleus)
g1685.t1	GO:0008152,(metabolic process)	GO:0003824,(catalytic activity)
g1688.t1	GO:0007186,(G-protein coupled receptor signaling pathway)	GO:0004871,(signal transducer activity)GO:0003924,(GTPase activity)GO:0031683,(G-protein beta/gamma-subunit complex binding)GO:0019001,(guanyl nucleotide binding)
g1690.t1	GO:0015991,(ATP hydrolysis coupled proton transport)	GO:0015078,(hydrogen ion transmembrane transporter activity)	GO:0033177,(proton-transporting two-sector ATPase complex, proton-transporting domain)
g1696.t1	GO:0006412,(translation)	GO:0003735,(structural constituent of ribosome)	GO:0005622,(intracellular)GO:0005840,(ribosome)
g1697.t1	GO:0055114,(oxidation-reduction process)GO:0006979,(response to oxidative stress)	GO:0004602,(glutathione peroxidase activity)
g1698.t1		GO:0043565,(sequence-specific DNA binding)
g1700.t1	GO:0006470,(protein dephosphorylation)	GO:0008138,(protein tyrosine/serine/threonine phosphatase activity)
g1704.t1	GO:0015074,(DNA integration)
g1707.t1	GO:0006508,(proteolysis)	GO:0004190,(aspartic-type endopeptidase activity)
g1708.t1		GO:0004523,(ribonuclease H activity)GO:0003676,(nucleic acid binding)
g1712.t1	GO:0015074,(DNA integration)
g1715.t1		GO:0008080,(N-acetyltransferase activity)
g1716.t1	GO:0008152,(metabolic process)	GO:0003824,(catalytic activity)
g1721.t1	GO:0015074,(DNA integration)
g1725.t1	GO:0008152,(metabolic process)	GO:0016491,(oxidoreductase activity)
g1727.t1	GO:0008152,(metabolic process)	GO:0003824,(catalytic activity)
g1728.t1	GO:0055114,(oxidation-reduction process)
g1729.t1	GO:0008152,(metabolic process)	GO:0016491,(oxidoreductase activity)
g1731.t1		GO:0003676,(nucleic acid binding)
g1737.t1	GO:0015074,(DNA integration)
g1742.t1	GO:0006468,(protein phosphorylation)	GO:0004672,(protein kinase activity)GO:0005524,(ATP binding)
g1751.t1	GO:0006457,(protein folding)
g1752.t1	GO:0015074,(DNA integration)	GO:0003676,(nucleic acid binding)GO:0008270,(zinc ion binding)
g1759.t1		GO:0004523,(ribonuclease H activity)GO:0003676,(nucleic acid binding)
g1760.t1	GO:0006468,(protein phosphorylation)	GO:0004672,(protein kinase activity)GO:0005524,(ATP binding)
g1761.t1	GO:0006468,(protein phosphorylation)	GO:0004672,(protein kinase activity)GO:0005524,(ATP binding)
g1762.t1	GO:0006468,(protein phosphorylation)	GO:0005524,(ATP binding)GO:0004672,(protein kinase activity)
g1763.t1		GO:0005515,(protein binding)
g1764.t1		GO:0005524,(ATP binding)
g1765.t1		GO:0005524,(ATP binding)
g1767.t1	GO:0015074,(DNA integration)
g1772.t1		GO:0005515,(protein binding)
g1773.t1		GO:0005524,(ATP binding)
g1774.t1		GO:0005524,(ATP binding)
g1776.t1	GO:0015074,(DNA integration)
g1780.t1	GO:0006468,(protein phosphorylation)	GO:0005524,(ATP binding)GO:0004672,(protein kinase activity)
g1781.t1	GO:0015074,(DNA integration)
g1783.t1	GO:0006418,(tRNA aminoacylation for protein translation)	GO:0005524,(ATP binding)GO:0004812,(aminoacyl-tRNA ligase activity)GO:0000166,(nucleotide binding)
g1785.t1	GO:0015074,(DNA integration)
g1788.t1	GO:0015074,(DNA integration)
g1793.t1	GO:0015074,(DNA integration)
g1796.t1	GO:0015074,(DNA integration)
g1799.t1	GO:0015074,(DNA integration)
g1816.t1	GO:0055114,(oxidation-reduction process)	GO:0016972,(thiol oxidase activity)
g1817.t1	GO:0055085,(transmembrane transport)		GO:0016021,(integral to membrane)
g1818.t1	GO:0006629,(lipid metabolic process)	GO:0043531,(ADP binding)
g1819.t1	GO:0008152,(metabolic process)GO:0006508,(proteolysis)	GO:0016491,(oxidoreductase activity)GO:0004185,(serine-type carboxypeptidase activity)
g1821.t1		GO:0003677,(DNA binding)GO:0004518,(nuclease activity)
g1822.t1	GO:0006413,(translational initiation)	GO:0003723,(RNA binding)GO:0003743,(translation initiation factor activity)
g1827.t1	GO:0015074,(DNA integration)
g1835.t1	GO:0007264,(small GTPase mediated signal transduction)	GO:0005085,(guanyl-nucleotide exchange factor activity)
g1840.t1	GO:0015074,(DNA integration)
g1841.t1		GO:0005515,(protein binding)
g1843.t1	GO:0015074,(DNA integration)
g1845.t1		GO:0008270,(zinc ion binding)
g1846.t1	GO:0055085,(transmembrane transport)GO:0030001,(metal ion transport)	GO:0046873,(metal ion transmembrane transporter activity)	GO:0016020,(membrane)
g1857.t1	GO:0015991,(ATP hydrolysis coupled proton transport)	GO:0046961,(proton-transporting ATPase activity, rotational mechanism)	GO:0033178,(proton-transporting two-sector ATPase complex, catalytic domain)
g1858.t1	GO:0015693,(magnesium ion transport)	GO:0015095,(magnesium ion transmembrane transporter activity)	GO:0016021,(integral to membrane)
g1859.t1		GO:0046983,(protein dimerization activity)GO:0003677,(DNA binding)
g1863.t1		GO:0008080,(N-acetyltransferase activity)
g1864.t1	GO:0055114,(oxidation-reduction process)	GO:0016491,(oxidoreductase activity)
g1865.t1		GO:0008080,(N-acetyltransferase activity)
g1867.t1		GO:0004190,(aspartic-type endopeptidase activity)	GO:0016021,(integral to membrane)
g1868.t1	GO:0006457,(protein folding)GO:0000413,(protein peptidyl-prolyl isomerization)	GO:0003755,(peptidyl-prolyl cis-trans isomerase activity)
g1871.t1	GO:0006355,(regulation of transcription, DNA-dependent)	GO:0008270,(zinc ion binding)	GO:0005634,(nucleus)
g1872.t1	GO:0005975,(carbohydrate metabolic process)	GO:0005524,(ATP binding)GO:0016773,(phosphotransferase activity, alcohol group as acceptor)
g1875.t1	GO:0001682,(tRNA 5'-leader removal)GO:0006396,(RNA processing)	GO:0004526,(ribonuclease P activity)
g1876.t1	GO:0055114,(oxidation-reduction process)	GO:0016491,(oxidoreductase activity)
g1879.t1	GO:0055114,(oxidation-reduction process)	GO:0016705,(oxidoreductase activity, acting on paired donors, with incorporation or reduction of molecular oxygen)GO:0020037,(heme binding)GO:0005506,(iron ion binding)
g1881.t1	GO:0006468,(protein phosphorylation)	GO:0005524,(ATP binding)GO:0004672,(protein kinase activity)
g1882.t1	GO:0006355,(regulation of transcription, DNA-dependent)	GO:0000981,(sequence-specific DNA binding RNA polymerase II transcription factor activity)GO:0008270,(zinc ion binding)	GO:0005634,(nucleus)
g1887.t1	GO:0034314,(Arp2/3 complex-mediated actin nucleation)GO:0030041,(actin filament polymerization)		GO:0015629,(actin cytoskeleton)GO:0005885,(Arp2/3 protein complex)
g1888.t1	GO:0016579,(protein deubiquitination)	GO:0005515,(protein binding)
g1891.t1		GO:0005515,(protein binding)
g1895.t1		GO:0008080,(N-acetyltransferase activity)
g1896.t1	GO:0006099,(tricarboxylic acid cycle)	GO:0016829,(lyase activity)
g1897.t1	GO:0008152,(metabolic process)	GO:0016787,(hydrolase activity)
g1898.t1	GO:0055114,(oxidation-reduction process)	GO:0050660,(flavin adenine dinucleotide binding)GO:0004499,(N,N-dimethylaniline monooxygenase activity)GO:0050661,(NADP binding)
g1903.t1	GO:0000079,(regulation of cyclin-dependent protein kinase activity)	GO:0019901,(protein kinase binding)
g1909.t1		GO:0003924,(GTPase activity)
g1913.t1	GO:0015074,(DNA integration)
g1914.t1			GO:0016021,(integral to membrane)GO:0016020,(membrane)
g1920.t1	GO:0005975,(carbohydrate metabolic process)	GO:0004476,(mannose-6-phosphate isomerase activity)GO:0008270,(zinc ion binding)
g1925.t1	GO:0015074,(DNA integration)
g1926.t1	GO:0008152,(metabolic process)	GO:0016787,(hydrolase activity)
g1928.t1		GO:0016787,(hydrolase activity)
g1929.t1	GO:0055085,(transmembrane transport)GO:0006810,(transport)		GO:0016020,(membrane)
g1932.t1	GO:0006412,(translation)	GO:0003735,(structural constituent of ribosome)	GO:0005622,(intracellular)GO:0005840,(ribosome)
g1934.t1	GO:0055085,(transmembrane transport)GO:0006810,(transport)	GO:0005524,(ATP binding)GO:0042626,(ATPase activity, coupled to transmembrane movement of substances)GO:0016887,(ATPase activity)	GO:0016021,(integral to membrane)
g1935.t1	GO:0055114,(oxidation-reduction process)
g1939.t1		GO:0016787,(hydrolase activity)
g1943.t1		GO:0005524,(ATP binding)
g1951.t1	GO:0006355,(regulation of transcription, DNA-dependent)	GO:0000981,(sequence-specific DNA binding RNA polymerase II transcription factor activity)GO:0008270,(zinc ion binding)	GO:0005634,(nucleus)
g1952.t1	GO:0005975,(carbohydrate metabolic process)	GO:0008184,(glycogen phosphorylase activity)
g1954.t1		GO:0005509,(calcium ion binding)GO:0004571,(mannosyl-oligosaccharide 1,2-alpha-mannosidase activity)	GO:0016020,(membrane)
g1956.t1	GO:0006468,(protein phosphorylation)	GO:0005524,(ATP binding)GO:0004672,(protein kinase activity)
g1958.t1	GO:0007186,(G-protein coupled receptor signaling pathway)	GO:0031683,(G-protein beta/gamma-subunit complex binding)GO:0003924,(GTPase activity)GO:0019001,(guanyl nucleotide binding)GO:0004871,(signal transducer activity)
g1960.t1	GO:0006511,(ubiquitin-dependent protein catabolic process)	GO:0031625,(ubiquitin protein ligase binding)
g1961.t1		GO:0045735,(nutrient reservoir activity)
g1964.t1	GO:0006897,(endocytosis)GO:0007015,(actin filament organization)	GO:0005515,(protein binding)
g1965.t1		GO:0005524,(ATP binding)
g1967.t1	GO:0006470,(protein dephosphorylation)	GO:0008138,(protein tyrosine/serine/threonine phosphatase activity)
g1969.t1		GO:0019239,(deaminase activity)
g1970.t1	GO:0008152,(metabolic process)	GO:0016787,(hydrolase activity)
g1971.t1	GO:0006810,(transport)GO:0055085,(transmembrane transport)		GO:0016020,(membrane)
g1972.t1		GO:0016787,(hydrolase activity)
g1973.t1	GO:0006520,(cellular amino acid metabolic process)	GO:0016829,(lyase activity)
g1974.t1	GO:0008299,(isoprenoid biosynthetic process)
g1975.t1	GO:0055085,(transmembrane transport)	GO:0022857,(transmembrane transporter activity)	GO:0016021,(integral to membrane)
g1979.t1	GO:0006355,(regulation of transcription, DNA-dependent)	GO:0003700,(sequence-specific DNA binding transcription factor activity)GO:0003677,(DNA binding)GO:0005507,(copper ion binding)	GO:0005634,(nucleus)
g1981.t1	GO:0055085,(transmembrane transport)	GO:0005215,(transporter activity)	GO:0016020,(membrane)
g1982.t1	GO:0009058,(biosynthetic process)	GO:0003824,(catalytic activity)
g1985.t1	GO:0019988,(charged-tRNA amino acid modification)	GO:0043399,(tRNA A64-2'-O-ribosylphosphate transferase activity)
g1988.t1		GO:0016787,(hydrolase activity)
g1994.t1		GO:0016788,(hydrolase activity, acting on ester bonds)
g2001.t1		GO:0008641,(small protein activating enzyme activity)
g2003.t1	GO:0055085,(transmembrane transport)		GO:0016021,(integral to membrane)
g2004.t1	GO:0055085,(transmembrane transport)GO:0006812,(cation transport)	GO:0015299,(solute:hydrogen antiporter activity)	GO:0016021,(integral to membrane)
g2009.t1	GO:0007031,(peroxisome organization)		GO:0005779,(integral to peroxisomal membrane)
g2012.t1	GO:0006355,(regulation of transcription, DNA-dependent)	GO:0003677,(DNA binding)
g2013.t1	GO:0006506,(GPI anchor biosynthetic process)		GO:0005789,(endoplasmic reticulum membrane)
g2015.t1		GO:0005525,(GTP binding)
g2016.t1		GO:0003676,(nucleic acid binding)
g2017.t1	GO:0006468,(protein phosphorylation)	GO:0005524,(ATP binding)GO:0004672,(protein kinase activity)GO:0005515,(protein binding)
g2020.t1		GO:0016787,(hydrolase activity)GO:0005515,(protein binding)
g2022.t1		GO:0008483,(transaminase activity)GO:0030170,(pyridoxal phosphate binding)
g2026.t1	GO:0006750,(glutathione biosynthetic process)	GO:0005524,(ATP binding)GO:0004363,(glutathione synthase activity)
g2027.t1		GO:0005524,(ATP binding)
g2028.t1		GO:0003676,(nucleic acid binding)GO:0005515,(protein binding)GO:0005524,(ATP binding)GO:0016818,(hydrolase activity, acting on acid anhydrides, in phosphorus-containing anhydrides)GO:0008270,(zinc ion binding)
g2031.t1		GO:0005515,(protein binding)
g2032.t1		GO:0008137,(NADH dehydrogenase (ubiquinone) activity)GO:0009055,(electron carrier activity)	GO:0016020,(membrane)
g2035.t1		GO:0005525,(GTP binding)
g2037.t1	GO:0006355,(regulation of transcription, DNA-dependent)GO:0006351,(transcription, DNA-dependent)	GO:0000981,(sequence-specific DNA binding RNA polymerase II transcription factor activity)GO:0008270,(zinc ion binding)GO:0003677,(DNA binding)	GO:0005634,(nucleus)
g2038.t1	GO:0006468,(protein phosphorylation)	GO:0005515,(protein binding)GO:0004672,(protein kinase activity)GO:0005524,(ATP binding)
g2042.t1	GO:0006468,(protein phosphorylation)	GO:0005524,(ATP binding)GO:0004672,(protein kinase activity)
g2045.t1	GO:0008152,(metabolic process)GO:0055114,(oxidation-reduction process)	GO:0003995,(acyl-CoA dehydrogenase activity)GO:0050660,(flavin adenine dinucleotide binding)GO:0016627,(oxidoreductase activity, acting on the CH-CH group of donors)
g2050.t1	GO:0006412,(translation)	GO:0003735,(structural constituent of ribosome)	GO:0005622,(intracellular)GO:0005840,(ribosome)
g2051.t1	GO:0006281,(DNA repair)GO:0006355,(regulation of transcription, DNA-dependent)	GO:0003700,(sequence-specific DNA binding transcription factor activity)GO:0003677,(DNA binding)GO:0008168,(methyltransferase activity)GO:0008270,(zinc ion binding)GO:0043565,(sequence-specific DNA binding)
g2054.t1	GO:0055114,(oxidation-reduction process)
g2055.t1		GO:0005515,(protein binding)	GO:0005737,(cytoplasm)
g2057.t1		GO:0005524,(ATP binding)GO:0042393,(histone binding)GO:0005515,(protein binding)
g2058.t1	GO:0008152,(metabolic process)	GO:0048037,(cofactor binding)GO:0003824,(catalytic activity)
g2059.t1		GO:0051536,(iron-sulfur cluster binding)GO:0008080,(N-acetyltransferase activity)GO:0003824,(catalytic activity)
g2061.t1	GO:0000105,(histidine biosynthetic process)
g2064.t1	GO:0006355,(regulation of transcription, DNA-dependent)	GO:0046872,(metal ion binding)GO:0003700,(sequence-specific DNA binding transcription factor activity)	GO:0005634,(nucleus)
g2066.t1	GO:0055085,(transmembrane transport)GO:0006812,(cation transport)	GO:0015299,(solute:hydrogen antiporter activity)	GO:0016021,(integral to membrane)
g2067.t1	GO:0055114,(oxidation-reduction process)
g2068.t1	GO:0055114,(oxidation-reduction process)	GO:0016705,(oxidoreductase activity, acting on paired donors, with incorporation or reduction of molecular oxygen)GO:0020037,(heme binding)GO:0005506,(iron ion binding)
g2069.t1		GO:0003677,(DNA binding)GO:0005524,(ATP binding)
g2070.t1	GO:0009058,(biosynthetic process)	GO:0030170,(pyridoxal phosphate binding)
g2071.t1	GO:0006351,(transcription, DNA-dependent)	GO:0003677,(DNA binding)GO:0003899,(DNA-directed RNA polymerase activity)	GO:0005634,(nucleus)
g2073.t1	GO:0006508,(proteolysis)	GO:0004185,(serine-type carboxypeptidase activity)
g2075.t1	GO:0055085,(transmembrane transport)		GO:0016021,(integral to membrane)
g2076.t1	GO:0055114,(oxidation-reduction process)	GO:0016705,(oxidoreductase activity, acting on paired donors, with incorporation or reduction of molecular oxygen)GO:0020037,(heme binding)GO:0005506,(iron ion binding)
g2077.t1	GO:0044237,(cellular metabolic process)
g2078.t1	GO:0006412,(translation)	GO:0003735,(structural constituent of ribosome)	GO:0005622,(intracellular)GO:0005840,(ribosome)
g2080.t1	GO:0042407,(cristae formation)		GO:0044284,(mitochondrial crista junction)
g2081.t1	GO:0006412,(translation)	GO:0003735,(structural constituent of ribosome)	GO:0005622,(intracellular)GO:0005840,(ribosome)
g2082.t1		GO:0003676,(nucleic acid binding)
g2086.t1	GO:0006366,(transcription from RNA polymerase II promoter)
g2087.t1		GO:0005515,(protein binding)
g2088.t1			GO:0005634,(nucleus)
g2089.t1			GO:0016021,(integral to membrane)GO:0016020,(membrane)
g2090.t1	GO:0009058,(biosynthetic process)	GO:0003824,(catalytic activity)
g2091.t1		GO:0003824,(catalytic activity)
g2092.t1		GO:0008080,(N-acetyltransferase activity)
g2094.t1		GO:0005515,(protein binding)
g2095.t1		GO:0004386,(helicase activity)
g2096.t1	GO:0007034,(vacuolar transport)
g2097.t1		GO:0005524,(ATP binding)
g2098.t1	GO:0006364,(rRNA processing)	GO:0005515,(protein binding)
g2100.t1	GO:0006368,(transcription elongation from RNA polymerase II promoter)GO:0016570,(histone modification)		GO:0016593,(Cdc73/Paf1 complex)
g2103.t1		GO:0004252,(serine-type endopeptidase activity)	GO:0016021,(integral to membrane)
g2105.t1	GO:0006629,(lipid metabolic process)
g2108.t1	GO:0006950,(response to stress)		GO:0016021,(integral to membrane)
g2111.t1	GO:0045454,(cell redox homeostasis)	GO:0009055,(electron carrier activity)GO:0015035,(protein disulfide oxidoreductase activity)
g2112.t1	GO:0006412,(translation)	GO:0019843,(rRNA binding)GO:0003735,(structural constituent of ribosome)	GO:0005840,(ribosome)
g2113.t1	GO:0006629,(lipid metabolic process)	GO:0004806,(triglyceride lipase activity)
g2116.t1		GO:0035091,(phosphatidylinositol binding)
g2118.t1		GO:0005515,(protein binding)
g2119.t1	GO:0006418,(tRNA aminoacylation for protein translation)	GO:0004812,(aminoacyl-tRNA ligase activity)GO:0005524,(ATP binding)GO:0000166,(nucleotide binding)
g2124.t1		GO:0008168,(methyltransferase activity)
g2125.t1	GO:0006508,(proteolysis)	GO:0004185,(serine-type carboxypeptidase activity)
g2126.t1		GO:0005515,(protein binding)
g2129.t1	GO:0030001,(metal ion transport)	GO:0046872,(metal ion binding)
g2134.t1	GO:0006412,(translation)	GO:0005515,(protein binding)GO:0003735,(structural constituent of ribosome)	GO:0015934,(large ribosomal subunit)
g2135.t1		GO:0005525,(GTP binding)
g2140.t1	GO:0055114,(oxidation-reduction process)	GO:0016491,(oxidoreductase activity)
g2142.t1		GO:0071949,(FAD binding)
g2145.t1	GO:0045132,(meiotic chromosome segregation)		GO:0000775,(chromosome, centromeric region)GO:0005634,(nucleus)
g2147.t1	GO:0006886,(intracellular protein transport)	GO:0008536,(Ran GTPase binding)
g2148.t1		GO:0016407,(acetyltransferase activity)
g2149.t1	GO:0033014,(tetrapyrrole biosynthetic process)	GO:0004655,(porphobilinogen synthase activity)GO:0046872,(metal ion binding)
g2150.t1	GO:0016226,(iron-sulfur cluster assembly)	GO:0051536,(iron-sulfur cluster binding)	GO:0005737,(cytoplasm)
g2153.t1	GO:0016579,(protein deubiquitination)	GO:0008270,(zinc ion binding)
g2154.t1	GO:0006260,(DNA replication)	GO:0003676,(nucleic acid binding)GO:0003677,(DNA binding)	GO:0005634,(nucleus)
g2155.t1	GO:0055114,(oxidation-reduction process)
g2156.t1		GO:0003676,(nucleic acid binding)GO:0005524,(ATP binding)
g2157.t1	GO:0006869,(lipid transport)	GO:0005319,(lipid transporter activity)	GO:0016021,(integral to membrane)
g2158.t1	GO:0032259,(methylation)	GO:0008168,(methyltransferase activity)
g2159.t1		GO:0008641,(small protein activating enzyme activity)
g2160.t1	GO:0000105,(histidine biosynthetic process)	GO:0008270,(zinc ion binding)
g2161.t1		GO:0008270,(zinc ion binding)	GO:0005634,(nucleus)
g2165.t1		GO:0003676,(nucleic acid binding)
g2167.t1	GO:0006886,(intracellular protein transport)	GO:0008536,(Ran GTPase binding)GO:0003676,(nucleic acid binding)GO:0005524,(ATP binding)
g2169.t1	GO:0055085,(transmembrane transport)		GO:0016021,(integral to membrane)
g2175.t1	GO:0008152,(metabolic process)	GO:0003824,(catalytic activity)
g2176.t1		GO:0003677,(DNA binding)
g2177.t1		GO:0003676,(nucleic acid binding)
g2178.t1	GO:0006508,(proteolysis)	GO:0004185,(serine-type carboxypeptidase activity)
g2180.t1	GO:0030150,(protein import into mitochondrial matrix)		GO:0005744,(mitochondrial inner membrane presequence translocase complex)
g2181.t1		GO:0005096,(GTPase activator activity)
g2182.t1	GO:0042558,(pteridine-containing compound metabolic process)GO:0009396,(folic acid-containing compound biosynthetic process)	GO:0003848,(2-amino-4-hydroxy-6-hydroxymethyldihydropteridine diphosphokinase activity)
g2184.t1	GO:0055114,(oxidation-reduction process)	GO:0018580,(nitronate monooxygenase activity)
g2187.t1	GO:0006397,(mRNA processing)
g2190.t1	GO:0006094,(gluconeogenesis)GO:0006096,(glycolysis)	GO:0004347,(glucose-6-phosphate isomerase activity)
g2192.t1	GO:0006412,(translation)	GO:0003735,(structural constituent of ribosome)	GO:0005840,(ribosome)
g2197.t1		GO:0003723,(RNA binding)GO:0005515,(protein binding)
g2201.t1	GO:0055085,(transmembrane transport)		GO:0016021,(integral to membrane)
g2203.t1	GO:0006464,(cellular protein modification process)
g2205.t1	GO:0000002,(mitochondrial genome maintenance)		GO:0000262,(mitochondrial chromosome)
g2206.t1	GO:0055085,(transmembrane transport)		GO:0016020,(membrane)
g2207.t1	GO:0055114,(oxidation-reduction process)	GO:0016705,(oxidoreductase activity, acting on paired donors, with incorporation or reduction of molecular oxygen)GO:0020037,(heme binding)GO:0005506,(iron ion binding)
g2208.t1		GO:0008270,(zinc ion binding)GO:0005515,(protein binding)
g2210.t1	GO:0006812,(cation transport)GO:0055085,(transmembrane transport)	GO:0015299,(solute:hydrogen antiporter activity)	GO:0016021,(integral to membrane)
g2211.t1	GO:0006950,(response to stress)
g2213.t1	GO:0006468,(protein phosphorylation)	GO:0004672,(protein kinase activity)GO:0005524,(ATP binding)
g2214.t1	GO:0030001,(metal ion transport)GO:0006801,(superoxide metabolic process)GO:0055114,(oxidation-reduction process)	GO:0046872,(metal ion binding)
g2215.t1		GO:0005515,(protein binding)
g2216.t1		GO:0016747,(transferase activity, transferring acyl groups other than amino-acyl groups)
g2217.t1	GO:0009058,(biosynthetic process)	GO:0030170,(pyridoxal phosphate binding)
g2220.t1		GO:0005524,(ATP binding)
g2221.t1	GO:0006468,(protein phosphorylation)	GO:0005524,(ATP binding)GO:0004672,(protein kinase activity)
g2222.t1	GO:0006413,(translational initiation)	GO:0003743,(translation initiation factor activity)GO:0031369,(translation initiation factor binding)GO:0005515,(protein binding)	GO:0005852,(eukaryotic translation initiation factor 3 complex)
g2225.t1	GO:0006260,(DNA replication)	GO:0001882,(nucleoside binding)GO:0003887,(DNA-directed DNA polymerase activity)GO:0003677,(DNA binding)GO:0008408,(3'-5' exonuclease activity)GO:0000166,(nucleotide binding)
g2226.t1		GO:0003676,(nucleic acid binding)GO:0005524,(ATP binding)
g2228.t1	GO:0000077,(DNA damage checkpoint)		GO:0030896,(checkpoint clamp complex)
g2231.t1	GO:0055114,(oxidation-reduction process)	GO:0050662,(coenzyme binding)GO:0016491,(oxidoreductase activity)
g2233.t1	GO:0006468,(protein phosphorylation)	GO:0004672,(protein kinase activity)GO:0005524,(ATP binding)
g2235.t1	GO:0008152,(metabolic process)	GO:0003824,(catalytic activity)
g2236.t1		GO:0008270,(zinc ion binding)GO:0005515,(protein binding)
g2237.t1	GO:0006468,(protein phosphorylation)	GO:0005524,(ATP binding)GO:0004672,(protein kinase activity)GO:0004674,(protein serine/threonine kinase activity)
g2238.t1	GO:0016192,(vesicle-mediated transport)GO:0006886,(intracellular protein transport)	GO:0005198,(structural molecule activity)GO:0005515,(protein binding)	GO:0030117,(membrane coat)
g2239.t1	GO:0022904,(respiratory electron transport chain)	GO:0016651,(oxidoreductase activity, acting on NADH or NADPH)	GO:0005743,(mitochondrial inner membrane)
g2240.t1	GO:0045454,(cell redox homeostasis)
g2241.t1	GO:0003333,(amino acid transmembrane transport)	GO:0015171,(amino acid transmembrane transporter activity)	GO:0016020,(membrane)
g2242.t1		GO:0000062,(fatty-acyl-CoA binding)
g2243.t1	GO:0016567,(protein ubiquitination)	GO:0004842,(ubiquitin-protein ligase activity)
g2246.t1	GO:0055114,(oxidation-reduction process)	GO:0016705,(oxidoreductase activity, acting on paired donors, with incorporation or reduction of molecular oxygen)GO:0020037,(heme binding)GO:0005506,(iron ion binding)
g2249.t1	GO:0000042,(protein targeting to Golgi)	GO:0005515,(protein binding)
g2251.t1	GO:0015074,(DNA integration)
g2252.t1	GO:0007264,(small GTPase mediated signal transduction)	GO:0005525,(GTP binding)
g2253.t1		GO:0016491,(oxidoreductase activity)
g2254.t1		GO:0016787,(hydrolase activity)
g2255.t1	GO:0006468,(protein phosphorylation)	GO:0004672,(protein kinase activity)GO:0005524,(ATP binding)
g2257.t1	GO:0006281,(DNA repair)	GO:0003824,(catalytic activity)
g2260.t1	GO:0003333,(amino acid transmembrane transport)	GO:0015171,(amino acid transmembrane transporter activity)	GO:0016020,(membrane)
g2261.t1	GO:0006355,(regulation of transcription, DNA-dependent)	GO:0008270,(zinc ion binding)GO:0000981,(sequence-specific DNA binding RNA polymerase II transcription factor activity)	GO:0005634,(nucleus)
g2262.t1		GO:0003824,(catalytic activity)
g2263.t1	GO:0006611,(protein export from nucleus)GO:0006406,(mRNA export from nucleus)GO:0006998,(nuclear envelope organization)		GO:0031965,(nuclear membrane)
g2264.t1	GO:0055085,(transmembrane transport)GO:0006810,(transport)		GO:0016020,(membrane)
g2265.t1	GO:0003333,(amino acid transmembrane transport)	GO:0015171,(amino acid transmembrane transporter activity)	GO:0016020,(membrane)
g2267.t1		GO:0008080,(N-acetyltransferase activity)
g2269.t1	GO:0006355,(regulation of transcription, DNA-dependent)	GO:0003700,(sequence-specific DNA binding transcription factor activity)GO:0043565,(sequence-specific DNA binding)
g2272.t1	GO:0016192,(vesicle-mediated transport)
g2275.t1		GO:0005524,(ATP binding)GO:0003676,(nucleic acid binding)
g2276.t1	GO:0016192,(vesicle-mediated transport)		GO:0016021,(integral to membrane)
g2278.t1	GO:0015074,(DNA integration)
g2280.t1	GO:0006629,(lipid metabolic process)
g2282.t1	GO:0009117,(nucleotide metabolic process)GO:0006190,(inosine salvage)	GO:0050483,(IMP 5'-nucleotidase activity)GO:0000287,(magnesium ion binding)
g2283.t1	GO:0006357,(regulation of transcription from RNA polymerase II promoter)	GO:0001104,(RNA polymerase II transcription cofactor activity)	GO:0016592,(mediator complex)
g2284.t1	GO:0006096,(glycolysis)	GO:0003872,(6-phosphofructokinase activity)
g2286.t1			GO:0016020,(membrane)
g2287.t1	GO:0006351,(transcription, DNA-dependent)	GO:0003677,(DNA binding)GO:0008270,(zinc ion binding)	GO:0005634,(nucleus)
g2288.t1	GO:0055085,(transmembrane transport)		GO:0016021,(integral to membrane)
g2290.t1	GO:0055114,(oxidation-reduction process)	GO:0016491,(oxidoreductase activity)
g2291.t1	GO:0055114,(oxidation-reduction process)	GO:0016491,(oxidoreductase activity)GO:0050660,(flavin adenine dinucleotide binding)
g2293.t1		GO:0071949,(FAD binding)
g2297.t1	GO:0008152,(metabolic process)GO:0006694,(steroid biosynthetic process)	GO:0008168,(methyltransferase activity)
g2301.t1	GO:0008152,(metabolic process)	GO:0008484,(sulfuric ester hydrolase activity)
g2302.t1		GO:0016787,(hydrolase activity)
g2303.t1	GO:0006546,(glycine catabolic process)GO:0055114,(oxidation-reduction process)	GO:0004375,(glycine dehydrogenase (decarboxylating) activity)
g2304.t1		GO:0016787,(hydrolase activity)
g2306.t1	GO:0019752,(carboxylic acid metabolic process)	GO:0030170,(pyridoxal phosphate binding)GO:0016831,(carboxy-lyase activity)
g2308.t1	GO:0055114,(oxidation-reduction process)	GO:0004096,(catalase activity)GO:0020037,(heme binding)
g2309.t1	GO:0005975,(carbohydrate metabolic process)	GO:0003824,(catalytic activity)
g2310.t1	GO:0006281,(DNA repair)		GO:0030915,(Smc5-Smc6 complex)
g2311.t1	GO:0055114,(oxidation-reduction process)	GO:0016491,(oxidoreductase activity)
g2315.t1	GO:0055085,(transmembrane transport)		GO:0016021,(integral to membrane)
g2316.t1		GO:0005524,(ATP binding)
g2317.t1	GO:0055085,(transmembrane transport)		GO:0016021,(integral to membrane)
g2324.t1	GO:0005975,(carbohydrate metabolic process)	GO:0016773,(phosphotransferase activity, alcohol group as acceptor)
g2327.t1	GO:0006470,(protein dephosphorylation)	GO:0004725,(protein tyrosine phosphatase activity)
g2328.t1			GO:0031966,(mitochondrial membrane)
g2329.t1	GO:0006810,(transport)		GO:0005643,(nuclear pore)
g2330.t1	GO:0009231,(riboflavin biosynthetic process)GO:0055114,(oxidation-reduction process)	GO:0008703,(5-amino-6-(5-phosphoribosylamino)uracil reductase activity)
g2331.t1	GO:0019441,(tryptophan catabolic process to kynurenine)	GO:0004061,(arylformamidase activity)
g2333.t1	GO:0048478,(replication fork protection)GO:0007049,(cell cycle)GO:0006974,(response to DNA damage stimulus)		GO:0005634,(nucleus)
g2335.t1		GO:0008270,(zinc ion binding)
g2336.t1		GO:0005515,(protein binding)GO:0004674,(protein serine/threonine kinase activity)GO:0016773,(phosphotransferase activity, alcohol group as acceptor)
g2337.t1		GO:0003676,(nucleic acid binding)
g2338.t1		GO:0005524,(ATP binding)
g2340.t1	GO:0007264,(small GTPase mediated signal transduction)	GO:0005525,(GTP binding)
g2351.t1	GO:0006836,(neurotransmitter transport)	GO:0005328,(neurotransmitter:sodium symporter activity)	GO:0016021,(integral to membrane)
g2361.t1	GO:0055114,(oxidation-reduction process)GO:0006633,(fatty acid biosynthetic process)	GO:0005506,(iron ion binding)GO:0016491,(oxidoreductase activity)
g2362.t1			GO:0032040,(small-subunit processome)
g2365.t1	GO:0006364,(rRNA processing)	GO:0005515,(protein binding)	GO:0032040,(small-subunit processome)
g2366.t1		GO:0003993,(acid phosphatase activity)
g2367.t1		GO:0016301,(kinase activity)
g2370.t1	GO:0055114,(oxidation-reduction process)	GO:0016491,(oxidoreductase activity)GO:0051537,(2 iron, 2 sulfur cluster binding)
g2373.t1	GO:0046854,(phosphatidylinositol phosphorylation)
g2376.t1	GO:0015074,(DNA integration)
g2378.t1	GO:0032968,(positive regulation of transcription elongation from RNA polymerase II promoter)GO:0006367,(transcription initiation from RNA polymerase II promoter)	GO:0003677,(DNA binding)	GO:0005634,(nucleus)
g2379.t1	GO:0055114,(oxidation-reduction process)	GO:0004318,(enoyl-[acyl-carrier-protein] reductase (NADH) activity)
g2380.t1		GO:0008897,(holo-[acyl-carrier-protein] synthase activity)GO:0000287,(magnesium ion binding)
g2381.t1	GO:0008033,(tRNA processing)	GO:0003723,(RNA binding)GO:0004809,(tRNA (guanine-N2-)-methyltransferase activity)
g2382.t1	GO:0055114,(oxidation-reduction process)	GO:0016616,(oxidoreductase activity, acting on the CH-OH group of donors, NAD or NADP as acceptor)
g2385.t1	GO:0005975,(carbohydrate metabolic process)	GO:0004553,(hydrolase activity, hydrolyzing O-glycosyl compounds)
g2387.t1		GO:0003676,(nucleic acid binding)GO:0005515,(protein binding)
g2388.t1	GO:0008152,(metabolic process)	GO:0003824,(catalytic activity)
g2389.t1		GO:0016787,(hydrolase activity)
g2390.t1	GO:0055114,(oxidation-reduction process)
g2400.t1	GO:0006355,(regulation of transcription, DNA-dependent)	GO:0043565,(sequence-specific DNA binding)GO:0003700,(sequence-specific DNA binding transcription factor activity)
g2405.t1	GO:0008152,(metabolic process)	GO:0003824,(catalytic activity)
g2408.t1		GO:0071949,(FAD binding)
g2411.t1	GO:0006511,(ubiquitin-dependent protein catabolic process)
g2413.t1			GO:0019867,(outer membrane)
g2414.t1	GO:0015074,(DNA integration)
g2416.t1		GO:0004408,(holocytochrome-c synthase activity)	GO:0005739,(mitochondrion)
g2418.t1		GO:0004386,(helicase activity)
g2419.t1	GO:0055085,(transmembrane transport)		GO:0016021,(integral to membrane)
g2420.t1		GO:0004089,(carbonate dehydratase activity)GO:0008270,(zinc ion binding)
g2422.t1	GO:0008152,(metabolic process)	GO:0016491,(oxidoreductase activity)
g2425.t1	GO:0008152,(metabolic process)	GO:0003824,(catalytic activity)
g2430.t1	GO:0006810,(transport)	GO:0016887,(ATPase activity)GO:0005524,(ATP binding)GO:0042626,(ATPase activity, coupled to transmembrane movement of substances)	GO:0016021,(integral to membrane)GO:0016020,(membrane)
g2431.t1	GO:0006351,(transcription, DNA-dependent)GO:0006355,(regulation of transcription, DNA-dependent)	GO:0008270,(zinc ion binding)GO:0003677,(DNA binding)GO:0000981,(sequence-specific DNA binding RNA polymerase II transcription factor activity)	GO:0005634,(nucleus)
g2434.t1	GO:0006355,(regulation of transcription, DNA-dependent)	GO:0008270,(zinc ion binding)GO:0000981,(sequence-specific DNA binding RNA polymerase II transcription factor activity)	GO:0005634,(nucleus)
g2439.t1	GO:0006412,(translation)	GO:0003735,(structural constituent of ribosome)	GO:0005622,(intracellular)GO:0005840,(ribosome)
g2441.t1		GO:0005515,(protein binding)
g2443.t1	GO:0015074,(DNA integration)
g2448.t1	GO:0055085,(transmembrane transport)GO:0030001,(metal ion transport)	GO:0046873,(metal ion transmembrane transporter activity)	GO:0016020,(membrane)
g2450.t1		GO:0005515,(protein binding)
g2454.t1	GO:0055114,(oxidation-reduction process)GO:0006631,(fatty acid metabolic process)	GO:0003857,(3-hydroxyacyl-CoA dehydrogenase activity)GO:0016491,(oxidoreductase activity)
g2456.t1	GO:0055085,(transmembrane transport)		GO:0016021,(integral to membrane)
g2457.t1	GO:0009058,(biosynthetic process)	GO:0003824,(catalytic activity)
g2459.t1	GO:0006289,(nucleotide-excision repair)	GO:0004003,(ATP-dependent DNA helicase activity)	GO:0000439,(core TFIIH complex)GO:0005634,(nucleus)
g2463.t1		GO:0003677,(DNA binding)
g2464.t1	GO:0015074,(DNA integration)
g2465.t1	GO:0016192,(vesicle-mediated transport)GO:0006886,(intracellular protein transport)		GO:0030117,(membrane coat)GO:0030131,(clathrin adaptor complex)
g2476.t1	GO:0006468,(protein phosphorylation)	GO:0005524,(ATP binding)GO:0004672,(protein kinase activity)
g2478.t1	GO:0006412,(translation)	GO:0003735,(structural constituent of ribosome)	GO:0005840,(ribosome)GO:0005622,(intracellular)
g2480.t1	GO:0055085,(transmembrane transport)		GO:0016021,(integral to membrane)
g2482.t1			GO:0005886,(plasma membrane)
g2487.t1	GO:0046488,(phosphatidylinositol metabolic process)	GO:0016307,(phosphatidylinositol phosphate kinase activity)GO:0005524,(ATP binding)GO:0046872,(metal ion binding)
g2488.t1	GO:0006096,(glycolysis)	GO:0030955,(potassium ion binding)GO:0000287,(magnesium ion binding)GO:0004743,(pyruvate kinase activity)
g2489.t1	GO:0006412,(translation)	GO:0003735,(structural constituent of ribosome)	GO:0005840,(ribosome)
g2493.t1	GO:0055114,(oxidation-reduction process)	GO:0016616,(oxidoreductase activity, acting on the CH-OH group of donors, NAD or NADP as acceptor)
g2495.t1	GO:0009253,(peptidoglycan catabolic process)GO:0016998,(cell wall macromolecule catabolic process)	GO:0003796,(lysozyme activity)
g2497.t1	GO:0008152,(metabolic process)	GO:0003824,(catalytic activity)
g2498.t1		GO:0005515,(protein binding)
g2500.t1		GO:0071949,(FAD binding)
g2501.t1	GO:0055085,(transmembrane transport)		GO:0016021,(integral to membrane)
g2502.t1		GO:0005509,(calcium ion binding)GO:0008270,(zinc ion binding)
g2503.t1		GO:0005515,(protein binding)
g2504.t1	GO:0035556,(intracellular signal transduction)		GO:0016020,(membrane)
g2505.t1	GO:0055085,(transmembrane transport)		GO:0016021,(integral to membrane)
g2509.t1		GO:0005524,(ATP binding)GO:0016887,(ATPase activity)	GO:0016020,(membrane)
g2510.t1	GO:0008152,(metabolic process)GO:0009058,(biosynthetic process)	GO:0003824,(catalytic activity)GO:0030170,(pyridoxal phosphate binding)
g2512.t1	GO:0008152,(metabolic process)	GO:0008484,(sulfuric ester hydrolase activity)
g2514.t1		GO:0008270,(zinc ion binding)
g2517.t1	GO:0006801,(superoxide metabolic process)GO:0055114,(oxidation-reduction process)	GO:0004784,(superoxide dismutase activity)GO:0046872,(metal ion binding)
g2519.t1	GO:0016255,(attachment of GPI anchor to protein)		GO:0042765,(GPI-anchor transamidase complex)
g2521.t1			GO:0016021,(integral to membrane)
g2522.t1	GO:0006351,(transcription, DNA-dependent)	GO:0003677,(DNA binding)GO:0008270,(zinc ion binding)	GO:0005634,(nucleus)
g2523.t1	GO:0055085,(transmembrane transport)	GO:0022857,(transmembrane transporter activity)	GO:0016021,(integral to membrane)
g2529.t1	GO:0055114,(oxidation-reduction process)	GO:0016705,(oxidoreductase activity, acting on paired donors, with incorporation or reduction of molecular oxygen)GO:0020037,(heme binding)GO:0005506,(iron ion binding)
g2530.t1	GO:0005975,(carbohydrate metabolic process)	GO:0004553,(hydrolase activity, hydrolyzing O-glycosyl compounds)
g2531.t1	GO:0006488,(dolichol-linked oligosaccharide biosynthetic process)	GO:0004583,(dolichyl-phosphate-glucose-glycolipid alpha-glucosyltransferase activity)	GO:0005789,(endoplasmic reticulum membrane)
g2533.t1		GO:0005515,(protein binding)
g2535.t1	GO:0051276,(chromosome organization)	GO:0005524,(ATP binding)GO:0005515,(protein binding)	GO:0005694,(chromosome)
g2537.t1	GO:0006412,(translation)	GO:0003735,(structural constituent of ribosome)	GO:0005761,(mitochondrial ribosome)
g2538.t1	GO:0006355,(regulation of transcription, DNA-dependent)		GO:0005634,(nucleus)
g2542.t1	GO:0035556,(intracellular signal transduction)
g2544.t1		GO:0005515,(protein binding)
g2545.t1		GO:0005096,(GTPase activator activity)
g2546.t1		GO:0016757,(transferase activity, transferring glycosyl groups)
g2547.t1		GO:0030170,(pyridoxal phosphate binding)GO:0008483,(transaminase activity)
g2548.t1	GO:0006810,(transport)GO:0055085,(transmembrane transport)	GO:0016887,(ATPase activity)GO:0042626,(ATPase activity, coupled to transmembrane movement of substances)GO:0005524,(ATP binding)	GO:0016021,(integral to membrane)
g2553.t1	GO:0008152,(metabolic process)	GO:0016491,(oxidoreductase activity)
g2554.t1		GO:0008270,(zinc ion binding)
g2556.t1	GO:0008152,(metabolic process)	GO:0016491,(oxidoreductase activity)
g2557.t1		GO:0003824,(catalytic activity)
g2559.t1	GO:0006360,(transcription from RNA polymerase I promoter)	GO:0001168,(RNA polymerase I upstream control element sequence-specific DNA binding transcription factor activity)
g2560.t1		GO:0005515,(protein binding)
g2561.t1	GO:0006355,(regulation of transcription, DNA-dependent)	GO:0008270,(zinc ion binding)GO:0000981,(sequence-specific DNA binding RNA polymerase II transcription factor activity)	GO:0005634,(nucleus)
g2562.t1		GO:0005515,(protein binding)
g2563.t1	GO:0006914,(autophagy)		GO:0005737,(cytoplasm)
g2564.t1	GO:0006281,(DNA repair)	GO:0008081,(phosphoric diester hydrolase activity)	GO:0005634,(nucleus)
g2566.t1	GO:0006351,(transcription, DNA-dependent)	GO:0008270,(zinc ion binding)GO:0003677,(DNA binding)	GO:0005634,(nucleus)
g2567.t1	GO:0055114,(oxidation-reduction process)	GO:0016627,(oxidoreductase activity, acting on the CH-CH group of donors)	GO:0005737,(cytoplasm)
g2568.t1	GO:0005975,(carbohydrate metabolic process)	GO:0016853,(isomerase activity)
g2569.t1	GO:0008152,(metabolic process)	GO:0004807,(triose-phosphate isomerase activity)
g2576.t1	GO:0055085,(transmembrane transport)		GO:0016021,(integral to membrane)
g2577.t1	GO:0009116,(nucleoside metabolic process)	GO:0003824,(catalytic activity)
g2582.t1	GO:0006629,(lipid metabolic process)	GO:0008374,(O-acyltransferase activity)
g2583.t1		GO:0008080,(N-acetyltransferase activity)
g2588.t1	GO:0043087,(regulation of GTPase activity)GO:0007264,(small GTPase mediated signal transduction)	GO:0005096,(GTPase activator activity)
g2589.t1	GO:0008152,(metabolic process)	GO:0008168,(methyltransferase activity)
g2591.t1	GO:0006139,(nucleobase-containing compound metabolic process)GO:0006396,(RNA processing)	GO:0003676,(nucleic acid binding)GO:0008408,(3'-5' exonuclease activity)	GO:0005622,(intracellular)GO:0000176,(nuclear exosome (RNase complex))
g2595.t1	GO:0006506,(GPI anchor biosynthetic process)	GO:0017176,(phosphatidylinositol N-acetylglucosaminyltransferase activity)	GO:0016021,(integral to membrane)
g2596.t1	GO:0006298,(mismatch repair)	GO:0030983,(mismatched DNA binding)GO:0005524,(ATP binding)
g2597.t1	GO:0015074,(DNA integration)
g2598.t1		GO:0071949,(FAD binding)
g2603.t1	GO:0006415,(translational termination)	GO:0003747,(translation release factor activity)
g2604.t1		GO:0003676,(nucleic acid binding)
g2605.t1		GO:0004129,(cytochrome-c oxidase activity)	GO:0005739,(mitochondrion)
g2608.t1	GO:0006891,(intra-Golgi vesicle-mediated transport)		GO:0017119,(Golgi transport complex)
g2614.t1	GO:0003333,(amino acid transmembrane transport)	GO:0015171,(amino acid transmembrane transporter activity)	GO:0016020,(membrane)
g2615.t1	GO:0006888,(ER to Golgi vesicle-mediated transport)GO:0006886,(intracellular protein transport)	GO:0008270,(zinc ion binding)	GO:0030127,(COPII vesicle coat)
g2617.t1		GO:0005524,(ATP binding)GO:0016887,(ATPase activity)	GO:0016020,(membrane)
g2618.t1	GO:0006355,(regulation of transcription, DNA-dependent)	GO:0000981,(sequence-specific DNA binding RNA polymerase II transcription factor activity)GO:0008270,(zinc ion binding)	GO:0005634,(nucleus)
g2623.t1	GO:0006418,(tRNA aminoacylation for protein translation)	GO:0000166,(nucleotide binding)GO:0004812,(aminoacyl-tRNA ligase activity)GO:0005524,(ATP binding)GO:0003676,(nucleic acid binding)
g2624.t1	GO:0006355,(regulation of transcription, DNA-dependent)	GO:0016747,(transferase activity, transferring acyl groups other than amino-acyl groups)
g2625.t1		GO:0005524,(ATP binding)
g2629.t1	GO:0006468,(protein phosphorylation)GO:0006260,(DNA replication)	GO:0003887,(DNA-directed DNA polymerase activity)GO:0005524,(ATP binding)GO:0004672,(protein kinase activity)GO:0008270,(zinc ion binding)GO:0000166,(nucleotide binding)GO:0003677,(DNA binding)GO:0008408,(3'-5' exonuclease activity)	GO:0005634,(nucleus)
g2632.t1			GO:0005815,(microtubule organizing center)
g2633.t1		GO:0005524,(ATP binding)
g2634.t1	GO:0006457,(protein folding)	GO:0051082,(unfolded protein binding)	GO:0016272,(prefoldin complex)
g2635.t1	GO:0006007,(glucose catabolic process)	GO:0030145,(manganese ion binding)GO:0046872,(metal ion binding)GO:0004619,(phosphoglycerate mutase activity)GO:0003824,(catalytic activity)	GO:0005737,(cytoplasm)
g2636.t1	GO:0006357,(regulation of transcription from RNA polymerase II promoter)	GO:0001104,(RNA polymerase II transcription cofactor activity)	GO:0016592,(mediator complex)
g2637.t1		GO:0016740,(transferase activity)
g2641.t1			GO:0005737,(cytoplasm)
g2643.t1	GO:0055114,(oxidation-reduction process)GO:0006635,(fatty acid beta-oxidation)	GO:0003997,(acyl-CoA oxidase activity)GO:0003995,(acyl-CoA dehydrogenase activity)	GO:0005777,(peroxisome)
g2644.t1	GO:0055114,(oxidation-reduction process)GO:0006635,(fatty acid beta-oxidation)	GO:0003997,(acyl-CoA oxidase activity)	GO:0005777,(peroxisome)
g2646.t1	GO:0030328,(prenylcysteine catabolic process)GO:0055114,(oxidation-reduction process)	GO:0016670,(oxidoreductase activity, acting on a sulfur group of donors, oxygen as acceptor)
g2647.t1	GO:0005975,(carbohydrate metabolic process)GO:0030259,(lipid glycosylation)	GO:0016758,(transferase activity, transferring hexosyl groups)
g2650.t1		GO:0016787,(hydrolase activity)
g2651.t1	GO:0055114,(oxidation-reduction process)GO:0006486,(protein glycosylation)GO:0008152,(metabolic process)	GO:0003980,(UDP-glucose:glycoprotein glucosyltransferase activity)GO:0016627,(oxidoreductase activity, acting on the CH-CH group of donors)GO:0050660,(flavin adenine dinucleotide binding)GO:0003995,(acyl-CoA dehydrogenase activity)
g2653.t1	GO:0009058,(biosynthetic process)	GO:0003824,(catalytic activity)
g2655.t1		GO:0003723,(RNA binding)
g2657.t1	GO:0008033,(tRNA processing)	GO:0004526,(ribonuclease P activity)	GO:0005634,(nucleus)
g2659.t1			GO:0005886,(plasma membrane)
g2660.t1	GO:0006412,(translation)	GO:0008168,(methyltransferase activity)
g2661.t1	GO:0008608,(attachment of spindle microtubules to kinetochore)		GO:0005876,(spindle microtubule)GO:0042729,(DASH complex)
g2662.t1	GO:0006412,(translation)	GO:0003735,(structural constituent of ribosome)	GO:0005622,(intracellular)GO:0005840,(ribosome)
g2664.t1		GO:0005515,(protein binding)
g2667.t1		GO:0005515,(protein binding)
g2672.t1		GO:0008270,(zinc ion binding)GO:0005515,(protein binding)
g2676.t1		GO:0005515,(protein binding)
g2677.t1		GO:0016787,(hydrolase activity)GO:0003824,(catalytic activity)
g2679.t1	GO:0055085,(transmembrane transport)		GO:0016021,(integral to membrane)
g2680.t1	GO:0006351,(transcription, DNA-dependent)	GO:0003677,(DNA binding)GO:0008270,(zinc ion binding)	GO:0005634,(nucleus)
g2681.t1	GO:0006468,(protein phosphorylation)	GO:0005524,(ATP binding)GO:0004672,(protein kinase activity)
g2682.t1		GO:0004571,(mannosyl-oligosaccharide 1,2-alpha-mannosidase activity)GO:0005509,(calcium ion binding)	GO:0016020,(membrane)
g2683.t1	GO:0055085,(transmembrane transport)		GO:0016021,(integral to membrane)
g2686.t1	GO:0016192,(vesicle-mediated transport)GO:0006886,(intracellular protein transport)	GO:0005198,(structural molecule activity)	GO:0030126,(COPI vesicle coat)GO:0030117,(membrane coat)
g2687.t1		GO:0005515,(protein binding)
g2689.t1	GO:0006418,(tRNA aminoacylation for protein translation)	GO:0000166,(nucleotide binding)GO:0004812,(aminoacyl-tRNA ligase activity)GO:0005524,(ATP binding)
g2692.t1		GO:0035091,(phosphatidylinositol binding)
g2693.t1	GO:0006303,(double-strand break repair via nonhomologous end joining)	GO:0003677,(DNA binding)GO:0016817,(hydrolase activity, acting on acid anhydrides)
g2697.t1	GO:0006265,(DNA topological change)	GO:0003916,(DNA topoisomerase activity)GO:0003677,(DNA binding)
g2699.t1	GO:0006508,(proteolysis)	GO:0004222,(metalloendopeptidase activity)GO:0005524,(ATP binding)GO:0008270,(zinc ion binding)	GO:0016021,(integral to membrane)
g2700.t1	GO:0006351,(transcription, DNA-dependent)	GO:0003677,(DNA binding)GO:0008270,(zinc ion binding)	GO:0005634,(nucleus)
g2701.t1	GO:0006418,(tRNA aminoacylation for protein translation)GO:0043039,(tRNA aminoacylation)	GO:0004812,(aminoacyl-tRNA ligase activity)GO:0005524,(ATP binding)GO:0016876,(ligase activity, forming aminoacyl-tRNA and related compounds)GO:0000166,(nucleotide binding)
g2702.t1	GO:0042254,(ribosome biogenesis)GO:0001522,(pseudouridine synthesis)GO:0008654,(phospholipid biosynthetic process)	GO:0016780,(phosphotransferase activity, for other substituted phosphate groups)	GO:0016020,(membrane)
g2706.t1	GO:0030001,(metal ion transport)GO:0007034,(vacuolar transport)
g2707.t1	GO:0015074,(DNA integration)
g2708.t1	GO:0008152,(metabolic process)	GO:0008410,(CoA-transferase activity)
g2709.t1	GO:0016579,(protein deubiquitination)
g2710.t1	GO:0016579,(protein deubiquitination)
g2713.t1	GO:0055085,(transmembrane transport)GO:0006812,(cation transport)	GO:0008324,(cation transmembrane transporter activity)
g2714.t1		GO:0003676,(nucleic acid binding)
g2715.t1		GO:0016811,(hydrolase activity, acting on carbon-nitrogen (but not peptide) bonds, in linear amides)
g2716.t1	GO:0003333,(amino acid transmembrane transport)	GO:0015171,(amino acid transmembrane transporter activity)	GO:0016020,(membrane)
g2721.t1	GO:0043087,(regulation of GTPase activity)
g2723.t1		GO:0005509,(calcium ion binding)GO:0004571,(mannosyl-oligosaccharide 1,2-alpha-mannosidase activity)	GO:0016020,(membrane)
g2725.t1	GO:0055114,(oxidation-reduction process)	GO:0016705,(oxidoreductase activity, acting on paired donors, with incorporation or reduction of molecular oxygen)GO:0005506,(iron ion binding)GO:0020037,(heme binding)
g2727.t1	GO:0009058,(biosynthetic process)	GO:0030170,(pyridoxal phosphate binding)
g2728.t1	GO:0006075,((1->3)-beta-D-glucan biosynthetic process)	GO:0003843,(1,3-beta-D-glucan synthase activity)	GO:0016020,(membrane)GO:0000148,(1,3-beta-D-glucan synthase complex)
g2729.t1	GO:0055114,(oxidation-reduction process)	GO:0016491,(oxidoreductase activity)
g2731.t1		GO:0005515,(protein binding)GO:0043531,(ADP binding)
g2736.t1	GO:0009058,(biosynthetic process)	GO:0005515,(protein binding)GO:0016779,(nucleotidyltransferase activity)
g2737.t1	GO:0000160,(two-component signal transduction system (phosphorelay))GO:0006355,(regulation of transcription, DNA-dependent)	GO:0043565,(sequence-specific DNA binding)GO:0003700,(sequence-specific DNA binding transcription factor activity)	GO:0005634,(nucleus)
g2738.t1		GO:0016491,(oxidoreductase activity)
g2743.t1	GO:0006950,(response to stress)
g2754.t1		GO:0004523,(ribonuclease H activity)GO:0003676,(nucleic acid binding)
g2757.t1	GO:0055114,(oxidation-reduction process)GO:0006694,(steroid biosynthetic process)	GO:0016616,(oxidoreductase activity, acting on the CH-OH group of donors, NAD or NADP as acceptor)GO:0003854,(3-beta-hydroxy-delta5-steroid dehydrogenase activity)
g2759.t1		GO:0005524,(ATP binding)
g2760.t1	GO:0006412,(translation)	GO:0003735,(structural constituent of ribosome)	GO:0005840,(ribosome)GO:0005622,(intracellular)
g2761.t1	GO:0005992,(trehalose biosynthetic process)	GO:0003824,(catalytic activity)
g2763.t1	GO:0008152,(metabolic process)
g2766.t1		GO:0016817,(hydrolase activity, acting on acid anhydrides)GO:0005524,(ATP binding)
g2768.t1	GO:0055085,(transmembrane transport)GO:0006810,(transport)	GO:0016887,(ATPase activity)GO:0005524,(ATP binding)GO:0042626,(ATPase activity, coupled to transmembrane movement of substances)	GO:0016021,(integral to membrane)
g2771.t1	GO:0055085,(transmembrane transport)		GO:0016021,(integral to membrane)
g2772.t1	GO:0007018,(microtubule-based movement)	GO:0008017,(microtubule binding)GO:0005524,(ATP binding)GO:0003777,(microtubule motor activity)
g2773.t1	GO:0008152,(metabolic process)	GO:0016491,(oxidoreductase activity)
g2775.t1	GO:0006886,(intracellular protein transport)GO:0006888,(ER to Golgi vesicle-mediated transport)	GO:0008270,(zinc ion binding)	GO:0030127,(COPII vesicle coat)
g2776.t1	GO:0006468,(protein phosphorylation)	GO:0005524,(ATP binding)GO:0004672,(protein kinase activity)
g2778.t1	GO:0033014,(tetrapyrrole biosynthetic process)	GO:0004852,(uroporphyrinogen-III synthase activity)
g2779.t1		GO:0050662,(coenzyme binding)GO:0003824,(catalytic activity)
g2780.t1	GO:0055085,(transmembrane transport)		GO:0016021,(integral to membrane)
g2790.t1	GO:0015074,(DNA integration)
g2795.t1		GO:0005524,(ATP binding)
g2796.t1	GO:0006468,(protein phosphorylation)	GO:0005524,(ATP binding)GO:0004672,(protein kinase activity)
g2801.t1		GO:0003676,(nucleic acid binding)GO:0004523,(ribonuclease H activity)
g2806.t1	GO:0006066,(alcohol metabolic process)	GO:0004026,(alcohol O-acetyltransferase activity)
g2808.t1	GO:0055085,(transmembrane transport)		GO:0016021,(integral to membrane)
g2809.t1	GO:0006730,(one-carbon metabolic process)	GO:0004013,(adenosylhomocysteinase activity)
g2813.t1	GO:0005975,(carbohydrate metabolic process)	GO:0004553,(hydrolase activity, hydrolyzing O-glycosyl compounds)
g2815.t1		GO:0046872,(metal ion binding)
g2816.t1		GO:0005524,(ATP binding)
g2817.t1		GO:0016887,(ATPase activity)GO:0005524,(ATP binding)
g2818.t1		GO:0005515,(protein binding)
g2820.t1			GO:0016021,(integral to membrane)
g2821.t1	GO:0006096,(glycolysis)	GO:0004618,(phosphoglycerate kinase activity)
g2822.t1	GO:0009712,(catechol-containing compound metabolic process)GO:0055114,(oxidation-reduction process)GO:0006725,(cellular aromatic compound metabolic process)	GO:0008199,(ferric iron binding)GO:0005506,(iron ion binding)GO:0018576,(catechol 1,2-dioxygenase activity)GO:0003824,(catalytic activity)
g2827.t1	GO:0055085,(transmembrane transport)		GO:0016021,(integral to membrane)
g2845.t1	GO:0006468,(protein phosphorylation)	GO:0005524,(ATP binding)GO:0004672,(protein kinase activity)GO:0003723,(RNA binding)
g2848.t1		GO:0003677,(DNA binding)GO:0034061,(DNA polymerase activity)	GO:0005634,(nucleus)
g2851.t1	GO:0006412,(translation)	GO:0003735,(structural constituent of ribosome)	GO:0005622,(intracellular)GO:0005840,(ribosome)
g2853.t1		GO:0070403,(NAD+ binding)
g2855.t1		GO:0005525,(GTP binding)
g2857.t1		GO:0003677,(DNA binding)
g2860.t1	GO:0055114,(oxidation-reduction process)	GO:0016705,(oxidoreductase activity, acting on paired donors, with incorporation or reduction of molecular oxygen)GO:0005506,(iron ion binding)GO:0020037,(heme binding)
g2861.t1		GO:0016627,(oxidoreductase activity, acting on the CH-CH group of donors)
g2862.t1	GO:0015074,(DNA integration)
g2863.t1	GO:0006556,(S-adenosylmethionine biosynthetic process)	GO:0004478,(methionine adenosyltransferase activity)
g2866.t1	GO:0055114,(oxidation-reduction process)	GO:0016491,(oxidoreductase activity)
g2868.t1	GO:0015991,(ATP hydrolysis coupled proton transport)	GO:0016820,(hydrolase activity, acting on acid anhydrides, catalyzing transmembrane movement of substances)	GO:0000221,(vacuolar proton-transporting V-type ATPase, V1 domain)
g2871.t1		GO:0005515,(protein binding)
g2872.t1		GO:0005524,(ATP binding)
g2874.t1	GO:0006351,(transcription, DNA-dependent)	GO:0003677,(DNA binding)	GO:0005634,(nucleus)
g2877.t1	GO:0006508,(proteolysis)	GO:0016805,(dipeptidase activity)
g2878.t1		GO:0008080,(N-acetyltransferase activity)
g2881.t1		GO:0005525,(GTP binding)
g2882.t1	GO:0006413,(translational initiation)	GO:0003743,(translation initiation factor activity)
g2883.t1		GO:0016787,(hydrolase activity)
g2885.t1	GO:0006529,(asparagine biosynthetic process)	GO:0004066,(asparagine synthase (glutamine-hydrolyzing) activity)
g2886.t1	GO:0006529,(asparagine biosynthetic process)	GO:0004066,(asparagine synthase (glutamine-hydrolyzing) activity)
g2888.t1	GO:0006801,(superoxide metabolic process)GO:0055114,(oxidation-reduction process)	GO:0046872,(metal ion binding)GO:0004784,(superoxide dismutase activity)
g2890.t1	GO:0006413,(translational initiation)	GO:0003723,(RNA binding)GO:0003743,(translation initiation factor activity)	GO:0005737,(cytoplasm)
g2893.t1	GO:0006812,(cation transport)GO:0055085,(transmembrane transport)	GO:0008324,(cation transmembrane transporter activity)	GO:0016021,(integral to membrane)
g2894.t1		GO:0005515,(protein binding)GO:0008270,(zinc ion binding)
g2896.t1	GO:0006412,(translation)	GO:0019843,(rRNA binding)GO:0003735,(structural constituent of ribosome)	GO:0005840,(ribosome)
g2897.t1		GO:0005525,(GTP binding)
g2898.t1	GO:0015074,(DNA integration)
g2903.t1		GO:0003676,(nucleic acid binding)
g2907.t1	GO:0006468,(protein phosphorylation)	GO:0005524,(ATP binding)GO:0004672,(protein kinase activity)
g2908.t1		GO:0003677,(DNA binding)
g2909.t1	GO:0055085,(transmembrane transport)		GO:0016021,(integral to membrane)
g2910.t1		GO:0008080,(N-acetyltransferase activity)
g2913.t1	GO:0006468,(protein phosphorylation)	GO:0005524,(ATP binding)GO:0004672,(protein kinase activity)
g2914.t1	GO:0006338,(chromatin remodeling)		GO:0031011,(Ino80 complex)GO:0005634,(nucleus)
g2915.t1		GO:0003676,(nucleic acid binding)
g2918.t1	GO:0008152,(metabolic process)	GO:0016491,(oxidoreductase activity)
g2919.t1		GO:0008270,(zinc ion binding)
g2922.t1	GO:0005992,(trehalose biosynthetic process)	GO:0003824,(catalytic activity)
g2923.t1		GO:0008080,(N-acetyltransferase activity)
g2924.t1	GO:0015074,(DNA integration)
g2926.t1	GO:0055085,(transmembrane transport)		GO:0016021,(integral to membrane)
g2929.t1	GO:0032012,(regulation of ARF protein signal transduction)	GO:0005086,(ARF guanyl-nucleotide exchange factor activity)
g2930.t1			GO:0005815,(microtubule organizing center)
g2931.t1	GO:0006355,(regulation of transcription, DNA-dependent)	GO:0008270,(zinc ion binding)GO:0000981,(sequence-specific DNA binding RNA polymerase II transcription factor activity)	GO:0005634,(nucleus)
g2932.t1	GO:0005975,(carbohydrate metabolic process)	GO:0016853,(isomerase activity)
g2934.t1	GO:0009435,(NAD biosynthetic process)	GO:0004514,(nicotinate-nucleotide diphosphorylase (carboxylating) activity)GO:0016763,(transferase activity, transferring pentosyl groups)
g2935.t1	GO:0007264,(small GTPase mediated signal transduction)	GO:0005525,(GTP binding)
g2936.t1	GO:0006355,(regulation of transcription, DNA-dependent)	GO:0008270,(zinc ion binding)GO:0003700,(sequence-specific DNA binding transcription factor activity)GO:0043565,(sequence-specific DNA binding)GO:0005515,(protein binding)
g2937.t1	GO:0006508,(proteolysis)	GO:0008236,(serine-type peptidase activity)
g2938.t1		GO:0003824,(catalytic activity)GO:0035091,(phosphatidylinositol binding)
g2940.t1	GO:0006139,(nucleobase-containing compound metabolic process)	GO:0003676,(nucleic acid binding)GO:0005524,(ATP binding)GO:0004003,(ATP-dependent DNA helicase activity)GO:0016818,(hydrolase activity, acting on acid anhydrides, in phosphorus-containing anhydrides)GO:0008026,(ATP-dependent helicase activity)GO:0003677,(DNA binding)
g2943.t1		GO:0046872,(metal ion binding)
g2944.t1		GO:0003682,(chromatin binding)GO:0005515,(protein binding)
g2946.t1	GO:0043039,(tRNA aminoacylation)GO:0006418,(tRNA aminoacylation for protein translation)	GO:0000166,(nucleotide binding)GO:0016876,(ligase activity, forming aminoacyl-tRNA and related compounds)GO:0004812,(aminoacyl-tRNA ligase activity)GO:0005524,(ATP binding)	GO:0005737,(cytoplasm)
g2949.t1	GO:0006468,(protein phosphorylation)GO:0006464,(cellular protein modification process)	GO:0004672,(protein kinase activity)GO:0005524,(ATP binding)GO:0004719,(protein-L-isoaspartate (D-aspartate) O-methyltransferase activity)
g2950.t1		GO:0005515,(protein binding)
g2951.t1	GO:0006415,(translational termination)	GO:0016149,(translation release factor activity, codon specific)GO:0003747,(translation release factor activity)	GO:0005737,(cytoplasm)
g2953.t1		GO:0003676,(nucleic acid binding)GO:0005524,(ATP binding)
g2954.t1	GO:0006468,(protein phosphorylation)	GO:0004672,(protein kinase activity)GO:0005524,(ATP binding)
g2960.t1	GO:0015074,(DNA integration)
g2965.t1	GO:0015074,(DNA integration)
g2966.t1	GO:0006508,(proteolysis)	GO:0004252,(serine-type endopeptidase activity)
g2971.t1	GO:0008152,(metabolic process)GO:0006355,(regulation of transcription, DNA-dependent)	GO:0008270,(zinc ion binding)GO:0016491,(oxidoreductase activity)GO:0000981,(sequence-specific DNA binding RNA polymerase II transcription factor activity)	GO:0005634,(nucleus)
g2978.t1	GO:0055085,(transmembrane transport)		GO:0016021,(integral to membrane)
g2985.t1	GO:0006511,(ubiquitin-dependent protein catabolic process)
g2986.t1		GO:0005515,(protein binding)
g2987.t1		GO:0005524,(ATP binding)GO:0003678,(DNA helicase activity)
g2995.t1	GO:0006468,(protein phosphorylation)	GO:0005524,(ATP binding)GO:0004672,(protein kinase activity)
g3006.t1		GO:0004523,(ribonuclease H activity)GO:0003676,(nucleic acid binding)
g3008.t1		GO:0003676,(nucleic acid binding)
g3013.t1		GO:0005524,(ATP binding)
g3018.t1		GO:0005515,(protein binding)
g3021.t1		GO:0003924,(GTPase activity)
g3022.t1		GO:0005515,(protein binding)
g3023.t1			GO:0016020,(membrane)
g3025.t1		GO:0005525,(GTP binding)
g3026.t1		GO:0030170,(pyridoxal phosphate binding)
g3028.t1		GO:0005524,(ATP binding)
g3030.t1	GO:0007264,(small GTPase mediated signal transduction)	GO:0005525,(GTP binding)
g3031.t1	GO:0008152,(metabolic process)	GO:0016491,(oxidoreductase activity)
g3032.t1	GO:0006351,(transcription, DNA-dependent)	GO:0003677,(DNA binding)GO:0003899,(DNA-directed RNA polymerase activity)
g3033.t1	GO:0015074,(DNA integration)
g3043.t1		GO:0046912,(transferase activity, transferring acyl groups, acyl groups converted into alkyl on transfer)
g3044.t1		GO:0003676,(nucleic acid binding)
g3046.t1		GO:0000166,(nucleotide binding)GO:0046872,(metal ion binding)
g3050.t1	GO:0006351,(transcription, DNA-dependent)	GO:0003677,(DNA binding)GO:0003899,(DNA-directed RNA polymerase activity)
g3052.t1		GO:0003723,(RNA binding)
g3054.t1	GO:0006260,(DNA replication)		GO:0000808,(origin recognition complex)GO:0005634,(nucleus)
g3059.t1	GO:0015986,(ATP synthesis coupled proton transport)	GO:0046961,(proton-transporting ATPase activity, rotational mechanism)GO:0046933,(hydrogen ion transporting ATP synthase activity, rotational mechanism)	GO:0000275,(mitochondrial proton-transporting ATP synthase complex, catalytic core F(1))
g3061.t1		GO:0005524,(ATP binding)
g3062.t1		GO:0003779,(actin binding)	GO:0005622,(intracellular)
g3063.t1		GO:0004129,(cytochrome-c oxidase activity)
g3064.t1	GO:0006468,(protein phosphorylation)	GO:0004672,(protein kinase activity)GO:0005524,(ATP binding)
g3066.t1	GO:0008152,(metabolic process)	GO:0003824,(catalytic activity)
g3067.t1		GO:0005515,(protein binding)
g3068.t1			GO:0016021,(integral to membrane)
g3069.t1	GO:0055114,(oxidation-reduction process)	GO:0016705,(oxidoreductase activity, acting on paired donors, with incorporation or reduction of molecular oxygen)GO:0020037,(heme binding)GO:0005506,(iron ion binding)
g3070.t1	GO:0008152,(metabolic process)	GO:0016491,(oxidoreductase activity)
g3071.t1	GO:0008152,(metabolic process)	GO:0016787,(hydrolase activity)
g3073.t1	GO:0006468,(protein phosphorylation)	GO:0004672,(protein kinase activity)GO:0005524,(ATP binding)
g3074.t1	GO:0006950,(response to stress)		GO:0016021,(integral to membrane)
g3075.t1	GO:0006355,(regulation of transcription, DNA-dependent)	GO:0008270,(zinc ion binding)GO:0000981,(sequence-specific DNA binding RNA polymerase II transcription factor activity)	GO:0005634,(nucleus)
g3076.t1	GO:0005975,(carbohydrate metabolic process)GO:0046034,(ATP metabolic process)GO:0015992,(proton transport)GO:0015991,(ATP hydrolysis coupled proton transport)	GO:0003824,(catalytic activity)GO:0043169,(cation binding)GO:0016820,(hydrolase activity, acting on acid anhydrides, catalyzing transmembrane movement of substances)GO:0005524,(ATP binding)GO:0004553,(hydrolase activity, hydrolyzing O-glycosyl compounds)	GO:0033178,(proton-transporting two-sector ATPase complex, catalytic domain)
g3082.t1	GO:0015074,(DNA integration)
g3085.t1	GO:0015074,(DNA integration)
g3091.t1		GO:0004523,(ribonuclease H activity)GO:0003676,(nucleic acid binding)
g3097.t1	GO:0015074,(DNA integration)
g3099.t1		GO:0005524,(ATP binding)
g3106.t1	GO:0015074,(DNA integration)
g3109.t1		GO:0005515,(protein binding)
g3110.t1	GO:0006281,(DNA repair)	GO:0003684,(damaged DNA binding)
g3124.t1	GO:0015074,(DNA integration)
g3130.t1		GO:0005515,(protein binding)
g3131.t1	GO:0006207,('de novo' pyrimidine base biosynthetic process)	GO:0004590,(orotidine-5'-phosphate decarboxylase activity)
g3133.t1	GO:0015074,(DNA integration)
g3134.t1	GO:0015074,(DNA integration)
g3135.t1	GO:0015074,(DNA integration)
g3139.t1		GO:0005524,(ATP binding)
g3143.t1		GO:0003676,(nucleic acid binding)GO:0004523,(ribonuclease H activity)
g3145.t1	GO:0015074,(DNA integration)
g3154.t1	GO:0055114,(oxidation-reduction process)	GO:0005506,(iron ion binding)GO:0020037,(heme binding)GO:0016705,(oxidoreductase activity, acting on paired donors, with incorporation or reduction of molecular oxygen)
g3155.t1	GO:0055114,(oxidation-reduction process)	GO:0004499,(N,N-dimethylaniline monooxygenase activity)GO:0050660,(flavin adenine dinucleotide binding)GO:0050661,(NADP binding)
g3156.t1	GO:0006355,(regulation of transcription, DNA-dependent)GO:0055114,(oxidation-reduction process)	GO:0016491,(oxidoreductase activity)GO:0008270,(zinc ion binding)GO:0000981,(sequence-specific DNA binding RNA polymerase II transcription factor activity)	GO:0005634,(nucleus)
g3157.t1	GO:0003333,(amino acid transmembrane transport)	GO:0015171,(amino acid transmembrane transporter activity)	GO:0016020,(membrane)
g3158.t1	GO:0006418,(tRNA aminoacylation for protein translation)	GO:0005524,(ATP binding)GO:0004812,(aminoacyl-tRNA ligase activity)GO:0000166,(nucleotide binding)
g3160.t1			GO:0016020,(membrane)
g3162.t1	GO:0006412,(translation)	GO:0003723,(RNA binding)GO:0003735,(structural constituent of ribosome)	GO:0005840,(ribosome)
g3163.t1	GO:0006413,(translational initiation)	GO:0003743,(translation initiation factor activity)GO:0003723,(RNA binding)	GO:0005737,(cytoplasm)GO:0016021,(integral to membrane)
g3164.t1	GO:0008152,(metabolic process)	GO:0003824,(catalytic activity)
g3166.t1		GO:0005515,(protein binding)GO:0008289,(lipid binding)	GO:0016020,(membrane)
g3173.t1	GO:0055085,(transmembrane transport)		GO:0016021,(integral to membrane)
g3175.t1	GO:0015074,(DNA integration)
g3177.t1		GO:0003712,(transcription cofactor activity)	GO:0000124,(SAGA complex)
g3178.t1		GO:0046872,(metal ion binding)
g3181.t1	GO:0007049,(cell cycle)GO:0007067,(mitosis)		GO:0005634,(nucleus)GO:0000775,(chromosome, centromeric region)
g3183.t1	GO:0006281,(DNA repair)GO:0051382,(kinetochore assembly)
g3185.t1	GO:0008033,(tRNA processing)GO:0055114,(oxidation-reduction process)	GO:0017150,(tRNA dihydrouridine synthase activity)GO:0050660,(flavin adenine dinucleotide binding)
g3186.t1	GO:0006355,(regulation of transcription, DNA-dependent)	GO:0003700,(sequence-specific DNA binding transcription factor activity)GO:0043565,(sequence-specific DNA binding)
g3187.t1	GO:0008033,(tRNA processing)
g3191.t1		GO:0003993,(acid phosphatase activity)
g3192.t1		GO:0005525,(GTP binding)
g3196.t1	GO:0006468,(protein phosphorylation)	GO:0005524,(ATP binding)GO:0004672,(protein kinase activity)
g3198.t1	GO:0006777,(Mo-molybdopterin cofactor biosynthetic process)	GO:0016887,(ATPase activity)GO:0051536,(iron-sulfur cluster binding)GO:0051539,(4 iron, 4 sulfur cluster binding)GO:0005524,(ATP binding)GO:0003824,(catalytic activity)	GO:0019008,(molybdopterin synthase complex)
g3201.t1		GO:0003676,(nucleic acid binding)GO:0005524,(ATP binding)
g3202.t1	GO:0015986,(ATP synthesis coupled proton transport)	GO:0015078,(hydrogen ion transmembrane transporter activity)	GO:0000276,(mitochondrial proton-transporting ATP synthase complex, coupling factor F(o))
g3204.t1	GO:0055114,(oxidation-reduction process)
g3206.t1			GO:0016021,(integral to membrane)
g3209.t1	GO:0006164,(purine nucleotide biosynthetic process)GO:0006177,(GMP biosynthetic process)	GO:0003922,(GMP synthase (glutamine-hydrolyzing) activity)GO:0005524,(ATP binding)
g3211.t1	GO:0055114,(oxidation-reduction process)
g3213.t1	GO:0001522,(pseudouridine synthesis)GO:0009451,(RNA modification)	GO:0009982,(pseudouridine synthase activity)GO:0003723,(RNA binding)GO:0008080,(N-acetyltransferase activity)
g3215.t1		GO:0005515,(protein binding)
g3217.t1		GO:0005515,(protein binding)
g3219.t1	GO:0006352,(DNA-dependent transcription, initiation)		GO:0005669,(transcription factor TFIID complex)
g3221.t1	GO:0006468,(protein phosphorylation)	GO:0005524,(ATP binding)GO:0004672,(protein kinase activity)
g3222.t1	GO:0055085,(transmembrane transport)GO:0006811,(ion transport)	GO:0015075,(ion transmembrane transporter activity)	GO:0016020,(membrane)
g3223.t1	GO:0055114,(oxidation-reduction process)	GO:0050661,(NADP binding)GO:0008677,(2-dehydropantoate 2-reductase activity)GO:0016491,(oxidoreductase activity)
g3224.t1		GO:0030170,(pyridoxal phosphate binding)GO:0008483,(transaminase activity)
g3225.t1		GO:0008080,(N-acetyltransferase activity)
g3226.t1	GO:0006614,(SRP-dependent cotranslational protein targeting to membrane)	GO:0008312,(7S RNA binding)	GO:0048500,(signal recognition particle)
g3227.t1	GO:0006351,(transcription, DNA-dependent)GO:0006355,(regulation of transcription, DNA-dependent)	GO:0000981,(sequence-specific DNA binding RNA polymerase II transcription factor activity)GO:0003677,(DNA binding)GO:0008270,(zinc ion binding)	GO:0005634,(nucleus)
g3230.t1	GO:0055114,(oxidation-reduction process)GO:0006633,(fatty acid biosynthetic process)	GO:0005506,(iron ion binding)GO:0016491,(oxidoreductase activity)
g3232.t1	GO:0055114,(oxidation-reduction process)	GO:0050660,(flavin adenine dinucleotide binding)GO:0016614,(oxidoreductase activity, acting on CH-OH group of donors)
g3233.t1	GO:0008152,(metabolic process)	GO:0016747,(transferase activity, transferring acyl groups other than amino-acyl groups)
g3236.t1		GO:0003676,(nucleic acid binding)GO:0005524,(ATP binding)
g3237.t1	GO:0006506,(GPI anchor biosynthetic process)
g3238.t1		GO:0005525,(GTP binding)
g3240.t1		GO:0008080,(N-acetyltransferase activity)
g3243.t1		GO:0008137,(NADH dehydrogenase (ubiquinone) activity)	GO:0005739,(mitochondrion)
g3245.t1	GO:0008380,(RNA splicing)		GO:0005681,(spliceosomal complex)
g3246.t1	GO:0005975,(carbohydrate metabolic process)	GO:0008080,(N-acetyltransferase activity)GO:0004553,(hydrolase activity, hydrolyzing O-glycosyl compounds)
g3247.t1	GO:0006397,(mRNA processing)	GO:0016787,(hydrolase activity)GO:0016788,(hydrolase activity, acting on ester bonds)
g3256.t1		GO:0046872,(metal ion binding)
g3257.t1		GO:0005515,(protein binding)
g3258.t1		GO:0003676,(nucleic acid binding)
g3260.t1	GO:0008152,(metabolic process)GO:0055114,(oxidation-reduction process)	GO:0016491,(oxidoreductase activity)
g3261.t1	GO:0055085,(transmembrane transport)GO:0006810,(transport)		GO:0016020,(membrane)
g3263.t1	GO:0008152,(metabolic process)	GO:0016787,(hydrolase activity)
g3264.t1		GO:0016787,(hydrolase activity)
g3265.t1	GO:0008152,(metabolic process)GO:0055114,(oxidation-reduction process)	GO:0016491,(oxidoreductase activity)
g3266.t1	GO:0009308,(amine metabolic process)GO:0055114,(oxidation-reduction process)	GO:0048038,(quinone binding)GO:0008131,(primary amine oxidase activity)GO:0005507,(copper ion binding)
g3268.t1	GO:0016226,(iron-sulfur cluster assembly)	GO:0005506,(iron ion binding)GO:0051536,(iron-sulfur cluster binding)
g3269.t1	GO:0055114,(oxidation-reduction process)	GO:0051536,(iron-sulfur cluster binding)
g3270.t1	GO:0006888,(ER to Golgi vesicle-mediated transport)		GO:0005622,(intracellular)
g3272.t1	GO:0015074,(DNA integration)
g3273.t1	GO:0015074,(DNA integration)
g3274.t1	GO:0015074,(DNA integration)
g3280.t1	GO:0015074,(DNA integration)
g3282.t1	GO:0015074,(DNA integration)
g3284.t1	GO:0055114,(oxidation-reduction process)	GO:0016705,(oxidoreductase activity, acting on paired donors, with incorporation or reduction of molecular oxygen)GO:0005506,(iron ion binding)GO:0020037,(heme binding)
g3285.t1		GO:0005515,(protein binding)
g3297.t1		GO:0003676,(nucleic acid binding)GO:0004523,(ribonuclease H activity)
g3301.t1	GO:0006355,(regulation of transcription, DNA-dependent)	GO:0043565,(sequence-specific DNA binding)GO:0003700,(sequence-specific DNA binding transcription factor activity)
g3302.t1	GO:0015074,(DNA integration)	GO:0008270,(zinc ion binding)GO:0003676,(nucleic acid binding)
g3304.t1		GO:0005524,(ATP binding)
g3308.t1	GO:0006468,(protein phosphorylation)	GO:0004672,(protein kinase activity)GO:0005524,(ATP binding)
g3316.t1	GO:0015074,(DNA integration)
g3331.t1	GO:0015074,(DNA integration)
g3333.t1	GO:0055085,(transmembrane transport)		GO:0016021,(integral to membrane)
g3341.t1	GO:0015074,(DNA integration)
g3344.t1	GO:0015074,(DNA integration)
g3346.t1	GO:0015074,(DNA integration)
g3349.t1	GO:0015074,(DNA integration)
g3351.t1	GO:0006468,(protein phosphorylation)	GO:0005524,(ATP binding)GO:0004672,(protein kinase activity)
g3352.t1		GO:0005515,(protein binding)
g3353.t1		GO:0005524,(ATP binding)
g3354.t1		GO:0005524,(ATP binding)
g3361.t1	GO:0015074,(DNA integration)
g3363.t1		GO:0005096,(GTPase activator activity)
g3365.t1	GO:0005991,(trehalose metabolic process)	GO:0004555,(alpha,alpha-trehalase activity)
g3366.t1	GO:0005991,(trehalose metabolic process)	GO:0004555,(alpha,alpha-trehalase activity)
g3375.t1	GO:0015074,(DNA integration)
g3382.t1		GO:0005524,(ATP binding)
g3383.t1	GO:0006457,(protein folding)
g3390.t1	GO:0006468,(protein phosphorylation)	GO:0004672,(protein kinase activity)GO:0005524,(ATP binding)
g3391.t1	GO:0015074,(DNA integration)
g3400.t1	GO:0006810,(transport)	GO:0005215,(transporter activity)	GO:0016020,(membrane)
g3401.t1	GO:0005975,(carbohydrate metabolic process)	GO:0004553,(hydrolase activity, hydrolyzing O-glycosyl compounds)
g3402.t1	GO:0006412,(translation)	GO:0005515,(protein binding)GO:0003735,(structural constituent of ribosome)	GO:0005840,(ribosome)
g3404.t1		GO:0033897,(ribonuclease T2 activity)GO:0003723,(RNA binding)
g3407.t1	GO:0016192,(vesicle-mediated transport)GO:0006886,(intracellular protein transport)
g3415.t1	GO:0008152,(metabolic process)	GO:0016491,(oxidoreductase activity)
g3420.t1	GO:0006310,(DNA recombination)GO:0006281,(DNA repair)	GO:0003677,(DNA binding)GO:0003910,(DNA ligase (ATP) activity)GO:0005524,(ATP binding)
g3421.t1	GO:0048193,(Golgi vesicle transport)		GO:0005783,(endoplasmic reticulum)
g3422.t1	GO:0019752,(carboxylic acid metabolic process)	GO:0016831,(carboxy-lyase activity)GO:0030170,(pyridoxal phosphate binding)
g3425.t1	GO:0006886,(intracellular protein transport)		GO:0005801,(cis-Golgi network)GO:0016020,(membrane)
g3426.t1	GO:0006468,(protein phosphorylation)	GO:0005524,(ATP binding)GO:0004672,(protein kinase activity)
g3428.t1	GO:0006355,(regulation of transcription, DNA-dependent)	GO:0003700,(sequence-specific DNA binding transcription factor activity)GO:0043565,(sequence-specific DNA binding)GO:0005515,(protein binding)
g3435.t1		GO:0008017,(microtubule binding)
g3436.t1		GO:0005515,(protein binding)
g3438.t1		GO:0016491,(oxidoreductase activity)
g3439.t1		GO:0046872,(metal ion binding)GO:0000166,(nucleotide binding)
g3440.t1	GO:0034314,(Arp2/3 complex-mediated actin nucleation)GO:0030833,(regulation of actin filament polymerization)		GO:0015629,(actin cytoskeleton)GO:0005885,(Arp2/3 protein complex)
g3441.t1	GO:0008152,(metabolic process)	GO:0008168,(methyltransferase activity)
g3442.t1			GO:0005869,(dynactin complex)
g3443.t1	GO:0005975,(carbohydrate metabolic process)GO:0006412,(translation)	GO:0016832,(aldehyde-lyase activity)GO:0003735,(structural constituent of ribosome)	GO:0005840,(ribosome)GO:0005622,(intracellular)
g3444.t1	GO:0008152,(metabolic process)GO:0016310,(phosphorylation)	GO:0016301,(kinase activity)GO:0016774,(phosphotransferase activity, carboxyl group as acceptor)	GO:0005622,(intracellular)
g3445.t1	GO:0007264,(small GTPase mediated signal transduction)	GO:0005525,(GTP binding)
g3448.t1		GO:0005515,(protein binding)
g3451.t1		GO:0005524,(ATP binding)
g3452.t1		GO:0005524,(ATP binding)
g3454.t1		GO:0003677,(DNA binding)GO:0008270,(zinc ion binding)
g3456.t1	GO:0007018,(microtubule-based movement)	GO:0008017,(microtubule binding)GO:0005524,(ATP binding)GO:0003777,(microtubule motor activity)
g3458.t1		GO:0005515,(protein binding)
g3460.t1	GO:0015074,(DNA integration)
g3461.t1	GO:0015074,(DNA integration)
g3462.t1		GO:0004518,(nuclease activity)GO:0003677,(DNA binding)
g3463.t1	GO:0030001,(metal ion transport)	GO:0046872,(metal ion binding)GO:0000166,(nucleotide binding)
g3464.t1		GO:0017025,(TBP-class protein binding)
g3465.t1	GO:0006468,(protein phosphorylation)GO:0000160,(two-component signal transduction system (phosphorelay))GO:0007165,(signal transduction)	GO:0005524,(ATP binding)GO:0004672,(protein kinase activity)GO:0000155,(two-component sensor activity)GO:0005515,(protein binding)
g3466.t1	GO:0000256,(allantoin catabolic process)	GO:0004037,(allantoicase activity)
g3467.t1			GO:0016021,(integral to membrane)
g3469.t1	GO:0006418,(tRNA aminoacylation for protein translation)	GO:0000166,(nucleotide binding)GO:0004812,(aminoacyl-tRNA ligase activity)GO:0005524,(ATP binding)
g3471.t1	GO:0006468,(protein phosphorylation)	GO:0004672,(protein kinase activity)GO:0005524,(ATP binding)
g3475.t1	GO:0055114,(oxidation-reduction process)	GO:0016491,(oxidoreductase activity)
g3478.t1	GO:0007165,(signal transduction)GO:0000160,(two-component signal transduction system (phosphorelay))	GO:0000155,(two-component sensor activity)
g3481.t1		GO:0005524,(ATP binding)
g3490.t1	GO:0007264,(small GTPase mediated signal transduction)	GO:0005085,(guanyl-nucleotide exchange factor activity)
g3491.t1	GO:0006508,(proteolysis)	GO:0004222,(metalloendopeptidase activity)
g3492.t1	GO:0007094,(mitotic cell cycle spindle assembly checkpoint)
g3494.t1	GO:0006468,(protein phosphorylation)	GO:0005524,(ATP binding)GO:0004672,(protein kinase activity)
g3495.t1		GO:0005515,(protein binding)
g3496.t1	GO:0055085,(transmembrane transport)
g3499.t1	GO:0006418,(tRNA aminoacylation for protein translation)	GO:0005524,(ATP binding)GO:0004812,(aminoacyl-tRNA ligase activity)GO:0000166,(nucleotide binding)
g3500.t1	GO:0006886,(intracellular protein transport)GO:0048280,(vesicle fusion with Golgi apparatus)	GO:0008565,(protein transporter activity)	GO:0000139,(Golgi membrane)GO:0016020,(membrane)GO:0005737,(cytoplasm)
g3501.t1	GO:0055114,(oxidation-reduction process)	GO:0003676,(nucleic acid binding)GO:0004527,(exonuclease activity)GO:0004764,(shikimate 3-dehydrogenase (NADP+) activity)GO:0016765,(transferase activity, transferring alkyl or aryl (other than methyl) groups)GO:0003855,(3-dehydroquinate dehydratase activity)
g3502.t1		GO:0045145,(single-stranded DNA specific 5'-3' exodeoxyribonuclease activity)
g3503.t1			GO:0016021,(integral to membrane)
g3504.t1		GO:0003677,(DNA binding)
g3506.t1		GO:0005515,(protein binding)
g3509.t1		GO:0016757,(transferase activity, transferring glycosyl groups)
g3510.t1	GO:0001522,(pseudouridine synthesis)GO:0042254,(ribosome biogenesis)
g3512.t1	GO:0006351,(transcription, DNA-dependent)	GO:0003677,(DNA binding)GO:0003899,(DNA-directed RNA polymerase activity)
g3513.t1	GO:0006139,(nucleobase-containing compound metabolic process)	GO:0003676,(nucleic acid binding)GO:0004003,(ATP-dependent DNA helicase activity)GO:0005524,(ATP binding)GO:0016818,(hydrolase activity, acting on acid anhydrides, in phosphorus-containing anhydrides)GO:0003677,(DNA binding)GO:0008026,(ATP-dependent helicase activity)	GO:0005634,(nucleus)
g3514.t1	GO:0032259,(methylation)	GO:0008168,(methyltransferase activity)
g3516.t1	GO:0055114,(oxidation-reduction process)	GO:0020037,(heme binding)GO:0005506,(iron ion binding)GO:0016705,(oxidoreductase activity, acting on paired donors, with incorporation or reduction of molecular oxygen)
g3519.t1	GO:0055085,(transmembrane transport)		GO:0016021,(integral to membrane)
g3522.t1	GO:0008152,(metabolic process)	GO:0016746,(transferase activity, transferring acyl groups)
g3523.t1	GO:0008152,(metabolic process)	GO:0008168,(methyltransferase activity)
g3524.t1	GO:0006366,(transcription from RNA polymerase II promoter)
g3525.t1	GO:0009058,(biosynthetic process)	GO:0030170,(pyridoxal phosphate binding)
g3529.t1	GO:0008152,(metabolic process)	GO:0003824,(catalytic activity)
g3532.t1	GO:0008152,(metabolic process)	GO:0003824,(catalytic activity)
g3533.t1	GO:0006351,(transcription, DNA-dependent)	GO:0003677,(DNA binding)GO:0003899,(DNA-directed RNA polymerase activity)	GO:0005634,(nucleus)
g3538.t1		GO:0008168,(methyltransferase activity)
g3541.t1		GO:0003676,(nucleic acid binding)GO:0005524,(ATP binding)
g3543.t1	GO:0006164,(purine nucleotide biosynthetic process)	GO:0004019,(adenylosuccinate synthase activity)GO:0005525,(GTP binding)
g3545.t1	GO:0006351,(transcription, DNA-dependent)	GO:0003677,(DNA binding)GO:0008270,(zinc ion binding)	GO:0005634,(nucleus)
g3546.t1	GO:0055085,(transmembrane transport)		GO:0016021,(integral to membrane)
g3547.t1		GO:0005525,(GTP binding)
g3548.t1		GO:0005524,(ATP binding)
g3550.t1	GO:0006355,(regulation of transcription, DNA-dependent)	GO:0003677,(DNA binding)
g3554.t1		GO:0005515,(protein binding)GO:0008270,(zinc ion binding)
g3555.t1		GO:0005515,(protein binding)
g3556.t1	GO:0055085,(transmembrane transport)		GO:0016021,(integral to membrane)
g3562.t1		GO:0005515,(protein binding)
g3566.t1	GO:0006351,(transcription, DNA-dependent)	GO:0008270,(zinc ion binding)GO:0003677,(DNA binding)	GO:0005634,(nucleus)
g3567.t1	GO:0006457,(protein folding)	GO:0051082,(unfolded protein binding)	GO:0016272,(prefoldin complex)
g3571.t1	GO:0019538,(protein metabolic process)	GO:0005524,(ATP binding)
g3572.t1		GO:0005524,(ATP binding)
g3574.t1	GO:0016125,(sterol metabolic process)	GO:0047750,(cholestenol delta-isomerase activity)	GO:0016021,(integral to membrane)
g3580.t1	GO:0006508,(proteolysis)	GO:0004222,(metalloendopeptidase activity)
g3582.t1	GO:0009165,(nucleotide biosynthetic process)	GO:0000287,(magnesium ion binding)GO:0004749,(ribose phosphate diphosphokinase activity)
g3584.t1		GO:0017176,(phosphatidylinositol N-acetylglucosaminyltransferase activity)
g3585.t1	GO:0009451,(RNA modification)GO:0001522,(pseudouridine synthesis)	GO:0009982,(pseudouridine synthase activity)GO:0003723,(RNA binding)
g3587.t1	GO:0006412,(translation)	GO:0003735,(structural constituent of ribosome)	GO:0005840,(ribosome)GO:0005622,(intracellular)
g3588.t1	GO:0006412,(translation)	GO:0003735,(structural constituent of ribosome)	GO:0005840,(ribosome)GO:0005622,(intracellular)
g3591.t1		GO:0003676,(nucleic acid binding)GO:0005524,(ATP binding)
g3593.t1	GO:0006281,(DNA repair)	GO:0004518,(nuclease activity)
g3596.t1	GO:0005975,(carbohydrate metabolic process)	GO:0016853,(isomerase activity)
g3608.t1	GO:0006810,(transport)		GO:0016021,(integral to membrane)
g3609.t1		GO:0005515,(protein binding)
g3613.t1		GO:0016747,(transferase activity, transferring acyl groups other than amino-acyl groups)
g3615.t1	GO:0016042,(lipid catabolic process)	GO:0004806,(triglyceride lipase activity)
g3616.t1	GO:0055114,(oxidation-reduction process)	GO:0016491,(oxidoreductase activity)
g3617.t1		GO:0003723,(RNA binding)GO:0008270,(zinc ion binding)GO:0003676,(nucleic acid binding)
g3618.t1	GO:0006820,(anion transport)		GO:0016021,(integral to membrane)
g3619.t1		GO:0005524,(ATP binding)GO:0003676,(nucleic acid binding)
g3623.t1	GO:0006418,(tRNA aminoacylation for protein translation)GO:0043039,(tRNA aminoacylation)	GO:0005524,(ATP binding)GO:0004812,(aminoacyl-tRNA ligase activity)GO:0000166,(nucleotide binding)GO:0016876,(ligase activity, forming aminoacyl-tRNA and related compounds)	GO:0005737,(cytoplasm)
g3627.t1			GO:0005777,(peroxisome)
g3631.t1	GO:0006470,(protein dephosphorylation)	GO:0004725,(protein tyrosine phosphatase activity)
g3633.t1		GO:0005515,(protein binding)
g3635.t1	GO:0006333,(chromatin assembly or disassembly)		GO:0005634,(nucleus)
g3636.t1	GO:0006397,(mRNA processing)		GO:0005634,(nucleus)
g3637.t1		GO:0005515,(protein binding)GO:0003676,(nucleic acid binding)
g3638.t1		GO:0003723,(RNA binding)
g3639.t1		GO:0030976,(thiamine pyrophosphate binding)GO:0000287,(magnesium ion binding)GO:0003824,(catalytic activity)
g3640.t1	GO:0006351,(transcription, DNA-dependent)	GO:0003677,(DNA binding)GO:0008270,(zinc ion binding)	GO:0005634,(nucleus)
g3641.t1	GO:0055085,(transmembrane transport)GO:0030001,(metal ion transport)	GO:0046873,(metal ion transmembrane transporter activity)	GO:0016020,(membrane)
g3642.t1	GO:0006812,(cation transport)GO:0055085,(transmembrane transport)	GO:0008324,(cation transmembrane transporter activity)	GO:0016021,(integral to membrane)
g3645.t1	GO:0055085,(transmembrane transport)	GO:0022857,(transmembrane transporter activity)	GO:0016021,(integral to membrane)
g3649.t1		GO:0005515,(protein binding)
g3654.t1	GO:0006355,(regulation of transcription, DNA-dependent)	GO:0001104,(RNA polymerase II transcription cofactor activity)	GO:0016592,(mediator complex)
g3655.t1	GO:0006629,(lipid metabolic process)
g3657.t1	GO:0055114,(oxidation-reduction process)	GO:0050660,(flavin adenine dinucleotide binding)GO:0016491,(oxidoreductase activity)
g3659.t1		GO:0005515,(protein binding)
g3660.t1	GO:0006810,(transport)GO:0055085,(transmembrane transport)	GO:0005215,(transporter activity)	GO:0016020,(membrane)
g3663.t1	GO:0006351,(transcription, DNA-dependent)	GO:0003676,(nucleic acid binding)GO:0003899,(DNA-directed RNA polymerase activity)GO:0008270,(zinc ion binding)GO:0003677,(DNA binding)
g3664.t1		GO:0005525,(GTP binding)
g3668.t1		GO:0017025,(TBP-class protein binding)
g3670.t1	GO:0008299,(isoprenoid biosynthetic process)	GO:0004421,(hydroxymethylglutaryl-CoA synthase activity)
g3672.t1	GO:0055114,(oxidation-reduction process)GO:0008152,(metabolic process)	GO:0016491,(oxidoreductase activity)
g3673.t1	GO:0005975,(carbohydrate metabolic process)GO:0071704,(organic substance metabolic process)	GO:0016868,(intramolecular transferase activity, phosphotransferases)
g3677.t1	GO:0055085,(transmembrane transport)	GO:0022857,(transmembrane transporter activity)	GO:0016021,(integral to membrane)
g3679.t1	GO:0006950,(response to stress)		GO:0016021,(integral to membrane)
g3680.t1		GO:0005515,(protein binding)
g3683.t1	GO:0016579,(protein deubiquitination)
g3685.t1	GO:0005975,(carbohydrate metabolic process)	GO:0016832,(aldehyde-lyase activity)GO:0008270,(zinc ion binding)
g3687.t1			GO:0016020,(membrane)
g3692.t1	GO:0055114,(oxidation-reduction process)GO:0006520,(cellular amino acid metabolic process)	GO:0016491,(oxidoreductase activity)GO:0050661,(NADP binding)
g3694.t1	GO:0006914,(autophagy)
g3695.t1	GO:0051382,(kinetochore assembly)		GO:0000776,(kinetochore)
g3701.t1	GO:0008152,(metabolic process)	GO:0016787,(hydrolase activity)
g3702.t1	GO:0055114,(oxidation-reduction process)	GO:0016614,(oxidoreductase activity, acting on CH-OH group of donors)GO:0050660,(flavin adenine dinucleotide binding)
g3703.t1	GO:0006468,(protein phosphorylation)	GO:0004672,(protein kinase activity)GO:0005524,(ATP binding)
g3705.t1		GO:0005515,(protein binding)
g3707.t1	GO:0006886,(intracellular protein transport)GO:0006505,(GPI anchor metabolic process)	GO:0016788,(hydrolase activity, acting on ester bonds)GO:0043531,(ADP binding)
g3708.t1	GO:0008152,(metabolic process)	GO:0003824,(catalytic activity)
g3712.t1		GO:0016874,(ligase activity)GO:0016884,(carbon-nitrogen ligase activity, with glutamine as amido-N-donor)
g3713.t1		GO:0046872,(metal ion binding)
g3715.t1	GO:0006508,(proteolysis)	GO:0004190,(aspartic-type endopeptidase activity)
g3717.t1		GO:0005524,(ATP binding)
g3719.t1		GO:0003677,(DNA binding)
g3721.t1		GO:0005515,(protein binding)
g3724.t1	GO:0006355,(regulation of transcription, DNA-dependent)	GO:0003700,(sequence-specific DNA binding transcription factor activity)GO:0043565,(sequence-specific DNA binding)
g3725.t1	GO:0000226,(microtubule cytoskeleton organization)GO:0090063,(positive regulation of microtubule nucleation)		GO:0005815,(microtubule organizing center)GO:0000922,(spindle pole)
g3727.t1	GO:0006511,(ubiquitin-dependent protein catabolic process)GO:0051603,(proteolysis involved in cellular protein catabolic process)	GO:0004298,(threonine-type endopeptidase activity)GO:0004175,(endopeptidase activity)	GO:0005839,(proteasome core complex)GO:0019773,(proteasome core complex, alpha-subunit complex)
g3729.t1	GO:0006412,(translation)	GO:0003735,(structural constituent of ribosome)	GO:0005840,(ribosome)GO:0005622,(intracellular)
g3731.t1			GO:0016021,(integral to membrane)
g3732.t1		GO:0005515,(protein binding)
g3733.t1		GO:0003824,(catalytic activity)
g3736.t1		GO:0005524,(ATP binding)GO:0003676,(nucleic acid binding)
g3737.t1	GO:0071704,(organic substance metabolic process)GO:0005975,(carbohydrate metabolic process)	GO:0016868,(intramolecular transferase activity, phosphotransferases)
g3740.t1	GO:0055114,(oxidation-reduction process)	GO:0005524,(ATP binding)GO:0016491,(oxidoreductase activity)
g3742.t1	GO:0006468,(protein phosphorylation)	GO:0005524,(ATP binding)GO:0004672,(protein kinase activity)GO:0005515,(protein binding)GO:0004674,(protein serine/threonine kinase activity)
g3745.t1	GO:0006812,(cation transport)GO:0055085,(transmembrane transport)	GO:0008324,(cation transmembrane transporter activity)
g3746.t1	GO:0000079,(regulation of cyclin-dependent protein kinase activity)	GO:0019901,(protein kinase binding)
g3748.t1			GO:0017119,(Golgi transport complex)
g3753.t1	GO:0055114,(oxidation-reduction process)	GO:0016491,(oxidoreductase activity)
g3754.t1	GO:0006352,(DNA-dependent transcription, initiation)	GO:0003677,(DNA binding)
g3755.t1	GO:0055114,(oxidation-reduction process)	GO:0004174,(electron-transferring-flavoprotein dehydrogenase activity)
g3756.t1		GO:0003676,(nucleic acid binding)
g3757.t1	GO:0006468,(protein phosphorylation)GO:0006760,(folic acid-containing compound metabolic process)	GO:0004150,(dihydroneopterin aldolase activity)GO:0004672,(protein kinase activity)GO:0005524,(ATP binding)
g3762.t1	GO:0006810,(transport)GO:0055085,(transmembrane transport)	GO:0042626,(ATPase activity, coupled to transmembrane movement of substances)GO:0005524,(ATP binding)GO:0016887,(ATPase activity)	GO:0016021,(integral to membrane)
g3763.t1	GO:0006464,(cellular protein modification process)	GO:0016787,(hydrolase activity)
g3764.t1	GO:0019915,(lipid storage)
g3766.t1		GO:0005515,(protein binding)
g3767.t1	GO:0007067,(mitosis)		GO:0042729,(DASH complex)GO:0072686,(mitotic spindle)
g3769.t1	GO:0006260,(DNA replication)		GO:0005634,(nucleus)
g3770.t1			GO:0005634,(nucleus)
g3771.t1		GO:0005524,(ATP binding)
g3773.t1	GO:0055114,(oxidation-reduction process)
g3774.t1		GO:0030976,(thiamine pyrophosphate binding)GO:0000287,(magnesium ion binding)GO:0003824,(catalytic activity)
g3777.t1	GO:0007264,(small GTPase mediated signal transduction)	GO:0005525,(GTP binding)
g3779.t1	GO:0015031,(protein transport)GO:0042147,(retrograde transport, endosome to Golgi)	GO:0008565,(protein transporter activity)	GO:0030904,(retromer complex)
g3786.t1			GO:0016021,(integral to membrane)
g3787.t1	GO:0008152,(metabolic process)	GO:0016491,(oxidoreductase activity)
g3788.t1	GO:0006468,(protein phosphorylation)	GO:0004672,(protein kinase activity)GO:0005524,(ATP binding)
g3790.t1	GO:0006468,(protein phosphorylation)	GO:0005524,(ATP binding)GO:0004672,(protein kinase activity)
g3799.t1	GO:0006396,(RNA processing)	GO:0003723,(RNA binding)
g3800.t1	GO:0006810,(transport)		GO:0005622,(intracellular)
g3801.t1			GO:0016021,(integral to membrane)
g3802.t1		GO:0005515,(protein binding)
g3804.t1		GO:0016872,(intramolecular lyase activity)
g3805.t1	GO:0045454,(cell redox homeostasis)	GO:0009055,(electron carrier activity)GO:0015035,(protein disulfide oxidoreductase activity)
g3807.t1		GO:0051087,(chaperone binding)
g3809.t1	GO:0006357,(regulation of transcription from RNA polymerase II promoter)	GO:0001104,(RNA polymerase II transcription cofactor activity)	GO:0016592,(mediator complex)
g3810.t1	GO:0008643,(carbohydrate transport)	GO:0005351,(sugar:hydrogen symporter activity)	GO:0016021,(integral to membrane)GO:0000139,(Golgi membrane)
g3814.t1	GO:0006886,(intracellular protein transport)GO:0016192,(vesicle-mediated transport)		GO:0030131,(clathrin adaptor complex)GO:0030117,(membrane coat)
g3816.t1		GO:0016757,(transferase activity, transferring glycosyl groups)
g3820.t1		GO:0016787,(hydrolase activity)
g3821.t1	GO:0006412,(translation)	GO:0003735,(structural constituent of ribosome)	GO:0005840,(ribosome)
g3822.t1	GO:0008152,(metabolic process)	GO:0003824,(catalytic activity)
g3823.t1		GO:0005515,(protein binding)
g3827.t1	GO:0006357,(regulation of transcription from RNA polymerase II promoter)	GO:0001104,(RNA polymerase II transcription cofactor activity)	GO:0016592,(mediator complex)
g3828.t1	GO:0006468,(protein phosphorylation)	GO:0004672,(protein kinase activity)GO:0005524,(ATP binding)
g3829.t1	GO:0055085,(transmembrane transport)		GO:0016021,(integral to membrane)
g3833.t1		GO:0005515,(protein binding)
g3834.t1		GO:0005524,(ATP binding)
g3836.t1	GO:0006890,(retrograde vesicle-mediated transport, Golgi to ER)
g3837.t1	GO:0006508,(proteolysis)	GO:0004190,(aspartic-type endopeptidase activity)
g3839.t1	GO:0006468,(protein phosphorylation)	GO:0004672,(protein kinase activity)GO:0005524,(ATP binding)
g3845.t1	GO:0046677,(response to antibiotic)
g3847.t1	GO:0019915,(lipid storage)		GO:0005789,(endoplasmic reticulum membrane)
g3849.t1	GO:0005975,(carbohydrate metabolic process)	GO:0004553,(hydrolase activity, hydrolyzing O-glycosyl compounds)
g3850.t1	GO:0006355,(regulation of transcription, DNA-dependent)GO:0006351,(transcription, DNA-dependent)	GO:0003677,(DNA binding)GO:0008270,(zinc ion binding)GO:0000981,(sequence-specific DNA binding RNA polymerase II transcription factor activity)	GO:0005634,(nucleus)
g3852.t1			GO:0016020,(membrane)
g3853.t1	GO:0006396,(RNA processing)	GO:0003723,(RNA binding)GO:0004000,(adenosine deaminase activity)
g3860.t1			GO:0005743,(mitochondrial inner membrane)
g3864.t1		GO:0003723,(RNA binding)
g3865.t1	GO:0006432,(phenylalanyl-tRNA aminoacylation)	GO:0005524,(ATP binding)GO:0004826,(phenylalanine-tRNA ligase activity)GO:0000287,(magnesium ion binding)GO:0003723,(RNA binding)
g3867.t1		GO:0016757,(transferase activity, transferring glycosyl groups)
g3870.t1	GO:0055114,(oxidation-reduction process)GO:0046439,(L-cysteine metabolic process)	GO:0017172,(cysteine dioxygenase activity)GO:0005506,(iron ion binding)
g3871.t1		GO:0005525,(GTP binding)
g3880.t1	GO:0055085,(transmembrane transport)
g3890.t1		GO:0004523,(ribonuclease H activity)GO:0003676,(nucleic acid binding)
g3892.t1	GO:0015074,(DNA integration)
g3898.t1	GO:0055114,(oxidation-reduction process)	GO:0020037,(heme binding)GO:0005506,(iron ion binding)GO:0016705,(oxidoreductase activity, acting on paired donors, with incorporation or reduction of molecular oxygen)
g3899.t1		GO:0005515,(protein binding)
g3900.t1			GO:0016020,(membrane)
g3903.t1	GO:0055085,(transmembrane transport)	GO:0022857,(transmembrane transporter activity)	GO:0016021,(integral to membrane)
g3904.t1	GO:0006493,(protein O-linked glycosylation)	GO:0000030,(mannosyltransferase activity)	GO:0016020,(membrane)
g3905.t1	GO:0007264,(small GTPase mediated signal transduction)	GO:0005525,(GTP binding)
g3910.t1		GO:0003676,(nucleic acid binding)GO:0008270,(zinc ion binding)
g3911.t1		GO:0005515,(protein binding)
g3912.t1	GO:0000077,(DNA damage checkpoint)GO:0006281,(DNA repair)	GO:0000014,(single-stranded DNA specific endodeoxyribonuclease activity)
g3916.t1	GO:0008152,(metabolic process)	GO:0008168,(methyltransferase activity)
g3917.t1		GO:0005515,(protein binding)
g3918.t1	GO:0008152,(metabolic process)	GO:0003824,(catalytic activity)
g3919.t1	GO:0016579,(protein deubiquitination)
g3921.t1		GO:0005515,(protein binding)
g3922.t1		GO:0004017,(adenylate kinase activity)
g3924.t1		GO:0016491,(oxidoreductase activity)
g3928.t1	GO:0055114,(oxidation-reduction process)GO:0006779,(porphyrin-containing compound biosynthetic process)	GO:0004109,(coproporphyrinogen oxidase activity)
g3931.t1	GO:0030071,(regulation of mitotic metaphase/anaphase transition)GO:0031145,(anaphase-promoting complex-dependent proteasomal ubiquitin-dependent protein catabolic process)		GO:0005680,(anaphase-promoting complex)
g3935.t1	GO:0055085,(transmembrane transport)	GO:0005215,(transporter activity)	GO:0016020,(membrane)
g3937.t1	GO:0008152,(metabolic process)GO:0006537,(glutamate biosynthetic process)GO:0006807,(nitrogen compound metabolic process)GO:0055114,(oxidation-reduction process)	GO:0016638,(oxidoreductase activity, acting on the CH-NH2 group of donors)GO:0016491,(oxidoreductase activity)GO:0015930,(glutamate synthase activity)
g3944.t1		GO:0003676,(nucleic acid binding)
g3946.t1	GO:0055114,(oxidation-reduction process)	GO:0005506,(iron ion binding)GO:0020037,(heme binding)GO:0016705,(oxidoreductase activity, acting on paired donors, with incorporation or reduction of molecular oxygen)
g3948.t1		GO:0005515,(protein binding)
g3951.t1	GO:0055085,(transmembrane transport)		GO:0016021,(integral to membrane)
g3953.t1	GO:0007067,(mitosis)GO:0051382,(kinetochore assembly)	GO:0003677,(DNA binding)
g3955.t1	GO:0006000,(fructose metabolic process)	GO:0003873,(6-phosphofructo-2-kinase activity)GO:0005524,(ATP binding)
g3957.t1		GO:0016491,(oxidoreductase activity)
g3959.t1	GO:0006468,(protein phosphorylation)	GO:0004672,(protein kinase activity)GO:0005524,(ATP binding)
g3960.t1		GO:0003676,(nucleic acid binding)GO:0004523,(ribonuclease H activity)
g3961.t1	GO:0055085,(transmembrane transport)GO:0006812,(cation transport)	GO:0015299,(solute:hydrogen antiporter activity)	GO:0016021,(integral to membrane)
g3963.t1			GO:0016020,(membrane)
g3965.t1		GO:0046872,(metal ion binding)
g3966.t1	GO:0016579,(protein deubiquitination)
g3973.t1	GO:0055085,(transmembrane transport)		GO:0016021,(integral to membrane)
g3974.t1	GO:0000079,(regulation of cyclin-dependent protein kinase activity)	GO:0019901,(protein kinase binding)
g3976.t1		GO:0005515,(protein binding)
g3982.t1	GO:0006629,(lipid metabolic process)	GO:0008081,(phosphoric diester hydrolase activity)
g3983.t1		GO:0003723,(RNA binding)
g3985.t1	GO:0008152,(metabolic process)	GO:0016624,(oxidoreductase activity, acting on the aldehyde or oxo group of donors, disulfide as acceptor)
g3986.t1	GO:0055114,(oxidation-reduction process)	GO:0050660,(flavin adenine dinucleotide binding)GO:0016491,(oxidoreductase activity)
g3988.t1	GO:0006508,(proteolysis)	GO:0004222,(metalloendopeptidase activity)
g3989.t1		GO:0005524,(ATP binding)
g3990.t1	GO:0006412,(translation)	GO:0003735,(structural constituent of ribosome)	GO:0005622,(intracellular)GO:0005840,(ribosome)
g3995.t1		GO:0003824,(catalytic activity)GO:0050662,(coenzyme binding)
g3996.t1	GO:0006355,(regulation of transcription, DNA-dependent)
g3998.t1		GO:0035299,(inositol pentakisphosphate 2-kinase activity)GO:0005524,(ATP binding)
g4006.t1	GO:0006351,(transcription, DNA-dependent)	GO:0003677,(DNA binding)GO:0008270,(zinc ion binding)	GO:0005634,(nucleus)
g4007.t1	GO:0006810,(transport)	GO:0005337,(nucleoside transmembrane transporter activity)	GO:0016021,(integral to membrane)
g4008.t1	GO:0055085,(transmembrane transport)GO:0006810,(transport)	GO:0005524,(ATP binding)GO:0042626,(ATPase activity, coupled to transmembrane movement of substances)GO:0016887,(ATPase activity)	GO:0016021,(integral to membrane)
g4009.t1		GO:0019901,(protein kinase binding)
g4010.t1	GO:0006486,(protein glycosylation)	GO:0016757,(transferase activity, transferring glycosyl groups)
g4011.t1		GO:0016747,(transferase activity, transferring acyl groups other than amino-acyl groups)
g4012.t1		GO:0016747,(transferase activity, transferring acyl groups other than amino-acyl groups)
g4013.t1	GO:0016192,(vesicle-mediated transport)GO:0006886,(intracellular protein transport)	GO:0005198,(structural molecule activity)	GO:0030132,(clathrin coat of coated pit)GO:0030130,(clathrin coat of trans-Golgi network vesicle)
g4015.t1		GO:0005515,(protein binding)
g4016.t1		GO:0005509,(calcium ion binding)
g4017.t1	GO:0006357,(regulation of transcription from RNA polymerase II promoter)	GO:0001104,(RNA polymerase II transcription cofactor activity)	GO:0016592,(mediator complex)
g4018.t1	GO:0006313,(transposition, DNA-mediated)GO:0015074,(DNA integration)	GO:0003677,(DNA binding)
g4019.t1	GO:0055114,(oxidation-reduction process)	GO:0016491,(oxidoreductase activity)
g4021.t1	GO:0006355,(regulation of transcription, DNA-dependent)	GO:0003677,(DNA binding)
g4022.t1	GO:0008152,(metabolic process)	GO:0016491,(oxidoreductase activity)
g4023.t1	GO:0006614,(SRP-dependent cotranslational protein targeting to membrane)	GO:0008312,(7S RNA binding)	GO:0048500,(signal recognition particle)
g4027.t1		GO:0000166,(nucleotide binding)GO:0046872,(metal ion binding)
g4029.t1	GO:0055085,(transmembrane transport)		GO:0016021,(integral to membrane)
g4030.t1		GO:0003677,(DNA binding)
g4037.t1	GO:0015074,(DNA integration)
g4039.t1	GO:0006886,(intracellular protein transport)		GO:0005741,(mitochondrial outer membrane)
g4040.t1	GO:0008152,(metabolic process)	GO:0003824,(catalytic activity)
g4042.t1		GO:0016787,(hydrolase activity)
g4043.t1	GO:0009058,(biosynthetic process)	GO:0030170,(pyridoxal phosphate binding)
g4046.t1	GO:0055114,(oxidation-reduction process)
g4047.t1		GO:0005515,(protein binding)
g4048.t1	GO:0006468,(protein phosphorylation)	GO:0005524,(ATP binding)GO:0004672,(protein kinase activity)
g4050.t1	GO:0055114,(oxidation-reduction process)	GO:0016491,(oxidoreductase activity)
g4051.t1	GO:0000079,(regulation of cyclin-dependent protein kinase activity)	GO:0019901,(protein kinase binding)
g4056.t1		GO:0008080,(N-acetyltransferase activity)
g4057.t1	GO:0006810,(transport)	GO:0016887,(ATPase activity)GO:0042626,(ATPase activity, coupled to transmembrane movement of substances)GO:0005524,(ATP binding)	GO:0016020,(membrane)GO:0016021,(integral to membrane)
g4058.t1	GO:0008152,(metabolic process)	GO:0003824,(catalytic activity)
g4059.t1	GO:0006807,(nitrogen compound metabolic process)	GO:0016810,(hydrolase activity, acting on carbon-nitrogen (but not peptide) bonds)
g4064.t1	GO:0055085,(transmembrane transport)		GO:0016021,(integral to membrane)
g4065.t1	GO:0055085,(transmembrane transport)	GO:0022857,(transmembrane transporter activity)	GO:0016021,(integral to membrane)
g4066.t1		GO:0016788,(hydrolase activity, acting on ester bonds)
g4067.t1	GO:0055114,(oxidation-reduction process)	GO:0016491,(oxidoreductase activity)GO:0005507,(copper ion binding)
g4070.t1			GO:0005680,(anaphase-promoting complex)
g4072.t1	GO:0046488,(phosphatidylinositol metabolic process)	GO:0016307,(phosphatidylinositol phosphate kinase activity)
g4074.t1	GO:0006334,(nucleosome assembly)	GO:0003677,(DNA binding)	GO:0000786,(nucleosome)GO:0005634,(nucleus)
g4075.t1	GO:0055114,(oxidation-reduction process)	GO:0050660,(flavin adenine dinucleotide binding)GO:0016614,(oxidoreductase activity, acting on CH-OH group of donors)
g4077.t1	GO:0055085,(transmembrane transport)		GO:0016021,(integral to membrane)
g4078.t1	GO:0008152,(metabolic process)	GO:0016491,(oxidoreductase activity)
g4079.t1		GO:0030170,(pyridoxal phosphate binding)GO:0008483,(transaminase activity)
g4081.t1	GO:0008152,(metabolic process)	GO:0003824,(catalytic activity)
g4082.t1	GO:0006281,(DNA repair)	GO:0004518,(nuclease activity)
g4086.t1		GO:0008168,(methyltransferase activity)
g4090.t1	GO:0055114,(oxidation-reduction process)	GO:0051287,(NAD binding)GO:0004471,(malate dehydrogenase (decarboxylating) activity)
g4092.t1		GO:0005515,(protein binding)
g4094.t1	GO:0055114,(oxidation-reduction process)	GO:0016491,(oxidoreductase activity)
g4096.t1	GO:0005975,(carbohydrate metabolic process)	GO:0004553,(hydrolase activity, hydrolyzing O-glycosyl compounds)
g4097.t1	GO:0006352,(DNA-dependent transcription, initiation)		GO:0005669,(transcription factor TFIID complex)
g4098.t1	GO:0008608,(attachment of spindle microtubules to kinetochore)		GO:0005876,(spindle microtubule)GO:0042729,(DASH complex)
g4099.t1	GO:0042176,(regulation of protein catabolic process)	GO:0030234,(enzyme regulator activity)GO:0005515,(protein binding)	GO:0000502,(proteasome complex)
g4100.t1	GO:0008299,(isoprenoid biosynthetic process)
g4102.t1	GO:0006464,(cellular protein modification process)
g4103.t1	GO:0007264,(small GTPase mediated signal transduction)	GO:0005525,(GTP binding)
g4105.t1		GO:0005515,(protein binding)
g4110.t1	GO:0055114,(oxidation-reduction process)	GO:0004733,(pyridoxamine-phosphate oxidase activity)GO:0010181,(FMN binding)
g4114.t1	GO:0006412,(translation)	GO:0003735,(structural constituent of ribosome)	GO:0005622,(intracellular)GO:0005840,(ribosome)
g4117.t1		GO:0005515,(protein binding)
g4118.t1	GO:0008152,(metabolic process)GO:0019354,(siroheme biosynthetic process)GO:0006779,(porphyrin-containing compound biosynthetic process)GO:0055114,(oxidation-reduction process)	GO:0043115,(precorrin-2 dehydrogenase activity)GO:0008168,(methyltransferase activity)
g4120.t1		GO:0016829,(lyase activity)
g4122.t1		GO:0005515,(protein binding)
g4124.t1	GO:0008152,(metabolic process)	GO:0016491,(oxidoreductase activity)
g4126.t1		GO:0051536,(iron-sulfur cluster binding)GO:0003824,(catalytic activity)
g4128.t1	GO:0008152,(metabolic process)	GO:0003824,(catalytic activity)
g4129.t1	GO:0006487,(protein N-linked glycosylation)GO:0003333,(amino acid transmembrane transport)	GO:0015171,(amino acid transmembrane transporter activity)GO:0003830,(beta-1,4-mannosylglycoprotein 4-beta-N-acetylglucosaminyltransferase activity)	GO:0016020,(membrane)
g4132.t1	GO:0000103,(sulfate assimilation)	GO:0004781,(sulfate adenylyltransferase (ATP) activity)GO:0005524,(ATP binding)GO:0004020,(adenylylsulfate kinase activity)
g4133.t1	GO:0055085,(transmembrane transport)		GO:0016021,(integral to membrane)
g4134.t1	GO:0055114,(oxidation-reduction process)
g4140.t1	GO:0006457,(protein folding)GO:0000413,(protein peptidyl-prolyl isomerization)	GO:0003755,(peptidyl-prolyl cis-trans isomerase activity)
g4141.t1	GO:0019478,(D-amino acid catabolic process)	GO:0016788,(hydrolase activity, acting on ester bonds)	GO:0005737,(cytoplasm)
g4142.t1	GO:0006355,(regulation of transcription, DNA-dependent)		GO:0005634,(nucleus)
g4144.t1	GO:0006281,(DNA repair)	GO:0003824,(catalytic activity)
g4146.t1	GO:0006031,(chitin biosynthetic process)	GO:0004100,(chitin synthase activity)
g4148.t1	GO:0006744,(ubiquinone biosynthetic process)GO:0055114,(oxidation-reduction process)
g4149.t1		GO:0003677,(DNA binding)
g4153.t1		GO:0005515,(protein binding)GO:0003723,(RNA binding)
g4154.t1	GO:0006614,(SRP-dependent cotranslational protein targeting to membrane)	GO:0030942,(endoplasmic reticulum signal peptide binding)GO:0008312,(7S RNA binding)	GO:0005786,(signal recognition particle, endoplasmic reticulum targeting)
g4155.t1	GO:0045033,(peroxisome inheritance)		GO:0005780,(extrinsic to intraperoxisomal membrane)
g4161.t1		GO:0005515,(protein binding)
g4170.t1	GO:0015689,(molybdate ion transport)	GO:0015098,(molybdate ion transmembrane transporter activity)
g4172.t1	GO:0006364,(rRNA processing)	GO:0005515,(protein binding)	GO:0005730,(nucleolus)
g4173.t1		GO:0005515,(protein binding)
g4177.t1	GO:0008152,(metabolic process)	GO:0005515,(protein binding)GO:0003824,(catalytic activity)
g4178.t1	GO:0006412,(translation)	GO:0003735,(structural constituent of ribosome)	GO:0005840,(ribosome)
g4179.t1		GO:0003676,(nucleic acid binding)
g4183.t1	GO:0019295,(coenzyme M biosynthetic process)
g4187.t1			GO:0016020,(membrane)
g4188.t1	GO:0006468,(protein phosphorylation)	GO:0004674,(protein serine/threonine kinase activity)GO:0004672,(protein kinase activity)GO:0005524,(ATP binding)
g4190.t1		GO:0005515,(protein binding)
g4192.t1	GO:0006031,(chitin biosynthetic process)	GO:0004100,(chitin synthase activity)
g4195.t1			GO:0042720,(mitochondrial inner membrane peptidase complex)
g4198.t1	GO:0009082,(branched chain family amino acid biosynthetic process)GO:0055114,(oxidation-reduction process)	GO:0004455,(ketol-acid reductoisomerase activity)
g4199.t1	GO:0008152,(metabolic process)	GO:0003824,(catalytic activity)
g4200.t1	GO:0008152,(metabolic process)	GO:0003824,(catalytic activity)
g4203.t1	GO:0006351,(transcription, DNA-dependent)	GO:0003677,(DNA binding)GO:0003899,(DNA-directed RNA polymerase activity)
g4206.t1	GO:0006904,(vesicle docking involved in exocytosis)GO:0016192,(vesicle-mediated transport)
g4208.t1		GO:0005515,(protein binding)
g4209.t1		GO:0005515,(protein binding)
g4210.t1	GO:0055085,(transmembrane transport)GO:0030001,(metal ion transport)	GO:0046873,(metal ion transmembrane transporter activity)	GO:0016020,(membrane)
g4211.t1	GO:0006351,(transcription, DNA-dependent)	GO:0003677,(DNA binding)GO:0008270,(zinc ion binding)	GO:0005634,(nucleus)
g4212.t1		GO:0071949,(FAD binding)
g4215.t1	GO:0006355,(regulation of transcription, DNA-dependent)GO:0006289,(nucleotide-excision repair)		GO:0000439,(core TFIIH complex)
g4216.t1	GO:0006817,(phosphate ion transport)	GO:0005315,(inorganic phosphate transmembrane transporter activity)	GO:0016020,(membrane)
g4217.t1	GO:0006807,(nitrogen compound metabolic process)	GO:0016810,(hydrolase activity, acting on carbon-nitrogen (but not peptide) bonds)
g4220.t1	GO:0006950,(response to stress)		GO:0016021,(integral to membrane)
g4223.t1	GO:0015074,(DNA integration)
g4224.t1		GO:0003676,(nucleic acid binding)GO:0004523,(ribonuclease H activity)
g4228.t1	GO:0055114,(oxidation-reduction process)	GO:0050660,(flavin adenine dinucleotide binding)GO:0016491,(oxidoreductase activity)
g4233.t1	GO:0006468,(protein phosphorylation)	GO:0004672,(protein kinase activity)GO:0005524,(ATP binding)
g4235.t1	GO:0015074,(DNA integration)
g4239.t1		GO:0003676,(nucleic acid binding)GO:0004523,(ribonuclease H activity)
g4240.t1		GO:0003676,(nucleic acid binding)GO:0005524,(ATP binding)
g4243.t1	GO:0015074,(DNA integration)
g4245.t1	GO:0015074,(DNA integration)
g4246.t1	GO:0015074,(DNA integration)
g4248.t1		GO:0008483,(transaminase activity)GO:0030170,(pyridoxal phosphate binding)
g4250.t1		GO:0003824,(catalytic activity)
g4252.t1		GO:0005515,(protein binding)
g4254.t1	GO:0006189,('de novo' IMP biosynthetic process)
g4259.t1		GO:0016787,(hydrolase activity)
g4260.t1	GO:0015986,(ATP synthesis coupled proton transport)	GO:0046933,(hydrogen ion transporting ATP synthase activity, rotational mechanism)
g4262.t1	GO:0051321,(meiotic cell cycle)
g4264.t1		GO:0046983,(protein dimerization activity)
g4265.t1		GO:0005507,(copper ion binding)
g4266.t1	GO:0006412,(translation)	GO:0003735,(structural constituent of ribosome)	GO:0005840,(ribosome)
g4267.t1	GO:0006260,(DNA replication)	GO:0003689,(DNA clamp loader activity)GO:0005524,(ATP binding)	GO:0005663,(DNA replication factor C complex)
g4268.t1	GO:0055114,(oxidation-reduction process)	GO:0016491,(oxidoreductase activity)
g4271.t1	GO:0006468,(protein phosphorylation)	GO:0004672,(protein kinase activity)GO:0005524,(ATP binding)
g4279.t1		GO:0008270,(zinc ion binding)GO:0005515,(protein binding)
g4282.t1	GO:0015074,(DNA integration)GO:0006468,(protein phosphorylation)	GO:0004672,(protein kinase activity)GO:0005524,(ATP binding)
g4289.t1			GO:0016021,(integral to membrane)
g4291.t1		GO:0005525,(GTP binding)
g4292.t1	GO:0009229,(thiamine diphosphate biosynthetic process)	GO:0005524,(ATP binding)GO:0004788,(thiamine diphosphokinase activity)GO:0030975,(thiamine binding)
g4293.t1	GO:0055114,(oxidation-reduction process)	GO:0005515,(protein binding)GO:0016705,(oxidoreductase activity, acting on paired donors, with incorporation or reduction of molecular oxygen)GO:0003723,(RNA binding)GO:0020037,(heme binding)GO:0005506,(iron ion binding)
g4296.t1		GO:0016757,(transferase activity, transferring glycosyl groups)
g4303.t1		GO:0005524,(ATP binding)
g4304.t1		GO:0005515,(protein binding)
g4306.t1	GO:0006886,(intracellular protein transport)GO:0006505,(GPI anchor metabolic process)	GO:0016788,(hydrolase activity, acting on ester bonds)GO:0016787,(hydrolase activity)GO:0005524,(ATP binding)GO:0003677,(DNA binding)
g4308.t1	GO:0055114,(oxidation-reduction process)	GO:0005507,(copper ion binding)GO:0016491,(oxidoreductase activity)
g4309.t1	GO:0055085,(transmembrane transport)		GO:0016021,(integral to membrane)
g4313.t1		GO:0005515,(protein binding)
g4314.t1	GO:0006914,(autophagy)
g4316.t1	GO:0051276,(chromosome organization)	GO:0005524,(ATP binding)GO:0005515,(protein binding)	GO:0005694,(chromosome)
g4318.t1	GO:0055114,(oxidation-reduction process)	GO:0016491,(oxidoreductase activity)
g4319.t1	GO:0006420,(arginyl-tRNA aminoacylation)	GO:0004814,(arginine-tRNA ligase activity)GO:0005524,(ATP binding)
g4324.t1		GO:0003676,(nucleic acid binding)GO:0005524,(ATP binding)
g4326.t1	GO:0008152,(metabolic process)	GO:0016746,(transferase activity, transferring acyl groups)
g4331.t1		GO:0005509,(calcium ion binding)GO:0005544,(calcium-dependent phospholipid binding)
g4332.t1	GO:0016125,(sterol metabolic process)	GO:0047750,(cholestenol delta-isomerase activity)	GO:0016021,(integral to membrane)
g4333.t1		GO:0046872,(metal ion binding)
g4335.t1		GO:0005515,(protein binding)
g4339.t1	GO:0006468,(protein phosphorylation)	GO:0005524,(ATP binding)GO:0004672,(protein kinase activity)
g4341.t1			GO:0016020,(membrane)
g4342.t1		GO:0016787,(hydrolase activity)
g4346.t1		GO:0016887,(ATPase activity)GO:0005524,(ATP binding)
g4347.t1	GO:0055085,(transmembrane transport)GO:0006821,(chloride transport)	GO:0005247,(voltage-gated chloride channel activity)	GO:0016020,(membrane)
g4352.t1	GO:0007165,(signal transduction)GO:0000160,(two-component signal transduction system (phosphorelay))	GO:0000155,(two-component sensor activity)
g4353.t1		GO:0005515,(protein binding)
g4354.t1	GO:0055085,(transmembrane transport)GO:0030001,(metal ion transport)	GO:0046873,(metal ion transmembrane transporter activity)	GO:0016020,(membrane)
g4355.t1	GO:0016568,(chromatin modification)	GO:0004402,(histone acetyltransferase activity)
g4358.t1	GO:0006470,(protein dephosphorylation)	GO:0008138,(protein tyrosine/serine/threonine phosphatase activity)
g4359.t1	GO:0009395,(phospholipid catabolic process)	GO:0004620,(phospholipase activity)
g4360.t1	GO:0006887,(exocytosis)		GO:0000145,(exocyst)
g4364.t1	GO:0055085,(transmembrane transport)		GO:0016021,(integral to membrane)
g4365.t1		GO:0008171,(O-methyltransferase activity)
g4369.t1	GO:0006412,(translation)	GO:0003735,(structural constituent of ribosome)	GO:0005840,(ribosome)GO:0005622,(intracellular)
g4371.t1		GO:0005515,(protein binding)
g4377.t1	GO:0015700,(arsenite transport)	GO:0015105,(arsenite transmembrane transporter activity)	GO:0016021,(integral to membrane)
g4378.t1	GO:0006511,(ubiquitin-dependent protein catabolic process)GO:0051603,(proteolysis involved in cellular protein catabolic process)GO:0006396,(RNA processing)	GO:0003723,(RNA binding)GO:0003676,(nucleic acid binding)GO:0004298,(threonine-type endopeptidase activity)GO:0004175,(endopeptidase activity)GO:0004525,(ribonuclease III activity)GO:0005524,(ATP binding)GO:0016891,(endoribonuclease activity, producing 5'-phosphomonoesters)	GO:0005839,(proteasome core complex)GO:0019773,(proteasome core complex, alpha-subunit complex)
g4379.t1		GO:0008270,(zinc ion binding)
g4382.t1	GO:0006351,(transcription, DNA-dependent)	GO:0003677,(DNA binding)GO:0008270,(zinc ion binding)	GO:0005634,(nucleus)
g4384.t1	GO:0055085,(transmembrane transport)		GO:0016021,(integral to membrane)
g4385.t1	GO:0006355,(regulation of transcription, DNA-dependent)GO:0006351,(transcription, DNA-dependent)	GO:0008270,(zinc ion binding)GO:0003677,(DNA binding)GO:0000981,(sequence-specific DNA binding RNA polymerase II transcription factor activity)	GO:0005634,(nucleus)
g4386.t1	GO:0055085,(transmembrane transport)	GO:0022857,(transmembrane transporter activity)	GO:0016021,(integral to membrane)
g4389.t1	GO:0015074,(DNA integration)
g4396.t1	GO:0015074,(DNA integration)
g4398.t1	GO:0006629,(lipid metabolic process)	GO:0003677,(DNA binding)GO:0046983,(protein dimerization activity)GO:0008374,(O-acyltransferase activity)
g4400.t1	GO:0006000,(fructose metabolic process)	GO:0005524,(ATP binding)GO:0003873,(6-phosphofructo-2-kinase activity)
g4401.t1	GO:0055085,(transmembrane transport)	GO:0022857,(transmembrane transporter activity)	GO:0016021,(integral to membrane)
g4404.t1		GO:0005515,(protein binding)
g4407.t1		GO:0005524,(ATP binding)
g4408.t1	GO:0055114,(oxidation-reduction process)	GO:0016616,(oxidoreductase activity, acting on the CH-OH group of donors, NAD or NADP as acceptor)GO:0016491,(oxidoreductase activity)
g4412.t1	GO:0008152,(metabolic process)	GO:0016746,(transferase activity, transferring acyl groups)
g4413.t1	GO:0032012,(regulation of ARF protein signal transduction)	GO:0005086,(ARF guanyl-nucleotide exchange factor activity)
g4414.t1	GO:0006779,(porphyrin-containing compound biosynthetic process)GO:0019354,(siroheme biosynthetic process)GO:0055114,(oxidation-reduction process)	GO:0043115,(precorrin-2 dehydrogenase activity)
g4415.t1	GO:0009165,(nucleotide biosynthetic process)	GO:0000287,(magnesium ion binding)GO:0004749,(ribose phosphate diphosphokinase activity)
g4417.t1	GO:0055114,(oxidation-reduction process)	GO:0005506,(iron ion binding)GO:0020037,(heme binding)GO:0016705,(oxidoreductase activity, acting on paired donors, with incorporation or reduction of molecular oxygen)
g4418.t1		GO:0008168,(methyltransferase activity)
g4424.t1		GO:0005524,(ATP binding)GO:0016887,(ATPase activity)
g4427.t1		GO:0005515,(protein binding)
g4438.t1		GO:0004523,(ribonuclease H activity)GO:0003676,(nucleic acid binding)
g4441.t1	GO:0015074,(DNA integration)
g4444.t1	GO:0006629,(lipid metabolic process)
[truncated: 2,081 more rows]
