# Supplementary material for: Genomics and Comparative Genomic Analyses Provide Insight into the Taxonomy and Pathogenic Potential of Novel Emmonsia Pathogens
Source: Front Cell Infect Microbiol. 2017 Mar 31;7:105. doi: 10.3389/fcimb.2017.00105 (PMC5374152; doi:10.3389/fcimb.2017.00105)
Supplement: Supplementary file 3 [file DataSheet3.xls]

## Sheet: Sheet1
Supplementary Data 3. KEGG pathways analysis of Emmonsia sp. 5z489 genes.
Pathway ID	Pathway	Number of genes with pathway annotation
ko00010	Glycolysis / Gluconeogenesis	34
ko00020	Citrate cycle (TCA cycle)	28
ko00030	Pentose phosphate pathway	19
ko00040	Pentose and glucuronate interconversions	8
ko00051	Fructose and mannose metabolism	22
ko00052	Galactose metabolism	16
ko00053	Ascorbate and aldarate metabolism	4
ko00061	Fatty acid biosynthesis	10
ko00062	Fatty acid elongation	6
ko00071	Fatty acid degradation	21
ko00072	Synthesis and degradation of ketone bodies	5
ko00100	Steroid biosynthesis	17
ko00120	Primary bile acid biosynthesis	2
ko00130	Ubiquinone and other terpenoid-quinone biosynthesis	10
ko00140	Steroid hormone biosynthesis	3
ko00190	Oxidative phosphorylation	60
ko00220	Arginine biosynthesis	17
ko00230	Purine metabolism	78
ko00232	Caffeine metabolism	3
ko00240	Pyrimidine metabolism	52
ko00250	Alanine, aspartate and glutamate metabolism	31
ko00254	Aflatoxin biosynthesis	1
ko00260	Glycine, serine and threonine metabolism	34
ko00261	Monobactam biosynthesis	3
ko00270	Cysteine and methionine metabolism	38
ko00280	Valine, leucine and isoleucine degradation	29
ko00281	Geraniol degradation	7
ko00290	Valine, leucine and isoleucine biosynthesis	12
ko00300	Lysine biosynthesis	10
ko00310	Lysine degradation	18
ko00311	Penicillin and cephalosporin biosynthesis	2
ko00330	Arginine and proline metabolism	19
ko00332	Carbapenem biosynthesis	2
ko00340	Histidine metabolism	13
ko00350	Tyrosine metabolism	23
ko00360	Phenylalanine metabolism	21
ko00361	Chlorocyclohexane and chlorobenzene degradation	3
ko00362	Benzoate degradation	11
ko00363	Bisphenol degradation	1
ko00364	Fluorobenzoate degradation	2
ko00380	Tryptophan metabolism	24
ko00400	Phenylalanine, tyrosine and tryptophan biosynthesis	16
ko00401	Novobiocin biosynthesis	2
ko00410	beta-Alanine metabolism	17
ko00430	Taurine and hypotaurine metabolism	8
ko00440	Phosphonate and phosphinate metabolism	4
ko00450	Selenocompound metabolism	9
ko00460	Cyanoamino acid metabolism	9
ko00472	D-Arginine and D-ornithine metabolism	1
ko00480	Glutathione metabolism	21
ko00500	Starch and sucrose metabolism	29
ko00510	N-Glycan biosynthesis	30
ko00511	Other glycan degradation	4
ko00513	Various types of N-glycan biosynthesis	30
ko00514	Other types of O-glycan biosynthesis	4
ko00520	Amino sugar and nucleotide sugar metabolism	38
ko00521	Streptomycin biosynthesis	7
ko00524	Neomycin, kanamycin and gentamicin biosynthesis	3
ko00531	Glycosaminoglycan degradation	5
ko00561	Glycerolipid metabolism	17
ko00562	Inositol phosphate metabolism	16
ko00563	Glycosylphosphatidylinositol(GPI)-anchor biosynthesis	18
ko00564	Glycerophospholipid metabolism	34
ko00565	Ether lipid metabolism	11
ko00590	Arachidonic acid metabolism	5
ko00591	Linoleic acid metabolism	2
ko00592	alpha-Linolenic acid metabolism	7
ko00600	Sphingolipid metabolism	10
ko00603	Glycosphingolipid biosynthesis - globo series	2
ko00604	Glycosphingolipid biosynthesis - ganglio series	2
ko00620	Pyruvate metabolism	29
ko00621	Dioxin degradation	2
ko00623	Toluene degradation	3
ko00624	Polycyclic aromatic hydrocarbon degradation	3
ko00625	Chloroalkane and chloroalkene degradation	4
ko00626	Naphthalene degradation	5
ko00627	Aminobenzoate degradation	17
ko00630	Glyoxylate and dicarboxylate metabolism	27
ko00640	Propanoate metabolism	22
ko00642	Ethylbenzene degradation	2
ko00643	Styrene degradation	8
ko00650	Butanoate metabolism	20
ko00660	C5-Branched dibasic acid metabolism	4
ko00670	One carbon pool by folate	13
ko00680	Methane metabolism	18
ko00710	Carbon fixation in photosynthetic organisms	17
ko00720	Carbon fixation pathways in prokaryotes	13
ko00730	Thiamine metabolism	4
ko00740	Riboflavin metabolism	8
ko00750	Vitamin B6 metabolism	7
ko00760	Nicotinate and nicotinamide metabolism	9
ko00770	Pantothenate and CoA biosynthesis	16
ko00780	Biotin metabolism	6
ko00785	Lipoic acid metabolism	3
ko00790	Folate biosynthesis	12
ko00791	Atrazine degradation	1
ko00830	Retinol metabolism	4
ko00860	Porphyrin and chlorophyll metabolism	18
ko00900	Terpenoid backbone biosynthesis	18
ko00901	Indole alkaloid biosynthesis	1
ko00903	Limonene and pinene degradation	5
ko00908	Zeatin biosynthesis	1
ko00909	Sesquiterpenoid and triterpenoid biosynthesis	1
ko00910	Nitrogen metabolism	14
ko00920	Sulfur metabolism	12
ko00930	Caprolactam degradation	4
ko00940	Phenylpropanoid biosynthesis	2
ko00945	Stilbenoid, diarylheptanoid and gingerol biosynthesis	1
ko00950	Isoquinoline alkaloid biosynthesis	8
ko00960	Tropane, piperidine and pyridine alkaloid biosynthesis	7
ko00965	Betalain biosynthesis	2
ko00970	Aminoacyl-tRNA biosynthesis	42
ko00980	Metabolism of xenobiotics by cytochrome P450	12
ko00982	Drug metabolism - cytochrome P450	12
ko00983	Drug metabolism - other enzymes	5
ko01040	Biosynthesis of unsaturated fatty acids	11
ko01051	Biosynthesis of ansamycins	1
ko02010	ABC transporters	3
ko02020	Two-component system	16
ko02024	Quorum sensing	17
ko03008	Ribosome biogenesis in eukaryotes	78
ko03010	Ribosome	67
ko03013	RNA transport	83
ko03015	mRNA surveillance pathway	40
ko03018	RNA degradation	46
ko03020	RNA polymerase	24
ko03022	Basal transcription factors	30
ko03030	DNA replication	29
ko03040	Spliceosome	80
ko03050	Proteasome	32
ko03060	Protein export	17
ko03070	Bacterial secretion system	2
ko03320	PPAR signaling pathway	16
ko03410	Base excision repair	17
ko03420	Nucleotide excision repair	35
ko03430	Mismatch repair	19
ko03440	Homologous recombination	17
ko03450	Non-homologous end-joining	8
ko03460	Fanconi anemia pathway	19
ko04010	MAPK signaling pathway	15
ko04011	MAPK signaling pathway - yeast	42
ko04012	ErbB signaling pathway	4
ko04013	MAPK signaling pathway - fly	13
ko04014	Ras signaling pathway	16
ko04015	Rap1 signaling pathway	11
ko04020	Calcium signaling pathway	11
ko04022	cGMP-PKG signaling pathway	8
ko04024	cAMP signaling pathway	12
ko04062	Chemokine signaling pathway	7
ko04064	NF-kappa B signaling pathway	7
ko04066	HIF-1 signaling pathway	19
ko04068	FoxO signaling pathway	16
ko04070	Phosphatidylinositol signaling system	10
ko04071	Sphingolipid signaling pathway	19
ko04072	Phospholipase D signaling pathway	11
ko04110	Cell cycle	47
ko04111	Cell cycle - yeast	69
ko04112	Cell cycle - Caulobacter	3
ko04113	Meiosis - yeast	52
ko04114	Oocyte meiosis	32
ko04115	p53 signaling pathway	6
ko04120	Ubiquitin mediated proteolysis	52
ko04122	Sulfur relay system	7
ko04130	SNARE interactions in vesicular transport	15
ko04139	Regulation of mitophagy - yeast	20
ko04140	Regulation of autophagy	12
ko04141	Protein processing in endoplasmic reticulum	70
ko04142	Lysosome	22
ko04144	Endocytosis	42
ko04145	Phagosome	34
ko04146	Peroxisome	45
ko04150	mTOR signaling pathway	23
ko04151	PI3K-Akt signaling pathway	22
ko04152	AMPK signaling pathway	22
ko04210	Apoptosis	13
ko04211	Longevity regulating pathway	17
ko04212	Longevity regulating pathway - worm	18
ko04213	Longevity regulating pathway - multiple species	20
ko04214	Apoptosis - fly	9
ko04215	Apoptosis - multiple species	2
ko04260	Cardiac muscle contraction	10
ko04261	Adrenergic signaling in cardiomyocytes	12
ko04270	Vascular smooth muscle contraction	7
ko04310	Wnt signaling pathway	16
ko04320	Dorso-ventral axis formation	1
ko04330	Notch signaling pathway	4
ko04340	Hedgehog signaling pathway	6
ko04341	Hedgehog signaling pathway - fly	8
ko04350	TGF-beta signaling pathway	6
ko04360	Axon guidance	9
ko04370	VEGF signaling pathway	12
ko04380	Osteoclast differentiation	9
ko04390	Hippo signaling pathway	8
ko04391	Hippo signaling pathway - fly	5
ko04392	Hippo signaling pathway -multiple species	1
ko04510	Focal adhesion	8
ko04520	Adherens junction	8
ko04530	Tight junction	10
ko04540	Gap junction	8
ko04550	Signaling pathways regulating pluripotency of stem cells	4
ko04611	Platelet activation	8
ko04612	Antigen processing and presentation	5
ko04614	Renin-angiotensin system	1
ko04620	Toll-like receptor signaling pathway	5
ko04621	NOD-like receptor signaling pathway	5
ko04622	RIG-I-like receptor signaling pathway	8
ko04623	Cytosolic DNA-sensing pathway	13
ko04624	Toll and Imd signaling pathway	7
ko04626	Plant-pathogen interaction	5
ko04630	Jak-STAT signaling pathway	3
ko04650	Natural killer cell mediated cytotoxicity	7
ko04660	T cell receptor signaling pathway	8
ko04662	B cell receptor signaling pathway	5
ko04664	Fc epsilon RI signaling pathway	8
ko04666	Fc gamma R-mediated phagocytosis	17
ko04668	TNF signaling pathway	4
ko04670	Leukocyte transendothelial migration	10
ko04710	Circadian rhythm	5
ko04712	Circadian rhythm - plant	3
ko04713	Circadian entrainment	6
ko04720	Long-term potentiation	8
ko04721	Synaptic vesicle cycle	20
ko04722	Neurotrophin signaling pathway	12
ko04723	Retrograde endocannabinoid signaling	9
ko04724	Glutamatergic synapse	11
ko04725	Cholinergic synapse	5
ko04726	Serotonergic synapse	8
ko04727	GABAergic synapse	13
ko04728	Dopaminergic synapse	16
ko04730	Long-term depression	4
ko04740	Olfactory transduction	4
ko04742	Taste transduction	2
ko04744	Phototransduction	2
ko04745	Phototransduction - fly	3
ko04750	Inflammatory mediator regulation of TRP channels	8
ko04810	Regulation of actin cytoskeleton	17
ko04910	Insulin signaling pathway	22
ko04911	Insulin secretion	3
ko04912	GnRH signaling pathway	11
ko04913	Ovarian steroidogenesis	3
ko04914	Progesterone-mediated oocyte maturation	18
ko04915	Estrogen signaling pathway	7
ko04916	Melanogenesis	5
ko04917	Prolactin signaling pathway	4
ko04918	Thyroid hormone synthesis	7
ko04919	Thyroid hormone signaling pathway	15
ko04920	Adipocytokine signaling pathway	7
ko04921	Oxytocin signaling pathway	14
ko04922	Glucagon signaling pathway	14
ko04923	Regulation of lipolysis in adipocytes	3
ko04924	Renin secretion	5
ko04925	Aldosterone synthesis and secretion	4
ko04930	Type II diabetes mellitus	6
ko04931	Insulin resistance	6
ko04932	Non-alcoholic fatty liver disease (NAFLD)	41
ko04933	AGE-RAGE signaling pathway in diabetic complications	10
ko04940	Type I diabetes mellitus	4
ko04960	Aldosterone-regulated sodium reabsorption	3
ko04961	Endocrine and other factor-regulated calcium reabsorption	8
ko04962	Vasopressin-regulated water reabsorption	12
ko04964	Proximal tubule bicarbonate reclamation	1
ko04966	Collecting duct acid secretion	10
ko04970	Salivary secretion	4
ko04971	Gastric acid secretion	4
ko04972	Pancreatic secretion	6
ko04973	Carbohydrate digestion and absorption	4
ko04974	Protein digestion and absorption	1
ko04975	Fat digestion and absorption	5
ko04976	Bile secretion	6
ko04977	Vitamin digestion and absorption	1
ko04978	Mineral absorption	4
ko05010	Alzheimer's disease	51
ko05012	Parkinson's disease	47
ko05014	Amyotrophic lateral sclerosis (ALS)	12
ko05016	Huntington's disease	67
ko05020	Prion diseases	6
ko05030	Cocaine addiction	4
ko05031	Amphetamine addiction	9
ko05032	Morphine addiction	5
ko05033	Nicotine addiction	1
ko05034	Alcoholism	17
ko05100	Bacterial invasion of epithelial cells	12
ko05110	Vibrio cholerae infection	20
ko05120	Epithelial cell signaling in Helicobacter pylori infection	18
ko05130	Pathogenic Escherichia coli infection	12
ko05131	Shigellosis	18
ko05132	Salmonella infection	17
ko05133	Pertussis	5
ko05134	Legionellosis	11
ko05140	Leishmaniasis	4
ko05142	Chagas disease (American trypanosomiasis)	6
ko05143	African trypanosomiasis	3
ko05145	Toxoplasmosis	7
ko05146	Amoebiasis	5
ko05152	Tuberculosis	20
ko05160	Hepatitis C	12
ko05161	Hepatitis B	7
ko05162	Measles	11
ko05164	Influenza A	20
ko05166	HTLV-I infection	38
ko05168	Herpes simplex infection	24
ko05169	Epstein-Barr virus infection	64
ko05200	Pathways in cancer	24
ko05202	Transcriptional misregulation in cancer	7
ko05203	Viral carcinogenesis	35
ko05204	Chemical carcinogenesis	11
ko05205	Proteoglycans in cancer	19
ko05206	MicroRNAs in cancer	13
ko05210	Colorectal cancer	8
ko05211	Renal cell carcinoma	6
ko05212	Pancreatic cancer	6
ko05213	Endometrial cancer	3
ko05214	Glioma	5
ko05215	Prostate cancer	4
ko05216	Thyroid cancer	2
ko05218	Melanoma	1
ko05219	Bladder cancer	1
ko05220	Chronic myeloid leukemia	2
ko05221	Acute myeloid leukemia	2
ko05222	Small cell lung cancer	4
ko05223	Non-small cell lung cancer	5
ko05224	Breast cancer	2
ko05230	Central carbon metabolism in cancer	12
ko05231	Choline metabolism in cancer	12
ko05322	Systemic lupus erythematosus	10
ko05323	Rheumatoid arthritis	12
ko05340	Primary immunodeficiency	2
ko05410	Hypertrophic cardiomyopathy (HCM)	1
ko05412	Arrhythmogenic right ventricular cardiomyopathy (ARVC)	1
ko05414	Dilated cardiomyopathy	3
ko05416	Viral myocarditis	4
