# Supplementary material for: Genomics and Comparative Genomic Analyses Provide Insight into the Taxonomy and Pathogenic Potential of Novel Emmonsia Pathogens
Source: Front Cell Infect Microbiol. 2017 Mar 31;7:105. doi: 10.3389/fcimb.2017.00105 (PMC5374152; doi:10.3389/fcimb.2017.00105)
Supplement: Supplementary file 4 [file DataSheet4.xls]

## Sheet: Sheet1
Supplementary Data 4. Gene families unique to Emmonsia sp. 5z489 within Emmonsia species.
Gene ID	Nr Annotation	Species	identities	E-value	Gene ontology (biological process)	Gene ontology (molecular function)	Gene ontology (cellular component)
g2.t1	predicted protein	Histoplasma capsulatum NAm1	73.4	2e-38
g4.t1	conserved hypothetical protein	Histoplasma capsulatum H143	89.02	4e-48
g6.t1	predicted protein	Histoplasma capsulatum NAm1	81.42	e-120
g8.t1	hypothetical protein PABG_11332	Paracoccidioides brasiliensis Pb03	76.11	2e-79
g12.t1	hypothetical protein PADG_11187	Paracoccidioides brasiliensis Pb18	45.24	1e-19
g13.t1
g58.t1
g66.t1
g113.t1
g120.t1	2OG-Fe(II) oxygenase	Histoplasma capsulatum G186AR	84.12	0	GO:0055114,(oxidation-reduction process)	GO:0016491,(oxidoreductase activity)	0
g137.t1	hypothetical protein TEQG_05562	Trichophyton equinum CBS 127.97	33.47	8e-29
g146.t1	glycoside hydrolase family 92 protein	Metarhizium robertsii ARSEF 23	37.81	4e-30
g183.t1
g220.t1
g239.t1
g290.t1
g353.t1	hypothetical protein BDFG_07621	Blastomyces dermatitidis ATCC 26199	68.09	e-132
g355.t1	hypothetical protein H106_00394	Trichophyton rubrum CBS 735.88	60.95	7e-29	0	GO:0003676,(nucleic acid binding)	0
g377.t1
g426.t1	conserved hypothetical protein	Blastomyces dermatitidis ER-3	61.9	0
g430.t1	arsenical resistance protein ArsH	Aspergillus parasiticus SU-1	73.21	e-141	0	GO:0016491,(oxidoreductase activity)	0
g450.t1	hypothetical protein CPC735_023350	Coccidioides posadasii C735 delta SOWgp	28.73	2e-38
g507.t1
g553.t1	predicted protein	Histoplasma capsulatum NAm1	54.35	3e-21
g559.t1
g560.t1	hypothetical protein BDFG_04191	Blastomyces dermatitidis ATCC 26199	72.04	0
g565.t1	putative casein kinase i	Erysiphe necator	57.1	e-111	GO:0006468,(protein phosphorylation)	GO:0004672,(protein kinase activity)GO:0005524,(ATP binding)	0
g566.t1	predicted protein	Histoplasma capsulatum NAm1	82.63	e-105
g568.t1	conserved hypothetical protein	Histoplasma capsulatum H143	79.45	3e-33
g569.t1	predicted protein	Histoplasma capsulatum NAm1	85.95	3e-69
g570.t1	predicted protein	Histoplasma capsulatum NAm1	94.77	0
g634.t1
g642.t1
g704.t1
g770.t1	hypothetical protein BDBG_00699	Blastomyces dermatitidis SLH14081	39.81	4e-11
g796.t1	hypothetical protein PDE_07110	Penicillium oxalicum 114-2	84.36	e-135
g821.t1
g856.t1	predicted protein	Paracoccidioides sp. 'lutzii' Pb01	54.29	6e-17
g857.t1
g906.t1	predicted protein	Histoplasma capsulatum NAm1	74.96	0
g907.t1	predicted protein	Histoplasma capsulatum H88	44.81	1e-24
g926.t1	hypothetical protein CGLO_04937	Colletotrichum gloeosporioides Cg-14	46.03	e-113
g954.t1
g981.t1
g984.t1	Ankyrin repeat-containing protein	Rasamsonia emersonii CBS 393.64	29.66	5e-18
g1027.t1
g1031.t1	hypothetical protein H634G_10754	Metarhizium anisopliae BRIP 53293	57.43	1e-30
g1032.t1	conserved hypothetical protein	Histoplasma capsulatum H88	79.79	4e-45
g1040.t1	hypothetical protein T310_1794	Rasamsonia emersonii CBS 393.64	54.14	2e-54	GO:0006355,(regulation of transcription, DNA-dependent)	GO:0008270,(zinc ion binding)GO:0000981,(sequence-specific DNA binding RNA polymerase II transcription factor activity)	GO:0005634,(nucleus)
g1075.t1	conserved hypothetical protein	Histoplasma capsulatum H88	77.67	e-117
g1078.t1	GDSL lipase/acylhydrolase	Rasamsonia emersonii CBS 393.64	44.09	7e-62	0	GO:0016788,(hydrolase activity, acting on ester bonds)	0
g1102.t1	zinc knuckle domain-containing protein	Blastomyces dermatitidis SLH14081	60.43	1e-74
g1103.t1	predicted protein	Histoplasma capsulatum NAm1	86.96	e-107	0	GO:0005524,(ATP binding)	0
g1104.t1	predicted protein	Coccidioides immitis RS	95.7	0	GO:0006468,(protein phosphorylation)	GO:0004672,(protein kinase activity)GO:0005524,(ATP binding)	0
g1107.t1	conserved hypothetical protein	Blastomyces dermatitidis ER-3	42.02	5e-13
g1108.t1	conserved hypothetical protein	Blastomyces dermatitidis ER-3	40.74	8e-13
g1125.t1	conserved hypothetical protein	Arthroderma otae CBS 113480	35.38	8e-65
g1138.t1	hypothetical protein PADG_07825	Paracoccidioides brasiliensis Pb18	32.66	9e-15
g1208.t1
g1214.t1	hypothetical protein ATEG_06056	Aspergillus terreus NIH2624	50.73	3e-72
g1215.t1	Monooxygenase, FAD-binding	Penicillium expansum	60.87	2e-54	0	GO:0071949,(FAD binding)	0
g1216.t1	Major facilitator superfamily domain, general substrate transporter	Penicillium expansum	85.47	4e-62	GO:0055085,(transmembrane transport)	GO:0022857,(transmembrane transporter activity)	GO:0016021,(integral to membrane)
g1218.t1
g1231.t1	endo-1,3(4)-beta-glucanase	Blastomyces dermatitidis SLH14081	67.31	2e-14
g1248.t1	conserved hypothetical protein	Histoplasma capsulatum G186AR	78.23	0
g1253.t1	hypothetical protein PV10_01433	Exophiala mesophila	30	2e-07
g1293.t1	Aspergillus oryzae RIB40	gb|EIT75712	39.58	4e-20
g1306.t1	hypothetical protein TCE0_015r02893	Talaromyces cellulolyticus	50.78	e-158	GO:0008152,(metabolic process)	GO:0003824,(catalytic activity)	0
g1309.t1
g1310.t1
g1313.t1	Phosphotransferase enzyme family protein	Trichophyton equinum CBS 127.97	47	7e-18
g1348.t1	Paracoccidioides brasiliensis Pb03		100	2e-13
g1349.t1	hypothetical protein BDFG_07984	Blastomyces dermatitidis ATCC 26199	70.59	1e-14
g1351.t1	conserved hypothetical protein	Histoplasma capsulatum H143	79.45	8e-34
g1352.t1	predicted protein	Histoplasma capsulatum NAm1	85.95	4e-69
g1353.t1	conserved hypothetical protein	Histoplasma capsulatum NAm1	85.33	0
g1375.t1	predicted protein	Histoplasma capsulatum NAm1	49.49	3e-80
g1399.t1	conserved hypothetical protein	Paracoccidioides sp. 'lutzii' Pb01	51.7	2e-87
g1402.t1	hypothetical protein V502_03223	Pseudogymnoascus pannorum VKM F-4520 (FW-2644)	54.86	e-103	0	GO:0016787,(hydrolase activity)	0
g1419.t1	hypothetical protein UCRPA7_6264	Togninia minima UCRPA7	41.67	6e-17
g1482.t1
g1490.t1	csx2 protein	Histoplasma capsulatum H143	86.49	1e-78
g1492.t1	predicted protein	Histoplasma capsulatum NAm1	79.46	3e-57
g1493.t1	CK1/CK1/CK1-D protein kinase	Microbotryum violaceum p1A1 Lamole	51.97	2e-82	GO:0006468,(protein phosphorylation)	GO:0004672,(protein kinase activity)GO:0005524,(ATP binding)	0
g1497.t1	predicted protein	Coccidioides immitis RS	35.19	1e-63
g1499.t1	conserved hypothetical protein	Blastomyces dermatitidis ER-3	69.77	1e-90
g1501.t1	predicted protein	Histoplasma capsulatum NAm1	92.54	e-130
g1502.t1	predicted protein	Histoplasma capsulatum NAm1	81.4	9e-10
g1542.t1	hypothetical protein S40285_01085	Stachybotrys chlorohalonata IBT 40285	53.49	9e-39
g1568.t1
g1575.t1
g1592.t1	hypothetical protein NECHADRAFT_56037	Nectria haematococca mpVI 77-13-4	59.75	0
g1593.t1	putative esterase	Aspergillus parasiticus SU-1	50	4e-90
g1594.t1	glucose dehydrogenase, putative	Talaromyces stipitatus ATCC 10500	72.83	0	GO:0055114,(oxidation-reduction process)	GO:0016614,(oxidoreductase activity, acting on CH-OH group of donors)GO:0050660,(flavin adenine dinucleotide binding)	0
g1633.t1
g1651.t1
g1708.t1	hypothetical protein SS1G_12865	Sclerotinia sclerotiorum 1980	38.21	3e-39	0	GO:0004523,(ribonuclease H activity)GO:0003676,(nucleic acid binding)	0
g1709.t1	hypothetical protein PADG_07825	Paracoccidioides brasiliensis Pb18	34.17	5e-19
g1710.t1	hypothetical protein, variant 1	Blastomyces dermatitidis ATCC 26199	77.24	e-136
g1711.t1	hypothetical protein BDFG_04302	Blastomyces dermatitidis ATCC 26199	57.89	3e-32
g1714.t1	predicted protein	Histoplasma capsulatum NAm1	44.75	6e-32
g1717.t1	hypothetical protein PDIP_86320	Penicillium digitatum Pd1	74.06	e-147
g1719.t1	putative lactoylglutathione lyase protein	Eutypa lata UCREL1	45	2e-57
g1720.t1
g1726.t1	conserved hypothetical protein	Histoplasma capsulatum H143	84	4e-39
g1727.t1	predicted protein	Histoplasma capsulatum NAm1	53.91	e-120	GO:0008152,(metabolic process)	GO:0003824,(catalytic activity)	0
g1728.t1	hypothetical protein V493_02565	Pseudogymnoascus pannorum VKM F-4281 (FW-2241)	74.64	2e-70	GO:0055114,(oxidation-reduction process)	0	0
g1729.t1	sorbitol/xylulose reductase, putative	Aspergillus clavatus NRRL 1	80.45	e-164	GO:0008152,(metabolic process)	GO:0016491,(oxidoreductase activity)	0
g1734.t1
g1736.t1	predicted protein	Histoplasma capsulatum NAm1	35.98	1e-45
g1740.t1	conserved hypothetical protein	Blastomyces dermatitidis SLH14081	95.05	8e-63
g1747.t1	predicted protein	Histoplasma capsulatum NAm1	87.72	e-106
g1748.t1	predicted protein	Histoplasma capsulatum NAm1	56.72	6e-68
g1751.t1	peptidyl-prolyl cis-trans isomerase fkr-3	Colletotrichum higginsianum	83.19	4e-63	GO:0006457,(protein folding)	0	0
g1757.t1	conserved hypothetical protein	Histoplasma capsulatum NAm1	91.22	0
g1758.t1	conserved hypothetical protein	Histoplasma capsulatum H143	88.33	5e-70
g1762.t1	putative casein kinase i	Erysiphe necator	57.43	e-114	GO:0006468,(protein phosphorylation)	GO:0005524,(ATP binding)GO:0004672,(protein kinase activity)	0
g1766.t1
g1771.t1	hypothetical protein PLICRDRAFT_171653	Plicaturopsis crispa FD-325 SS-3	59.21	1e-17
g1772.t1					0	GO:0005515,(protein binding)	0
g1775.t1	predicted protein	Histoplasma capsulatum H143	68.64	0
g1777.t1	predicted protein	Histoplasma capsulatum NAm1	73.4	2e-38
g1779.t1	conserved hypothetical protein	Histoplasma capsulatum H143	89.02	4e-48
g1792.t1	predicted protein	Histoplasma capsulatum NAm1	60.71	2e-66
g1804.t1	hypothetical protein PADG_07825	Paracoccidioides brasiliensis Pb18	38.27	7e-08
g1805.t1	hypothetical protein PABG_03994	Paracoccidioides brasiliensis Pb03	72.37	7e-22
g1806.t1	Paracoccidioides sp. 'lutzii' Pb01		97.94	4e-57
g1808.t1	predicted protein	Histoplasma capsulatum NAm1	88.99	e-145
g1809.t1	zinc knuckle domain-containing protein	Blastomyces dermatitidis ER-3	77.07	2e-76
g1810.t1	hypothetical protein PEX2_065450	Penicillium expansum	60.44	0
g1811.t1	hypothetical protein CIMG_06713	Coccidioides immitis RS	70.75	0
g1812.t1	predicted protein	Histoplasma capsulatum NAm1	84.3	2e-67
g1834.t1	hypothetical protein, variant	Blastomyces dermatitidis ATCC 26199	55.35	e-101
g1835.t1	predicted protein	Histoplasma capsulatum NAm1	86.26	2e-69	GO:0007264,(small GTPase mediated signal transduction)	GO:0005085,(guanyl-nucleotide exchange factor activity)	0
g1836.t1	conserved hypothetical protein	Blastomyces dermatitidis ER-3	69.01	e-106
g1839.t1	predicted protein	Histoplasma capsulatum NAm1	74.1	e-158
g1842.t1	conserved hypothetical protein	Aspergillus fumigatus Af293	58.71	e-179
g1855.t1	serine/threonine protein phosphatase	Histoplasma capsulatum H143	66.02	4e-33
g1883.t1
g1900.t1	Aminoglycoside 3'-phosphotransferase and Choline Kinase family protein	Aspergillus parasiticus SU-1	72.5	3e-53
g1901.t1	predicted protein	Uncinocarpus reesii 1704	44.22	1e-37
g1938.t1	predicted protein	Histoplasma capsulatum NAm1	81.78	e-140
g1942.t1	conserved hypothetical protein	Histoplasma capsulatum H143	99.23	0
g1944.t1	predicted protein	Histoplasma capsulatum NAm1	89.58	0
g1947.t1	conserved hypothetical protein	Histoplasma capsulatum H143	76	6e-69
g1948.t1	predicted protein	Histoplasma capsulatum NAm1	70.68	3e-52
g1949.t1	predicted protein	Histoplasma capsulatum NAm1	69.02	e-140
g1991.t1
g1994.t1	carbohydrate esterase family 16 protein	Dothistroma septosporum NZE10	44.88	4e-49	0	GO:0016788,(hydrolase activity, acting on ester bonds)	0
g2008.t1	hypothetical protein T310_1564	Rasamsonia emersonii CBS 393.64	51.06	e-120
g2060.t1	conserved hypothetical protein	Blastomyces dermatitidis SLH14081	79.55	8e-43
g2110.t1
g2141.t1
g2163.t1
g2178.t1	serine carboxypeptidase	Coccidioides posadasii str. Silveira	58.55	9e-52	GO:0006508,(proteolysis)	GO:0004185,(serine-type carboxypeptidase activity)	0
g2185.t1
g2288.t1	major facilitator superfamily transporter	Histoplasma capsulatum G186AR	77.29	e-156	GO:0055085,(transmembrane transport)	0	GO:0016021,(integral to membrane)
g2391.t1	hypothetical protein DOTSEDRAFT_69658	Dothistroma septosporum NZE10	24.21	4e-10
g2398.t1
g2399.t1
g2429.t1
g2435.t1
g2444.t1
g2445.t1	hypothetical protein H101_07987, partial	Trichophyton interdigitale H6	47.37	8e-36
g2449.t1
g2470.t1	hypothetical protein PADG_07825	Paracoccidioides brasiliensis Pb18	29.49	8e-06
g2474.t1	predicted protein	Paracoccidioides sp. 'lutzii' Pb01	35.29	3e-20
g2475.t1	conserved hypothetical protein	Blastomyces dermatitidis SLH14081	98.88	2e-59
g2483.t1
g2484.t1	low-affinity glucose transporter HXT3	Byssochlamys spectabilis No. 5	34.55	1e-25
g2520.t1
g2550.t1
g2581.t1	hypothetical protein BDDG_03470	Blastomyces dermatitidis ATCC 18188	44.62	3e-21
g2607.t1	hypothetical protein U727_00430251261	Penicillium solitum	35.2	e-154
g2622.t1
g2670.t1	hypothetical protein MYCGRDRAFT_111601	Byssochlamys spectabilis No. 5	40.84	8e-86
g2705.t1	conserved hypothetical protein	Histoplasma capsulatum H88	75.69	1e-75
g2754.t1	hypothetical protein T310_3782, partial	Rasamsonia emersonii CBS 393.64	51.65	7e-49	0	GO:0004523,(ribonuclease H activity)GO:0003676,(nucleic acid binding)	0
g2785.t1
g2795.t1	hypothetical protein BDFG_08933	Blastomyces dermatitidis ATCC 26199	68.53	e-114	0	GO:0005524,(ATP binding)	0
g2796.t1	predicted protein	Nectria haematococca mpVI 77-13-4	51.89	5e-85	GO:0006468,(protein phosphorylation)	GO:0005524,(ATP binding)GO:0004672,(protein kinase activity)	0
g2797.t1
g2798.t1	hypothetical protein	Penicillium rubens Wisconsin 54-1255	40.26	3e-36
g2799.t1	hypothetical protein HCAG_07602	Histoplasma capsulatum NAm1	85.71	0
g2802.t1	conserved hypothetical protein	Histoplasma capsulatum NAm1	79.65	0
g2813.t1	glycoside hydrolase family 3 protein	Thielavia terrestris NRRL 8126	46.58	0	GO:0005975,(carbohydrate metabolic process)	GO:0004553,(hydrolase activity, hydrolyzing O-glycosyl compounds)	0
g2840.t1	conserved hypothetical protein	Blastomyces dermatitidis ER-3	36.48	5e-15
g2841.t1	serine/threonine protein phosphatase	Histoplasma capsulatum H143	87.07	5e-67
g2859.t1
g2884.t1	asparagine synthase	Blastomyces dermatitidis SLH14081	71.88	4e-51
g2886.t1	asparagine synthase	Blastomyces dermatitidis ER-3	71.43	5e-15	GO:0006529,(asparagine biosynthetic process)	GO:0004066,(asparagine synthase (glutamine-hydrolyzing) activity)	0
g2933.t1
g2962.t1
g2964.t1	predicted protein	Histoplasma capsulatum NAm1	36.1	3e-34
g2967.t1	phospholipase D	Blastomyces dermatitidis ATCC 18188	59.5	e-136
g2977.t1	predicted protein	Histoplasma capsulatum NAm1	38.32	2e-18
g2989.t1
g2993.t1
g2995.t1	Coccidioides immitis RS		53.19	4e-38	GO:0006468,(protein phosphorylation)	GO:0005524,(ATP binding)GO:0004672,(protein kinase activity)	0
g2998.t1	predicted protein	Histoplasma capsulatum NAm1	62.5	3e-71
g3003.t1	hypothetical protein PADG_07825	Paracoccidioides brasiliensis Pb18	32.66	2e-16
g3004.t1	hypothetical protein EV44_g4794	Erysiphe necator	40.28	5e-13
g3005.t1	hypothetical protein EV44_g3830	Erysiphe necator	29.19	5e-09
g3006.t1	hypothetical protein EV44_g3821	Erysiphe necator	41.35	4e-24	0	GO:0004523,(ribonuclease H activity)GO:0003676,(nucleic acid binding)	0
g3007.t1	hypothetical protein CPC735_031560	Coccidioides posadasii C735 delta SOWgp	67.92	e-104
g3009.t1
g3013.t1	conserved hypothetical protein	Arthroderma otae CBS 113480	37.54	3e-53	0	GO:0005524,(ATP binding)	0
g3039.t1
g3040.t1	hypothetical protein PADG_11100	Paracoccidioides brasiliensis Pb18	42.45	3e-19
g3041.t1
g3055.t1
g3064.t1	conserved hypothetical protein	Histoplasma capsulatum H143	62.65	2e-62	GO:0006468,(protein phosphorylation)	GO:0004672,(protein kinase activity)GO:0005524,(ATP binding)	0
g3084.t1
g3093.t1	predicted protein	Histoplasma capsulatum NAm1	66.39	3e-51
g3094.t1	hypothetical protein BDBG_08149	Blastomyces dermatitidis SLH14081	66.67	6e-11
g3096.t1	predicted protein	Histoplasma capsulatum NAm1	85.37	1e-42
g3098.t1	predicted protein	Histoplasma capsulatum NAm1	85.52	4e-81
g3099.t1	predicted protein	Histoplasma capsulatum NAm1	92.76	0	0	GO:0005524,(ATP binding)	0
g3100.t1	predicted protein	Histoplasma capsulatum NAm1	70.66	0
g3103.t1	hypothetical protein BDFG_03521	Blastomyces dermatitidis ATCC 26199	96.08	e-144
g3105.t1	predicted protein	Histoplasma capsulatum NAm1	75.58	9e-34
g3107.t1	conserved hypothetical protein	Paracoccidioides sp. 'lutzii' Pb01	90	5e-59
g3108.t1
g3112.t1	hypothetical protein PADG_07825	Paracoccidioides brasiliensis Pb18	36.44	2e-12
g3113.t1	reverse transcriptase	Blumeria graminis f. sp. hordei DH14	39.5	1e-16
g3125.t1	conserved hypothetical protein	Blastomyces dermatitidis ER-3	45.36	9e-38
g3127.t1
g3129.t1
g3130.t1	unnamed protein product	Aspergillus oryzae RIB40	59.57	e-138	0	GO:0005515,(protein binding)	0
g3139.t1	predicted protein	Arthroderma otae CBS 113480	37.76	2e-21	0	GO:0005524,(ATP binding)	0
g3143.t1	hypothetical protein SS1G_12865	Sclerotinia sclerotiorum 1980	41.13	5e-43	0	GO:0003676,(nucleic acid binding)GO:0004523,(ribonuclease H activity)	0
g3144.t1
g3154.t1	cytochrome P450 monooxygenase	Blastomyces dermatitidis SLH14081	55.38	e-116	GO:0055114,(oxidation-reduction process)	GO:0005506,(iron ion binding)GO:0020037,(heme binding)GO:0016705,(oxidoreductase activity, acting on paired donors, with incorporation or reduction of molecular oxygen)	0
g3167.t1	predicted protein, partial	Histoplasma capsulatum NAm1	28.83	7e-13
g3174.t1
g3211.t1	alcohol dehydrogenase	Coccidioides posadasii str. Silveira	30.29	4e-13	GO:0055114,(oxidation-reduction process)	0	0
g3271.t1	hypothetical protein HMPREF1120_08280	Exophiala dermatitidis NIH/UT8656	51.72	e-121
g3295.t1	zinc knuckle domain-containing protein	Blastomyces dermatitidis ER-3	69.3	1e-41
g3299.t1	conserved hypothetical protein	Blastomyces dermatitidis ER-3	63.68	e-171
g3303.t1	predicted protein	Histoplasma capsulatum NAm1	73.2	5e-90
g3305.t1	hypothetical protein BDFG_01027	Blastomyces dermatitidis ATCC 26199	93.33	2e-86
g3306.t1	hypothetical protein BDFG_01026	Blastomyces dermatitidis ATCC 26199	100	5e-72
g3309.t1	hypothetical protein PADG_11614	Paracoccidioides brasiliensis Pb18	88.55	e-166
g3310.t1	predicted protein	Histoplasma capsulatum NAm1	91.03	2e-99
g3312.t1	conserved hypothetical protein	Histoplasma capsulatum H143	81.11	e-100
g3314.t1	predicted protein	Histoplasma capsulatum NAm1	58.54	0
g3316.t1	predicted protein	Histoplasma capsulatum NAm1	47.9	e-108	GO:0015074,(DNA integration)	0	0
g3332.t1
g3350.t1	predicted protein	Histoplasma capsulatum NAm1	82.63	e-105
g3351.t1	putative casein kinase i	Erysiphe necator	57.1	e-111	GO:0006468,(protein phosphorylation)	GO:0005524,(ATP binding)GO:0004672,(protein kinase activity)	0
g3355.t1	predicted protein	Coccidioides immitis RS	35.19	1e-63
g3365.t1	neutral trehalase	Blastomyces dermatitidis ATCC 18188	91.67	2e-98	GO:0005991,(trehalose metabolic process)	GO:0004555,(alpha,alpha-trehalase activity)	0
g3370.t1	conserved hypothetical protein	Blastomyces dermatitidis SLH14081	52.21	2e-83
g3373.t1	conserved hypothetical protein	Histoplasma capsulatum H143	79.45	4e-33
g3374.t1	conserved hypothetical protein	Histoplasma capsulatum H143	59.17	3e-34
g3376.t1	conserved hypothetical protein	Blastomyces dermatitidis SLH14081	25.42	2e-14
g3379.t1	conserved hypothetical protein	Histoplasma capsulatum H88	71.47	0
g3380.t1	Paracoccidioides brasiliensis Pb03		74.07	1e-36
g3381.t1	conserved hypothetical protein	Paracoccidioides sp. 'lutzii' Pb01	68.79	8e-74
g3383.t1	predicted protein	Histoplasma capsulatum NAm1	67.89	9e-41	GO:0006457,(protein folding)	0	0
g3384.t1	predicted protein	Histoplasma capsulatum NAm1	58.64	3e-66
g3389.t1	predicted protein	Histoplasma capsulatum NAm1	66.18	8e-18
g3399.t1
g3411.t1
g3413.t1
g3437.t1
g3487.t1	hypothetical protein AN8891.2	Aspergillus nidulans FGSC A4	23.11	2e-18
g3551.t1
g3578.t1
g3604.t1	hypothetical protein PV07_12059	Cladophialophora immunda	51.49	4e-22
g3644.t1
g3679.t1	RTA1 domain-containing protein	Histoplasma capsulatum H143	50.75	5e-59	GO:0006950,(response to stress)	0	GO:0016021,(integral to membrane)
g3688.t1	hypothetical protein BDDG_06333	Blastomyces dermatitidis ATCC 18188	84.68	5e-67
g3837.t1	hypothetical protein PDE_07927	Penicillium oxalicum 114-2	44.56	3e-79	GO:0006508,(proteolysis)	GO:0004190,(aspartic-type endopeptidase activity)	0
g3842.t1
g3885.t1	hypothetical protein BDDG_06756	Blastomyces dermatitidis ATCC 18188	78.67	7e-29
g3887.t1	conserved hypothetical protein	Histoplasma capsulatum NAm1	85.29	0
g3888.t1	predicted protein	Histoplasma capsulatum NAm1	85.95	3e-69
g3889.t1	conserved hypothetical protein	Histoplasma capsulatum H143	79.45	3e-33
g3936.t1
g3938.t1
g3940.t1	predicted protein	Histoplasma capsulatum NAm1	37.78	4e-10
g3950.t1	hypothetical protein V496_10433	Pseudogymnoascus pannorum VKM F-4515 (FW-2607)	41.85	9e-96
g3953.t1	predicted protein	Histoplasma capsulatum NAm1	93.59	4e-47	GO:0007067,(mitosis)GO:0051382,(kinetochore assembly)	GO:0003677,(DNA binding)	0
g3964.t1
g3971.t1	NACHT and WD domain protein	Cordyceps militaris CM01	50.88	0
g3972.t1	hypothetical protein THITE_123229	Thielavia terrestris NRRL 8126	73.17	e-159
g3981.t1	hypothetical protein BDFG_02820	Blastomyces dermatitidis ATCC 26199	68.21	e-129
g4020.t1
g4024.t1
g4025.t1	hypothetical protein SNOG_08647	Phaeosphaeria nodorum SN15	41.88	4e-14
g4073.t1
g4084.t1
g4106.t1	hypothetical protein BDFG_01993	Blastomyces dermatitidis ATCC 26199	66.3	4e-30
g4113.t1	predicted protein	Histoplasma capsulatum G186AR	55.24	4e-28
g4119.t1	hypothetical protein HCDG_07607	Histoplasma capsulatum H143	90.48	7e-19
g4125.t1
g4138.t1	hypothetical protein H105_08193	Trichophyton soudanense CBS 452.61	29.85	1e-13
g4139.t1
g4160.t1
g4162.t1	Coccidioides immitis RS		54.84	0
g4164.t1
g4166.t1
g4193.t1	CHA1	Blastomyces dermatitidis SLH14081	67.45	e-119
g4217.t1	hypothetical protein FOZG_09177	Fusarium oxysporum Fo47	76.87	e-176	GO:0006807,(nitrogen compound metabolic process)	GO:0016810,(hydrolase activity, acting on carbon-nitrogen (but not peptide) bonds)	0
g4221.t1	hypothetical protein PADG_08104	Paracoccidioides brasiliensis Pb18	37.06	3e-16
g4224.t1	reverse transcriptase	Blumeria graminis f. sp. hordei DH14	36.62	5e-18	0	GO:0003676,(nucleic acid binding)GO:0004523,(ribonuclease H activity)	0
g4225.t1	hypothetical protein PADG_07825	Paracoccidioides brasiliensis Pb18	32.16	3e-14
g4228.t1	hypothetical protein SS1G_01102	Sclerotinia sclerotiorum 1980	60.5	0	GO:0055114,(oxidation-reduction process)	GO:0050660,(flavin adenine dinucleotide binding)GO:0016491,(oxidoreductase activity)	0
g4230.t1	predicted protein	Blastomyces dermatitidis SLH14081	51.61	7e-08
g4231.t1	serine/threonine-protein kinase vrk, putative	Talaromyces stipitatus ATCC 10500	61.84	3e-21
g4232.t1	conserved hypothetical protein	Paracoccidioides sp. 'lutzii' Pb01	80.8	e-132
g4236.t1	conserved hypothetical protein	Blastomyces dermatitidis SLH14081	87.68	0
g4237.t1	predicted protein	Histoplasma capsulatum NAm1	33.81	5e-50
g4241.t1	hypothetical protein HCAG_09112	Histoplasma capsulatum NAm1	61.29	2e-77
g4270.t1	conserved hypothetical protein	Histoplasma capsulatum G186AR	42.48	5e-92
g4272.t1	AAA family ATPase	Histoplasma capsulatum H143	62.32	7e-94
g4300.t1	hypothetical protein BDFG_00566	Blastomyces dermatitidis ATCC 26199	75.61	2e-09
g4302.t1	hypothetical protein OIDMADRAFT_43523	Oidiodendron maius Zn	79.23	e-106
g4329.t1
g4362.t1
g4388.t1	conserved hypothetical protein	Blastomyces dermatitidis ER-3	83.7	e-106
g4398.t1	Phospholipid:diacylglycerol acyltransferase	Blastomyces dermatitidis ER-3	72.65	e-166	GO:0006629,(lipid metabolic process)	GO:0003677,(DNA binding)GO:0046983,(protein dimerization activity)GO:0008374,(O-acyltransferase activity)	0
g4399.t1	predicted protein	Blastomyces dermatitidis SLH14081	39.66	1e-19
g4423.t1
g4430.t1	hypothetical protein H634G_11073	Metarhizium anisopliae BRIP 53293	53.54	1e-35
g4431.t1	hypothetical protein ASPNIDRAFT_41216	Aspergillus niger ATCC 1015	54.94	4e-79
g4434.t1	predicted protein	Histoplasma capsulatum NAm1	93.87	e-107
g4437.t1	hypothetical protein BDDG_03334	Blastomyces dermatitidis ATCC 18188	61.46	1e-72
g4442.t1	unnamed protein product	Aspergillus oryzae RIB40	51.9	5e-16
g4455.t1	hypothetical protein CPC735_028990	Coccidioides posadasii C735 delta SOWgp	63.4	e-134	0	GO:0016787,(hydrolase activity)	0
g4456.t1	Uncharacterized protein T310_10218	Rasamsonia emersonii CBS 393.64	38.03	1e-37
g4475.t1	hypothetical protein EPUS_01350	Endocarpon pusillum Z07020	47.73	e-150	GO:0055085,(transmembrane transport)	0	GO:0016021,(integral to membrane)
g4498.t1
g4512.t1
g4535.t1
g4536.t1	hypothetical protein V491_07784	Pseudogymnoascus pannorum VKM F-3775	34.41	4e-15
g4538.t1
g4547.t1	hypothetical protein O988_00065	Pseudogymnoascus pannorum VKM F-3808	54.51	e-176
g4548.t1	predicted protein	Trichoderma reesei QM6a	58.81	e-136	GO:0008152,(metabolic process)	GO:0016829,(lyase activity)	0
g4557.t1	GTP binding domain	Penicillium roqueforti FM164	60	3e-39
g4558.t1	hypothetical protein NECHADRAFT_75781	Nectria haematococca mpVI 77-13-4	46.46	7e-74	0	GO:0005525,(GTP binding)	0
g4583.t1	predicted protein	Blastomyces dermatitidis ER-3	77.29	e-114	0	GO:0004523,(ribonuclease H activity)GO:0003676,(nucleic acid binding)	0
g4609.t1	calcium/calmodulin-dependent protein kinase	Histoplasma capsulatum G186AR	56.73	4e-28	GO:0006468,(protein phosphorylation)	GO:0004672,(protein kinase activity)GO:0005524,(ATP binding)	0
g4638.t1	hypothetical protein NFIA_024970	Neosartorya fischeri NRRL 181	47.93	e-159
g4648.t1	hypothetical protein PADG_07825	Paracoccidioides brasiliensis Pb18	34	2e-13
g4665.t1	conserved hypothetical protein	Histoplasma capsulatum G186AR	84.21	8e-50
g4672.t1	O-methyltransferase	Rasamsonia emersonii CBS 393.64	51.81	e-153	0	GO:0008171,(O-methyltransferase activity)	0
g4673.t1	conserved hypothetical protein	Histoplasma capsulatum G186AR	65.57	e-149
g4678.t1	hypothetical protein PADG_03762	Paracoccidioides brasiliensis Pb18	71.43	e-101
g4680.t1
g4707.t1	conserved hypothetical protein	Uncinocarpus reesii 1704	65.47	e-129	GO:0003333,(amino acid transmembrane transport)	GO:0015171,(amino acid transmembrane transporter activity)	GO:0016020,(membrane)
g4714.t1	hypothetical protein PAAG_11812	Paracoccidioides sp. 'lutzii' Pb01	53.98	4e-33
g4715.t1	predicted protein	Histoplasma capsulatum NAm1	51.21	e-124
g4716.t1	hypothetical protein HCAG_01635	Histoplasma capsulatum NAm1	73.33	0	GO:0015074,(DNA integration)	0	0
g4717.t1	hypothetical protein OIDMADRAFT_138285	Oidiodendron maius Zn	36.51	2e-44	0	GO:0005515,(protein binding)	0
g4718.t1	predicted protein	Histoplasma capsulatum NAm1	94.7	3e-96
g4719.t1	zinc knuckle domain-containing protein	Blastomyces dermatitidis ER-3	84.27	5e-96
g4723.t1	predicted protein	Histoplasma capsulatum NAm1	80.21	e-104
g4724.t1	conserved hypothetical protein	Histoplasma capsulatum H143	87.58	1e-91
g4726.t1	Coccidioides immitis RS		80.36	9e-87
g4737.t1
g4744.t1	hypothetical protein A1O7_07608	Cladophialophora yegresii CBS 114405	36.28	0
g4750.t1
g4798.t1	Paracoccidioides sp. 'lutzii' Pb01		73.58	e-112	0	GO:0004089,(carbonate dehydratase activity)GO:0008270,(zinc ion binding)	0
g4799.t1	hypothetical protein CPC735_010230	Coccidioides posadasii C735 delta SOWgp	61.88	1e-76	0	0	GO:0005737,(cytoplasm)
g4814.t1	predicted protein	Histoplasma capsulatum NAm1	92.62	4e-74	GO:0006468,(protein phosphorylation)	GO:0005524,(ATP binding)GO:0004672,(protein kinase activity)	0
g4816.t1	predicted protein	Histoplasma capsulatum NAm1	62.32	4e-21
g4827.t1	conserved hypothetical protein	Histoplasma capsulatum H88	72.5	3e-54
g4828.t1	conserved hypothetical protein	Blastomyces dermatitidis SLH14081	63.16	1e-16
g4829.t1	conserved hypothetical protein	Blastomyces dermatitidis ER-3	79.33	2e-79
g4832.t1	conserved hypothetical protein	Histoplasma capsulatum NAm1	86.55	0
g4837.t1	conserved hypothetical protein	Blastomyces dermatitidis SLH14081	60.89	7e-66
g4839.t1	predicted protein	Histoplasma capsulatum G186AR	89.87	4e-47
g4842.t1	C2H2 transcription factor	Blastomyces dermatitidis SLH14081	72.19	1e-83
g4844.t1	predicted protein	Histoplasma capsulatum NAm1	72.76	0
g4849.t1
g4852.t1
g4886.t1	hypothetical protein CPC735_037960	Coccidioides posadasii C735 delta SOWgp	45.12	8e-80
g4889.t1	conserved hypothetical protein	Paracoccidioides sp. 'lutzii' Pb01	70.98	e-117
g4894.t1
g4934.t1	hypothetical protein PABG_11866	Paracoccidioides brasiliensis Pb03	76	e-117	0	GO:0046872,(metal ion binding)	0
g4937.t1	sensor histidine kinase/response regulator Fos-1	Blastomyces dermatitidis ER-3	49.69	e-104	GO:0006355,(regulation of transcription, DNA-dependent)	0	0
g4941.t1	predicted protein	Histoplasma capsulatum NAm1	81.74	e-130
g4943.t1	hypothetical protein PITC_058390	Penicillium italicum	44.93	3e-50
g4949.t1	predicted protein	Histoplasma capsulatum NAm1	57.54	e-128
g4953.t1	conserved hypothetical protein	Blastomyces dermatitidis SLH14081	73.37	2e-88
g4959.t1
g4960.t1
g4967.t1
g4969.t1	hypothetical protein PADG_02110	Paracoccidioides brasiliensis Pb18	66.88	4e-62
g4970.t1
g4972.t1	predicted protein	Histoplasma capsulatum NAm1	78.69	1e-62
g4975.t1	hypothetical protein CPC735_046360	Coccidioides posadasii C735 delta SOWgp	69.31	2e-85
g4981.t1	predicted protein	Histoplasma capsulatum NAm1	41.49	2e-97
g4982.t1	hypothetical protein HCAG_04640	Histoplasma capsulatum NAm1	67.09	4e-28	GO:0015074,(DNA integration)	0	0
g4990.t1	hypothetical protein PADG_08104	Paracoccidioides brasiliensis Pb18	36.75	1e-23
g4991.t1	hypothetical protein SS1G_12865	Sclerotinia sclerotiorum 1980	39.11	3e-43	0	GO:0004523,(ribonuclease H activity)GO:0003676,(nucleic acid binding)	0
g4993.t1	conserved hypothetical protein	Histoplasma capsulatum H143	41.18	1e-07
g4996.t1
g4997.t1
g5005.t1	predicted protein	Nematostella vectensis	30.67	4e-14
g5006.t1	predicted protein	Histoplasma capsulatum NAm1	66.75	e-168
g5010.t1	conserved hypothetical protein	Histoplasma capsulatum H88	82.72	9e-80
g5011.t1	predicted protein	Coccidioides immitis RS	42.75	9e-22
g5013.t1	predicted protein	Histoplasma capsulatum NAm1	59.89	3e-62
g5016.t1	hypothetical protein TESG_08394	Trichophyton tonsurans CBS 112818	83.48	5e-64
g5021.t1	predicted protein	Histoplasma capsulatum NAm1	84.57	e-108
g5026.t1	conserved hypothetical protein	Blastomyces dermatitidis ER-3	88.89	e-109
g5027.t1	hypothetical protein PABG_03537	Paracoccidioides brasiliensis Pb03	83.01	e-118
g5028.t1	predicted protein	Histoplasma capsulatum NAm1	80.17	0	0	GO:0005524,(ATP binding)	0
g5031.t1	serine/threonine protein kinase	Histoplasma capsulatum H88	41.55	e-101	GO:0006468,(protein phosphorylation)	GO:0004672,(protein kinase activity)GO:0005524,(ATP binding)	0
g5032.t1	CK1/CK1/CK1-D protein kinase	Microbotryum violaceum p1A1 Lamole	53.61	5e-86	GO:0006468,(protein phosphorylation)	GO:0005524,(ATP binding)GO:0004672,(protein kinase activity)	0
g5038.t1	hypothetical protein BDFG_08595	Blastomyces dermatitidis ATCC 26199	58.67	6e-20
g5040.t1	conserved hypothetical protein	Histoplasma capsulatum NAm1	75	e-131
g5041.t1	hypothetical protein HCAG_09287, partial	Histoplasma capsulatum NAm1	62.5	8e-23
g5054.t1
g5057.t1	predicted protein	Blastomyces dermatitidis ER-3	44	6e-10
g5064.t1	conserved hypothetical protein	Histoplasma capsulatum H143	89.74	9e-46
g5065.t1	hypothetical protein MAA_09965	Metarhizium robertsii ARSEF 23	66.41	1e-51
g5066.t1	predicted protein	Histoplasma capsulatum NAm1	73.4	2e-38
g5069.t1	predicted protein	Histoplasma capsulatum H143	51.06	e-120
g5072.t1
g5073.t1
g5084.t1
g5111.t1	hypothetical protein PV04_06564	Capronia semiimmersa	50.11	e-140
g5132.t1
g5169.t1	CK1/CK1/CK1-D protein kinase	Microbotryum violaceum p1A1 Lamole	53.4	3e-62	GO:0006468,(protein phosphorylation)	GO:0005524,(ATP binding)GO:0004672,(protein kinase activity)	0
g5182.t1
g5188.t1
g5207.t1	predicted protein	Arthroderma otae CBS 113480	28.62	1e-21
g5209.t1
g5241.t1	NRPS-like enzyme	Aspergillus kawachii IFO 4308	57.6	0	GO:0008152,(metabolic process)	GO:0003824,(catalytic activity)	0
g5294.t1	hypothetical protein PDIG_01680	Penicillium digitatum PHI26	44.31	3e-40
g5300.t1	hypothetical protein SAPIO_CDS5703	Scedosporium apiospermum	61.44	e-163	GO:0055085,(transmembrane transport)	0	GO:0016021,(integral to membrane)
g5344.t1	hypothetical protein PITC_086080	Penicillium italicum	35.42	2e-08
g5358.t1
g5366.t1	predicted protein	Histoplasma capsulatum NAm1	88.89	3e-39
g5371.t1	predicted protein	Histoplasma capsulatum NAm1	73.42	e-148
g5373.t1	predicted protein	Histoplasma capsulatum NAm1	88.62	0
g5374.t1	predicted protein	Histoplasma capsulatum NAm1	85.2	0	0	GO:0005524,(ATP binding)	0
g5375.t1	predicted protein	Histoplasma capsulatum NAm1	71.15	0
g5377.t1	hypothetical protein PADG_04816	Paracoccidioides brasiliensis Pb18	84.09	5e-17
g5378.t1	hypothetical protein MGYG_08220	Microsporum gypseum CBS 118893	45.16	9e-15	0	0	GO:0016021,(integral to membrane)
g5381.t1	conserved hypothetical protein	Histoplasma capsulatum H143	80.6	e-148
g5383.t1	conserved hypothetical protein	Blastomyces dermatitidis SLH14081	52.67	4e-81
g5384.t1
g5386.t1	conserved hypothetical protein	Blastomyces dermatitidis SLH14081	70.59	e-107
g5388.t1	Paracoccidioides brasiliensis Pb03		44.62	7e-40
g5400.t1	conserved hypothetical protein	Histoplasma capsulatum H143	64.77	3e-80
g5401.t1	ankyrin repeat protein	Histoplasma capsulatum G186AR	77.82	e-142	0	GO:0005515,(protein binding)	0
g5402.t1	conserved hypothetical protein	Histoplasma capsulatum H88	55.36	0
g5416.t1	hypothetical protein V491_00263	Pseudogymnoascus pannorum VKM F-3775	36.68	e-108
g5420.t1
g5454.t1	ankyrin repeat protein	Microsporum gypseum CBS 118893	57.25	0
g5470.t1	hypothetical protein MYCGRDRAFT_101149	Zymoseptoria tritici IPO323	54.79	3e-19
g5490.t1	hypothetical protein	Podospora anserina S mat+	42.26	3e-29
g5517.t1	hypothetical protein SS1G_12865	Sclerotinia sclerotiorum 1980	41.06	5e-46	0	GO:0003676,(nucleic acid binding)GO:0004523,(ribonuclease H activity)	0
g5518.t1	putative effector protein	Erysiphe necator	49.12	4e-14
g5596.t1	hypothetical protein G647_03448	Cladophialophora carrionii CBS 160.54	38.61	3e-23
g5598.t1	hypothetical protein BDFG_07744	Blastomyces dermatitidis ATCC 26199	72.75	0
g5599.t1	predicted protein	Histoplasma capsulatum G186AR	36.26	2e-64
g5600.t1	unnamed protein product	Aspergillus oryzae RIB40	60.29	9e-17
g5601.t1	conserved hypothetical protein	Histoplasma capsulatum G186AR	59.5	0
g5602.t1	FAD-binding domain-containing protein	Histoplasma capsulatum G186AR	70.04	e-128	GO:0055114,(oxidation-reduction process)	GO:0016491,(oxidoreductase activity)	0
g5603.t1	conserved hypothetical protein	Histoplasma capsulatum G186AR	46.48	4e-34
g5604.t1	predicted protein	Histoplasma capsulatum G186AR	69.57	8e-69
g5605.t1	predicted protein	Histoplasma capsulatum G186AR	41.4	1e-95
g5606.t1	predicted protein	Histoplasma capsulatum G186AR	41.73	2e-13
g5608.t1	putative casein kinase i	Erysiphe necator	57.43	e-114	GO:0006468,(protein phosphorylation)	GO:0005524,(ATP binding)GO:0004672,(protein kinase activity)	0
g5615.t1	hypothetical protein CPC735_019590	Coccidioides posadasii C735 delta SOWgp	46.53	1e-31
g5627.t1
g5676.t1
g5688.t1	hypothetical protein, variant	Blastomyces dermatitidis ATCC 26199	80.53	1e-54	0	GO:0005515,(protein binding)	0
g5737.t1	hypothetical protein T310_5008	Rasamsonia emersonii CBS 393.64	58.19	e-109	GO:0006807,(nitrogen compound metabolic process)	GO:0016810,(hydrolase activity, acting on carbon-nitrogen (but not peptide) bonds)	0
g5794.t1	predicted protein	Uncinocarpus reesii 1704	33.71	4e-12
g5795.t1
g5880.t1	conserved hypothetical protein	Histoplasma capsulatum G186AR	74.19	4e-73
g6031.t1
g6032.t1	protein kinase domain-containing protein	Blastomyces dermatitidis ATCC 18188	67.24	2e-16
g6051.t1	hypothetical protein AKAW_11146	Aspergillus kawachii IFO 4308	43.48	4e-91	GO:0006468,(protein phosphorylation)	GO:0005524,(ATP binding)GO:0004672,(protein kinase activity)	0
g6059.t1	hypothetical protein NECHADRAFT_42078	Nectria haematococca mpVI 77-13-4	34.37	1e-56	GO:0055114,(oxidation-reduction process)	GO:0016491,(oxidoreductase activity)GO:0050660,(flavin adenine dinucleotide binding)	0
g6060.t1	kynurenine 3-monooxygenase	Histoplasma capsulatum G186AR	58.16	e-153	0	GO:0071949,(FAD binding)	0
g6061.t1	BcNRPS1, nonribosomal peptide synthetase	Sclerotinia borealis F-4157	37.22	8e-24
g6062.t1	predicted protein	Histoplasma capsulatum H88	67.31	e-137
g6077.t1	hypothetical protein PFICI_05528	Pestalotiopsis fici W106-1	62.85	e-177	GO:0006066,(alcohol metabolic process)	GO:0004026,(alcohol O-acetyltransferase activity)	0
g6164.t1	hypothetical protein V495_06831	Pseudogymnoascus pannorum VKM F-4514 (FW-929)	47.13	2e-12
g6167.t1
g6180.t1
g6212.t1	hypothetical protein PADG_05571	Paracoccidioides brasiliensis Pb18	69.57	2e-29
g6227.t1	predicted protein	Histoplasma capsulatum NAm1	64.29	2e-65
g6231.t1
g6232.t1	similar to An07g04850	Aspergillus kawachii IFO 4308	58.97	e-118
g6260.t1	predicted protein	Blastomyces dermatitidis SLH14081	38.33	e-153
g6265.t1	conserved hypothetical protein	Histoplasma capsulatum H88	60.44	2e-27
g6294.t1	predicted protein	Histoplasma capsulatum NAm1	68.42	1e-51
g6295.t1	predicted protein	Histoplasma capsulatum NAm1	44.57	e-103
g6296.t1
g6306.t1	putative family methyltransferase protein	Eutypa lata UCREL1	40.57	1e-15
g6330.t1	hypothetical protein OIDMADRAFT_148550	Oidiodendron maius Zn	55.04	2e-71
g6333.t1	predicted protein	Blastomyces dermatitidis SLH14081	46.59	3e-14
g6352.t1	vacuolar H+/Ca2+ exchanger	Histoplasma capsulatum G186AR	72.73	7e-53
g6378.t1	hypothetical protein SMAC_02070	Sordaria macrospora k-hell	62.02	0	0	GO:0071949,(FAD binding)	0
g6381.t1	predicted protein	Aspergillus terreus NIH2624	28.39	2e-13
g6430.t1	predicted protein	Blastomyces dermatitidis SLH14081	60.42	1e-25
g6472.t1	conserved hypothetical protein	Histoplasma capsulatum H88	39.6	1e-66
g6512.t1
g6515.t1	aryl-alcohol dehydrogenase	Aspergillus niger CBS 513.88	46.86	3e-78
g6519.t1
g6663.t1
g6679.t1	4-hydroxyphenylpyruvate dioxygenase	Blastomyces dermatitidis ATCC 26199	66.95	3e-38
g6688.t1	conserved hypothetical protein	Histoplasma capsulatum G186AR	92.79	e-140
g6690.t1	predicted protein	Coccidioides immitis RS	35.19	1e-63
g6692.t1
g6699.t1	conserved hypothetical protein	Blastomyces dermatitidis SLH14081	92.78	1e-56
g6700.t1	predicted protein	Histoplasma capsulatum NAm1	47	e-155
g6701.t1
g6703.t1	hypothetical protein BDDG_09362, partial	Blastomyces dermatitidis ATCC 18188	89.61	1e-89
g6704.t1	conserved hypothetical protein	Histoplasma capsulatum G186AR	91.67	9e-62
g6710.t1	predicted protein	Histoplasma capsulatum NAm1	61.33	7e-22
g6741.t1	hypothetical protein PADG_07825	Paracoccidioides brasiliensis Pb18	32.39	6e-19
g6742.t1	hypothetical protein SS1G_12865	Sclerotinia sclerotiorum 1980	39.43	2e-44	0	GO:0003676,(nucleic acid binding)GO:0004523,(ribonuclease H activity)	0
g6743.t1	hypothetical protein PADG_07825	Paracoccidioides brasiliensis Pb18	31.64	4e-09
g6777.t1	hypothetical protein, variant	Blastomyces dermatitidis ATCC 26199	73.33	4e-88
g6781.t1
g6794.t1	asparagine synthase	Paracoccidioides sp. 'lutzii' Pb01	66.22	6e-22	GO:0006529,(asparagine biosynthetic process)	GO:0004066,(asparagine synthase (glutamine-hydrolyzing) activity)	0
g6803.t1
g6833.t1	conserved hypothetical protein	Blastomyces dermatitidis SLH14081	58.02	6e-17
g6852.t1	Coccidioides immitis RS		47.73	2e-97
g6939.t1	conserved hypothetical protein	Uncinocarpus reesii 1704	47.95	8e-07
g6956.t1
g6988.t1
g7024.t1	hypothetical protein AN7271.2	Aspergillus nidulans FGSC A4	33.61	2e-07
g7082.t1	hypothetical protein V492_00220, partial	Pseudogymnoascus pannorum VKM F-4246	31.78	5e-07
g7207.t1
g7222.t1	conserved hypothetical protein	Coccidioides posadasii str. Silveira	60.06	e-150
g7223.t1	hypothetical protein P875_00021637	Aspergillus parasiticus SU-1	48.8	3e-17
g7274.t1
g7285.t1
g7288.t1	hypothetical protein PITC_040870	Penicillium italicum	70.25	1e-54
g7341.t1	hypothetical protein PADG_05496	Paracoccidioides brasiliensis Pb18	56.49	0
g7342.t1	Aspergillus oryzae RIB40		46.73	e-172
g7360.t1	hypothetical protein BDDG_09784	Blastomyces dermatitidis ATCC 18188	90.8	e-116	GO:0006468,(protein phosphorylation)	GO:0004672,(protein kinase activity)GO:0005524,(ATP binding)	0
g7438.t1	conserved hypothetical protein	Histoplasma capsulatum G186AR	72.09	5e-31
g7444.t1	hypothetical protein, variant	Blastomyces dermatitidis ATCC 26199	94.74	e-130
g7462.t1	predicted protein	Histoplasma capsulatum NAm1	76.61	e-128
g7463.t1	predicted protein	Histoplasma capsulatum NAm1	61.28	0	GO:0015074,(DNA integration)	0	0
g7464.t1	predicted protein	Histoplasma capsulatum NAm1	46.27	1e-11
g7467.t1	predicted protein	Histoplasma capsulatum NAm1	61.6	0
g7470.t1	hypothetical protein AN2711.2	Aspergillus nidulans FGSC A4	40.16	3e-41	0	GO:0003676,(nucleic acid binding)GO:0004523,(ribonuclease H activity)	0
g7475.t1	CK1/CK1/CK1-D protein kinase	Microbotryum violaceum p1A1 Lamole	54.75	2e-93	GO:0006468,(protein phosphorylation)	GO:0004672,(protein kinase activity)GO:0005524,(ATP binding)	0
g7476.t1	conserved hypothetical protein	Blastomyces dermatitidis ER-3	87.8	7e-18
g7477.t1	hypothetical protein BDFG_08933	Blastomyces dermatitidis ATCC 26199	72.62	e-122	0	GO:0005524,(ATP binding)	0
g7478.t1	conserved hypothetical protein	Blastomyces dermatitidis SLH14081	46.39	4e-31
g7480.t1	conserved hypothetical protein	Blastomyces dermatitidis SLH14081	72.08	3e-68
g7484.t1	predicted protein	Histoplasma capsulatum NAm1	65.27	e-179
g7485.t1	predicted protein	Histoplasma capsulatum NAm1	57.84	0
g7486.t1	predicted protein	Histoplasma capsulatum NAm1	83.33	e-148	GO:0006355,(regulation of transcription, DNA-dependent)	GO:0003700,(sequence-specific DNA binding transcription factor activity)GO:0043565,(sequence-specific DNA binding)	0
g7491.t1	hypothetical protein BDDG_09519, partial	Blastomyces dermatitidis ATCC 18188	65.24	1e-56
g7494.t1
g7501.t1	conserved hypothetical protein	Histoplasma capsulatum G186AR	74.15	e-155
g7504.t1
g7515.t1	hypothetical protein PADG_07825	Paracoccidioides brasiliensis Pb18	39.29	2e-13
g7516.t1	reverse transcriptase	Beauveria bassiana ARSEF 2860	40	5e-46	0	GO:0003676,(nucleic acid binding)GO:0004523,(ribonuclease H activity)	0
g7520.t1	hypothetical protein PADG_07825	Paracoccidioides brasiliensis Pb18	31.66	9e-14
g7521.t1	hypothetical protein EV44_g4794	Erysiphe necator	38.89	5e-11
g7524.t1	conserved hypothetical protein	Coccidioides posadasii str. Silveira	38.55	9e-08
g7542.t1	conserved hypothetical protein	Histoplasma capsulatum H143	80	7e-91
g7553.t1
g7554.t1	alpha-glucosidase AgdA, putative	Arthroderma benhamiae CBS 112371	31.12	1e-28
g7578.t1	hypothetical protein EPUS_06279	Endocarpon pusillum Z07020	47.58	e-177
g7589.t1
g7600.t1	predicted protein	Histoplasma capsulatum NAm1	57.39	1e-52
g7602.t1	predicted protein	Histoplasma capsulatum NAm1	83.33	4e-53
g7604.t1	conserved hypothetical protein	Blastomyces dermatitidis ER-3	60.66	1e-96
g7607.t1	MYB DNA-binding domain-containing protein	Blastomyces dermatitidis SLH14081	61.86	4e-37
g7621.t1
g7622.t1	predicted protein	Histoplasma capsulatum NAm1	24.38	2e-31
g7636.t1	conserved hypothetical protein	Histoplasma capsulatum H143	79.45	2e-33
g7637.t1	predicted protein	Histoplasma capsulatum NAm1	85.95	3e-69
g7638.t1	conserved hypothetical protein	Histoplasma capsulatum NAm1	85.29	0
g7645.t1
g7649.t1	hypothetical protein BDBG_07240	Blastomyces dermatitidis SLH14081	56.9	3e-71	0	GO:0046983,(protein dimerization activity)	0
g7650.t1	conserved hypothetical protein	Histoplasma capsulatum NAm1	88.34	1e-98
g7659.t1	nitrogen metabolic regulation protein	Blastomyces dermatitidis SLH14081	49.27	2e-47
g7660.t1	hypothetical protein MBM_10038	Marssonina brunnea f. sp. 'multigermtubi' MB_m1	57.48	2e-78
g7661.t1
g7662.t1
g7663.t1
g7664.t1
g7671.t1	predicted protein	Histoplasma capsulatum NAm1	88.07	0
g7672.t1	predicted protein	Histoplasma capsulatum NAm1	86.78	9e-70
g7673.t1	conserved hypothetical protein	Histoplasma capsulatum H143	79.45	3e-33
g7678.t1	putative casein kinase i	Erysiphe necator	57.76	e-116	GO:0006468,(protein phosphorylation)	GO:0005524,(ATP binding)GO:0004672,(protein kinase activity)	0
g7684.t1	predicted protein	Coccidioides immitis RS	35.19	1e-63
g7686.t1
g7699.t1	predicted protein	Histoplasma capsulatum NAm1	85.95	3e-69
g7700.t1	conserved hypothetical protein	Histoplasma capsulatum NAm1	85.29	0
g7704.t1	predicted protein	Histoplasma capsulatum NAm1	86.11	2e-34
g7707.t1	predicted protein	Blastomyces dermatitidis SLH14081	64.36	7e-84
g7747.t1	hypothetical protein TRIVIDRAFT_40363	Trichoderma virens Gv29-8	58.7	1e-24
g7767.t1
g7768.t1	hypothetical protein MAC_00466	Metarhizium acridum CQMa 102	40.24	0
g7769.t1	hypothetical protein PEX2_085140	Penicillium expansum	41.39	1e-49
g7771.t1
g7897.t1	predicted protein	Histoplasma capsulatum NAm1	66.44	2e-59
g7980.t1
g8047.t1	predicted protein	Histoplasma capsulatum G186AR	41.67	2e-19
g8067.t1	hypothetical protein GLAREA_09133	Glarea lozoyensis ATCC 20868	43.8	3e-23
g8111.t1	putative rta1 domain protein	Neofusicoccum parvum UCRNP2	58.25	e-118	GO:0006950,(response to stress)	0	GO:0016021,(integral to membrane)
g8112.t1	hypothetical protein OIDMADRAFT_190387	Oidiodendron maius Zn	45.69	6e-95
g8122.t1	predicted protein	Histoplasma capsulatum NAm1	74.84	e-159
g8123.t1	predicted protein	Histoplasma capsulatum H88	47.4	1e-27
g8129.t1	predicted protein	Histoplasma capsulatum NAm1	76.99	e-119
g8132.t1	predicted protein	Histoplasma capsulatum H143	67.65	0
g8135.t1	conserved hypothetical protein	Histoplasma capsulatum G186AR	67.89	9e-76
g8138.t1	predicted protein	Histoplasma capsulatum NAm1	91.03	1e-46
g8142.t1
g8143.t1	predicted protein	Histoplasma capsulatum NAm1	69.51	3e-30
g8145.t1
g8156.t1	predicted protein	Histoplasma capsulatum NAm1	90.16	0
g8189.t1	CK1/CK1/CK1-D protein kinase	Microbotryum violaceum p1A1 Lamole	57.56	e-103	GO:0006468,(protein phosphorylation)	GO:0004672,(protein kinase activity)GO:0005524,(ATP binding)	0
g8193.t1	predicted protein	Coccidioides immitis RS	35.19	1e-63
g8195.t1
g8198.t1	predicted protein	Histoplasma capsulatum NAm1	94.12	e-126
g8199.t1	hypothetical protein HCAG_09347, partial	Histoplasma capsulatum NAm1	77.5	3e-10
g8207.t1	CurR	Aspergillus terreus	66.57	0	GO:0006355,(regulation of transcription, DNA-dependent)	GO:0008270,(zinc ion binding)GO:0000981,(sequence-specific DNA binding RNA polymerase II transcription factor activity)	GO:0005634,(nucleus)
g8209.t1	CURS1	Aspergillus terreus	58.89	3e-91
g8214.t1	conserved hypothetical protein	Paracoccidioides sp. 'lutzii' Pb01	50	3e-69
g8216.t1
g8219.t1	predicted protein	Histoplasma capsulatum NAm1	59.8	0	GO:0015074,(DNA integration)	0	0
g8220.t1	predicted protein	Histoplasma capsulatum NAm1	45.45	3e-10
g8224.t1
g8233.t1
g8244.t1	Cysteinyl-tRNA synthetase, partial	Rasamsonia emersonii CBS 393.64	53.35	e-123
g8246.t1	conserved hypothetical protein	Blastomyces dermatitidis SLH14081	62.25	e-115
g8305.t1	hypothetical protein PADG_07825	Paracoccidioides brasiliensis Pb18	30.65	9e-13
g8324.t1	hypothetical protein EV44_g3821	Erysiphe necator	42.86	2e-25	0	GO:0003676,(nucleic acid binding)GO:0004523,(ribonuclease H activity)	0
g8328.t1	hypothetical protein BDFG_03161	Blastomyces dermatitidis ATCC 26199	40.59	1e-48
g8344.t1	hypothetical protein PADG_12300	Paracoccidioides brasiliensis Pb18	54.55	3e-12
g8348.t1	hypothetical protein NECHADRAFT_75706	Nectria haematococca mpVI 77-13-4	30.18	1e-59
g8349.t1	C2H2 type zinc finger domain protein	Neosartorya fischeri NRRL 181	34.34	7e-83
g8352.t1
g8373.t1	inositol oxygenase	Blastomyces dermatitidis SLH14081	66.55	e-127	GO:0019310,(inositol catabolic process)GO:0055114,(oxidation-reduction process)	GO:0050113,(inositol oxygenase activity)GO:0005506,(iron ion binding)	GO:0005737,(cytoplasm)
g8382.t1	hypothetical protein CIMG_07578	Coccidioides immitis RS	42.62	6e-55
g8383.t1	P-loop containing nucleoside triphosphate hydrolase protein, partial	Gloeophyllum trabeum ATCC 11539	50.79	4e-09
g8393.t1
g8397.t1	hypothetical protein TRIATDRAFT_178036, partial	Trichoderma atroviride IMI 206040	60.56	e-132
g8407.t1
g8410.t1	hypothetical protein V497_06461	Pseudogymnoascus pannorum VKM F-4516 (FW-969)	55.23	0	GO:0005975,(carbohydrate metabolic process)	GO:0004553,(hydrolase activity, hydrolyzing O-glycosyl compounds)GO:0008061,(chitin binding)	0
g8458.t1	hypothetical protein AN8077.2	Aspergillus nidulans FGSC A4	64.65	1e-35
g8473.t1	fungal specific transcription factor, putative	Neosartorya fischeri NRRL 181	42.16	1e-39
g8474.t1	hypothetical protein AOR_1_1262184	Aspergillus oryzae RIB40	62.06	e-139
g8489.t1
g8519.t1	Coccidioides immitis RS		37.74	3e-26	GO:0006355,(regulation of transcription, DNA-dependent)	GO:0008270,(zinc ion binding)GO:0000981,(sequence-specific DNA binding RNA polymerase II transcription factor activity)	GO:0005634,(nucleus)
g8543.t1	predicted protein	Blastomyces dermatitidis SLH14081	80.28	8e-29
g8563.t1	Paracoccidioides brasiliensis Pb03		60.05	e-138
g8565.t1	predicted protein	Histoplasma capsulatum NAm1	80.89	0	0	GO:0005524,(ATP binding)	0
g8569.t1	conserved hypothetical protein	Blastomyces dermatitidis ER-3	72.03	4e-62
g8572.t1
g8589.t1	conserved hypothetical protein	Blastomyces dermatitidis SLH14081	63.29	e-149	GO:0006468,(protein phosphorylation)	GO:0005524,(ATP binding)GO:0004672,(protein kinase activity)	0
g8638.t1	conserved hypothetical protein	Histoplasma capsulatum H143	83.76	3e-67
g8639.t1	AAA family ATPase	Histoplasma capsulatum H143	63.79	e-154	0	GO:0005524,(ATP binding)	0
g8640.t1	hypothetical protein HIM_10739	Hirsutella minnesotensis 3608	39.05	6e-32
g8644.t1	conserved hypothetical protein	Histoplasma capsulatum G186AR	86.59	3e-45
g8672.t1
g8677.t1	N,N-dimethylglycine oxidase	Blastomyces dermatitidis SLH14081	85.42	4e-51
g8726.t1
g8730.t1	Paracoccidioides brasiliensis Pb03		57.5	e-102	GO:0006810,(transport)	GO:0005215,(transporter activity)	GO:0016020,(membrane)
g8731.t1	hypothetical protein PADG_07825	Paracoccidioides brasiliensis Pb18	34.17	6e-19
g8732.t1	hypothetical protein FOC4_g10000225	Fusarium oxysporum f. sp. cubense race 4	38.21	8e-42	0	GO:0003676,(nucleic acid binding)GO:0004523,(ribonuclease H activity)	0
g8756.t1	glucose-methanol-choline (gmc) oxidoreductase, putative	Byssochlamys spectabilis No. 5	80.57	0	GO:0055114,(oxidation-reduction process)	GO:0050660,(flavin adenine dinucleotide binding)GO:0016614,(oxidoreductase activity, acting on CH-OH group of donors)	0
g8757.t1
g8806.t1
g8841.t1	predicted protein	Histoplasma capsulatum NAm1	62.05	e-130
g8853.t1
g8854.t1
g8878.t1	conserved hypothetical protein	Histoplasma capsulatum NAm1	84.48	0
g8879.t1	predicted protein	Histoplasma capsulatum NAm1	86.78	9e-70
g8880.t1	conserved hypothetical protein	Histoplasma capsulatum H143	79.45	8e-34
g8882.t1	hypothetical protein PABG_06385	Paracoccidioides brasiliensis Pb03	60.42	3e-21
g8883.t1
g8884.t1	putative casein kinase i	Erysiphe necator	57.76	e-116	GO:0006468,(protein phosphorylation)	GO:0005524,(ATP binding)GO:0004672,(protein kinase activity)	0
g8887.t1	predicted protein	Histoplasma capsulatum NAm1	80.77	1e-18
g8904.t1	predicted protein	Histoplasma capsulatum NAm1	65.67	1e-23
g8921.t1
g8925.t1	hypothetical protein PABG_03994	Paracoccidioides brasiliensis Pb03	91.54	e-122
g8927.t1	hypothetical protein BDFG_05544	Blastomyces dermatitidis ATCC 26199	80.54	7e-83
g8931.t1	conserved hypothetical protein	Histoplasma capsulatum H88	79.75	e-134
g8932.t1
g8935.t1
g8936.t1	predicted protein	Histoplasma capsulatum NAm1	82.12	2e-84
g8937.t1	predicted protein	Histoplasma capsulatum NAm1	69.07	3e-91
g8969.t1
g8973.t1
g8981.t1
g9010.t1	conserved hypothetical protein	Histoplasma capsulatum H143	43.36	e-128
g9046.t1
g9068.t1	hypothetical protein BDFG_00384	Blastomyces dermatitidis ATCC 26199	67.11	2e-28
g9089.t1	conserved hypothetical protein	Histoplasma capsulatum H88	67.02	0
g9094.t1	predicted protein	Histoplasma capsulatum G186AR	49.76	4e-56
g9097.t1	hypothetical protein, variant	Capronia semiimmersa	58.42	1e-26
g9105.t1
g9106.t1	predicted protein	Histoplasma capsulatum NAm1	91.35	5e-62
g9107.t1	putative casein kinase i	Erysiphe necator	57.76	e-116	GO:0006468,(protein phosphorylation)	GO:0005524,(ATP binding)GO:0004672,(protein kinase activity)	0
g9112.t1	conserved hypothetical protein	Histoplasma capsulatum H143	77.74	e-136
g9126.t1
g9167.t1	conserved hypothetical protein	Blastomyces dermatitidis SLH14081	25.42	2e-14
g9170.t1	conserved hypothetical protein	Histoplasma capsulatum H88	71.47	0
g9176.t1	predicted protein	Histoplasma capsulatum NAm1	66.4	1e-43
g9177.t1	casein kinase I	Chlamydomonas reinhardtii	56.28	7e-86	GO:0006468,(protein phosphorylation)	GO:0004672,(protein kinase activity)GO:0005524,(ATP binding)	0
g9181.t1	predicted protein	Coccidioides immitis RS	32.89	5e-53
g9184.t1	conserved hypothetical protein	Histoplasma capsulatum G186AR	44.53	2e-48
g9186.t1
