# Supplementary material for: Genomics and Comparative Genomic Analyses Provide Insight into the Taxonomy and Pathogenic Potential of Novel Emmonsia Pathogens
Source: Front Cell Infect Microbiol. 2017 Mar 31;7:105. doi: 10.3389/fcimb.2017.00105 (PMC5374152; doi:10.3389/fcimb.2017.00105)
Supplement: Supplementary file 5 [file DataSheet6.xls]

## Sheet: Sheet1
Supplementary Data 6. Comparison of the Pfam domians of Emmonsia sp. 5z489 with its closely related Emmonsia species.
Pfam Accession	Pfam Description	Emmonsia sp. 5z489	Emmonsia sp. CAC-2015a	E. crescens UAMH 3008	E. parva UAMH 139
PF00454.25	PI3_PI4_kinase	9	9	8	9
PF04922.10	DIE2_ALG10	1	1	1	1
PF03485.14	Arg_tRNA_synt_N	0	1	0	0
PF14560.4	Ubiquitin_2	1	1	1	1
PF10297.7	Hap4_Hap_bind	1	1	1	1
PF14222.4	MOR2-PAG1_N	1	1	1	1
PF08068.10	DKCLD	1	1	1	1
PF03403.11	PAF-AH_p_II	1	1	1	1
PF10295.7	DUF2406	1	1	1	1
PF16879.3	Sin3a_C	1	2	1	1
PF16212.3	PhoLip_ATPase_C	4	4	4	4
PF08698.9	Fcf2	1	1	1	1
PF07247.10	AATase	3	2	1	1
PF10180.7	DUF2373	1	1	1	1
PF00211.18	Guanylate_cyc	1	1	1	1
PF10293.7	DUF2405	1	1	1	1
PF01268.17	FTHFS	1	1	1	0
PF05669.10	Med31	1	1	1	1
PF01509.16	TruB_N	2	2	2	1
PF13434.4	K_oxygenase	1	1	1	1
PF00871.15	Acetate_kinase	1	1	1	1
PF00298.17	Ribosomal_L11	2	2	2	2
PF08617.8	CGI-121	1	1	1	0
PF04418.10	DUF543	0	0	1	1
PF14288.4	FKS1_dom1	1	1	1	1
PF01974.15	tRNA_int_endo	2	2	2	1
PF08071.10	RS4NT	1	1	1	1
PF12900.5	Pyridox_ox_2	2	1	2	2
PF08615.9	RNase_H2_suC	1	1	1	1
PF00567.22	TUDOR	1	1	1	1
PF05557.11	MAD	1	1	1	1
PF09384.8	UTP15_C	1	1	1	0
PF05368.11	NmrA	12	9	13	11
PF03849.12	Tfb2	1	1	1	1
PF09451.8	ATG27	2	1	1	1
PF03133.13	TTL	1	1	1	1
PF03645.11	Tctex-1	1	1	1	1
PF07994.10	NAD_binding_5	1	1	1	1
PF08669.9	GCV_T_C	1	1	1	1
PF14226.4	DIOX_N	9	7	6	9
PF02152.16	FolB	1	1	1	1
PF08016.10	PKD_channel	0	1	0	0
PF07297.10	DPM2	1	1	1	1
PF15879.3	MWFE	0	1	1	1
PF00245.18	Alk_phosphatase	2	2	2	2
PF01253.20	SUI1	3	3	3	2
PF02866.16	Ldh_1_C	2	2	2	2
PF04135.10	Nop10p	0	1	1	0
PF07986.10	TBCC	1	1	1	1
PF10338.7	DUF2423	1	1	1	1
PF09362.8	DUF1996	2	2	3	2
PF00596.19	Aldolase_II	5	4	5	5
PF09949.7	DUF2183	3	3	3	3
PF00117.26	GATase	8	8	8	8
PF08605.8	Rad9_Rad53_bind	1	1	1	0
PF16508.3	NIBRIN_BRCT_II	1	1	0	1
PF06911.10	Senescence	1	1	1	1
PF15460.4	SAS4	1	1	1	0
PF07217.9	Het-C	3	2	2	1
PF15985.3	KH_6	1	1	1	1
PF04893.15	Yip1	2	1	2	1
PF00092.26	VWA	2	3	1	1
PF02181.21	FH2	1	0	1	1
PF01287.18	eIF-5a	2	2	2	2
PF00832.18	Ribosomal_L39	0	0	1	1
PF00350.21	Dynamin_N	11	8	15	9
PF05773.20	RWD	5	5	5	4
PF12539.6	Csm1	1	1	1	1
PF10342.7	GPI-anchored	5	5	5	5
PF03600.14	CitMHS	1	0	1	2
PF08825.8	E2_bind	1	1	1	1
PF01699.22	Na_Ca_ex	10	12	9	8
PF05625.9	PAXNEB	1	1	1	1
PF02290.13	SRP14	1	1	1	1
PF06984.11	MRP-L47	1	1	1	1
PF00011.19	HSP20	2	2	1	0
PF04479.11	RTA1	12	7	9	8
PF00547.16	Urease_gamma	1	0	1	1
PF05843.12	Suf	1	1	1	1
PF12739.5	TRAPPC-Trs85	1	1	1	1
PF05008.13	V-SNARE	1	1	1	1
PF10446.7	DUF2457	1	1	1	1
PF02894.15	GFO_IDH_MocA_C	3	3	1	1
PF04926.13	PAP_RNA-bind	1	1	1	1
PF00626.20	Gelsolin	3	3	3	3
PF01803.14	LIM_bind	1	1	1	1
PF01031.18	Dynamin_M	8	7	10	8
PF10444.7	Nbl1_Borealin_N	1	1	1	1
PF01428.14	zf-AN1	2	3	3	3
PF00892.18	EamA	2	2	2	1
PF01494.17	FAD_binding_3	21	15	17	18
PF04148.11	Erv26	1	1	1	1
PF01967.19	MoaC	1	1	1	0
PF14392.4	zf-CCHC_4	0	1	0	2
PF13515.4	FUSC_2	2	2	2	1
PF09329.9	zf-primase	1	1	1	1
PF12397.6	U3snoRNP10	1	1	1	1
PF04566.11	RNA_pol_Rpb2_4	2	2	2	1
PF10336.7	DUF2420	1	1	1	1
PF17035.3	BET	2	2	2	2
PF01773.18	Nucleos_tra2_N	1	1	1	1
PF02005.14	TRM	2	2	3	2
PF05653.12	Mg_trans_NIPA	4	4	4	4
PF05970.12	PIF1	1	1	2	2
PF16916.3	ZT_dimer	2	1	2	2
PF10361.7	DUF2434	2	1	1	1
PF01496.17	V_ATPase_I	1	1	1	1
PF09337.8	zf-H2C2	1	1	1	1
PF00091.23	Tubulin	4	4	4	3
PF16686.3	POT1PC	1	1	1	1
PF12735.5	Trs65	1	1	1	1
PF02064.13	MAS20	1	1	1	1
PF04683.11	Proteasom_Rpn13	1	1	1	1
PF00476.18	DNA_pol_A	1	1	1	1
PF01599.17	Ribosomal_S27	1	1	1	1
PF08030.10	NAD_binding_6	8	7	12	5
PF02836.15	Glyco_hydro_2_C	1	1	1	1
PF03847.11	TFIID_20kDa	1	1	1	0
PF00013.27	KH_1	20	21	22	20
PF01498.16	HTH_Tnp_Tc3_2	2	0	0	0
PF02558.14	ApbA	4	3	3	5
PF06127.9	DUF962	1	1	1	1
PF05186.11	Dpy-30	1	1	1	1
PF04750.12	Far-17a_AIG1	1	1	0	2
PF10252.7	PP28	1	1	1	0
PF04006.10	Mpp10	1	1	1	1
PF05176.12	ATP-synt_10	1	1	1	1
PF03871.12	RNA_pol_Rpb5_N	1	1	1	1
PF08309.9	LVIVD	2	2	2	2
PF01644.15	Chitin_synth_1	3	3	3	2
PF00471.18	Ribosomal_L33	0	1	1	0
PF12719.5	Cnd3	1	1	1	1
PF06632.10	XRCC4	1	0	1	1
PF08216.9	CTNNBL	1	2	1	1
PF12821.5	ThrE_2	1	1	1	1
PF00188.24	CAP	2	2	2	2
PF14228.4	MOR2-PAG1_mid	3	3	3	3
PF08214.9	HAT_KAT11	1	2	1	1
PF08147.10	DBP10CT	1	1	1	1
PF04258.11	Peptidase_A22B	2	1	2	2
PF05729.10	NACHT	13	3	12	14
PF00339.27	Arrestin_N	3	3	4	3
PF02222.20	ATP-grasp	1	1	1	1
PF04934.12	Med6	1	1	1	1
PF02826.17	2-Hacid_dh_C	10	10	11	11
PF00628.27	PHD	11	11	11	10
PF09248.8	DUF1965	1	1	1	1
PF01694.20	Rhomboid	3	2	3	2
PF06012.10	DUF908	1	1	1	0
PF04667.15	Endosulfine	1	1	1	1
PF09261.9	Alpha-mann_mid	1	1	1	1
PF10224.7	DUF2205	2	1	1	1
PF01344.23	Kelch_1	4	1	2	2
PF00742.17	Homoserine_dh	1	1	1	1
PF14204.4	Ribosomal_L18_c	1	1	1	1
PF12831.5	FAD_oxidored	0	0	1	0
PF00411.17	Ribosomal_S11	2	2	2	2
PF16487.3	ArgoMid	1	1	1	1
PF04163.10	Tht1	1	1	1	1
PF02812.16	ELFV_dehydrog_N	1	1	1	1
PF07047.10	OPA3	1	1	1	1
PF15458.4	NTR2	1	1	1	1
PF05063.12	MT-A70	1	1	1	1
PF08726.8	EFhand_Ca_insen	1	1	1	1
PF08633.8	Rox3	1	1	1	1
PF16399.3	Aquarius_N	1	1	1	1
PF02880.14	PGM_PMM_III	2	2	2	0
PF12814.5	Mcp5_PH	2	2	2	2
PF06985.9	HET	9	6	8	8
PF01035.18	DNA_binding_1	2	2	2	1
PF15456.4	Uds1	2	2	2	2
PF08084.9	PROCT	1	1	1	1
PF12972.5	NAGLU_C	1	1	0	1
PF07757.11	AdoMet_MTase	1	1	1	1
PF03815.17	LCCL	1	1	1	1
PF05033.14	Pre-SET	0	1	1	1
PF03074.14	GCS	1	1	1	2
PF12271.6	Chs3p	2	2	2	2
PF16892.3	CHS5_N	1	1	1	1
PF02096.18	60KD_IMP	2	2	2	2
PF04161.11	Arv1	1	1	1	1
PF01781.16	Ribosomal_L38e	1	1	1	1
PF00213.16	OSCP	1	1	1	1
PF01074.20	Glyco_hydro_38	1	1	1	1
PF11754.6	Velvet	6	9	4	3
PF10193.7	Telomere_reg-2	1	1	1	1
PF12921.5	ATP13	1	1	1	1
PF13230.4	GATase_4	1	1	1	0
PF03937.14	Sdh5	1	1	1	1
PF00705.16	PCNA_N	1	1	1	1
PF08920.8	SF3b1	1	1	1	1
PF05712.11	MRG	1	1	1	1
PF03639.11	Glyco_hydro_81	1	1	1	1
PF07989.9	Cnn_1N	2	2	2	1
PF02410.13	RsfS	1	1	1	1
PF08728.8	CRT10	2	1	2	1
PF01424.20	R3H	4	4	3	3
PF04679.13	DNA_ligase_A_C	3	3	3	3
PF08367.9	M16C_assoc	1	1	1	1
PF00370.19	FGGY_N	4	3	4	2
PF10273.7	WGG	1	1	1	1
PF03152.12	UFD1	2	2	2	2
PF08644.9	SPT16	1	1	1	1
PF08696.9	Dna2	1	1	1	1
PF05032.10	Spo12	1	1	1	1
PF00338.20	Ribosomal_S10	2	2	2	1
PF00179.24	UQ_con	22	22	20	19
PF02833.12	DHHA2	1	1	1	1
PF12584.6	TRAPPC10	1	1	1	0
PF01652.16	IF4E	3	3	3	3
PF00709.19	Adenylsucc_synt	1	2	1	1
PF02450.13	LCAT	3	1	1	1
PF04427.16	Brix	5	5	5	5
PF04088.11	Peroxin-13_N	1	1	1	1
PF10395.7	Utp8	1	1	1	1
PF02772.14	S-AdoMet_synt_M	1	1	1	1
PF07189.9	SF3b10	1	1	1	1
PF00456.19	Transketolase_N	1	2	1	2
PF13393.4	tRNA-synt_His	2	2	2	2
PF03439.11	Spt5-NGN	1	1	0	0
PF00215.22	OMPdecase	2	2	2	2
PF03378.13	CAS_CSE1	1	2	1	1
PF00814.23	Peptidase_M22	2	3	2	2
PF06657.11	Cep57_MT_bd	1	1	1	1
PF16188.3	Peptidase_M24_C	1	1	1	1
PF08022.10	FAD_binding_8	11	6	10	5
PF00755.18	Carn_acyltransf	2	3	2	0
PF08375.9	Rpn3_C	1	1	1	1
PF02617.15	ClpS	1	1	1	1
PF16528.3	Exo84_C	1	1	1	1
PF08242.10	Methyltransf_12	4	2	3	3
PF11022.6	DUF2611	1	1	1	1
PF06249.10	EutQ	1	1	1	0
PF09825.7	BPL_N	1	1	0	1
PF01992.14	vATP-synt_AC39	1	0	1	1
PF08783.9	DWNN	1	1	1	1
PF13639.4	zf-RING_2	13	14	15	13
PF12717.5	Cnd1	1	1	1	1
PF00348.15	polyprenyl_synt	4	3	3	4
PF01145.23	Band_7	5	5	5	5
PF04181.11	RPAP2_Rtr1	1	0	1	1
PF02213.14	GYF	2	2	2	1
PF00646.31	F-box	23	10	9	9
PF04733.12	Coatomer_E	1	1	1	1
PF08293.9	MRP-S33	1	1	1	1
PF03540.11	TFIID_30kDa	1	1	1	0
PF12768.5	Rax2	1	1	1	1
PF08122.10	NDUF_B12	0	2	1	1
PF14500.4	MMS19_N	1	1	2	1
PF17168.2	DUF5127	1	1	1	1
PF00834.17	Ribul_P_3_epim	1	1	1	1
PF01465.18	GRIP	1	1	1	1
PF07000.9	DUF1308	1	1	1	1
PF08640.9	U3_assoc_6	1	1	1	1
PF00612.25	IQ	3	5	3	3
PF10744.7	Med1	1	1	1	1
PF00155.19	Aminotran_1_2	17	17	16	16
PF08297.9	U3_snoRNA_assoc	1	1	1	1
PF02100.15	ODC_AZ	1	1	1	1
PF08642.8	Rxt3	1	1	1	1
PF09351.8	DUF1993	1	1	1	1
PF00707.20	IF3_C	1	1	1	1
PF09325.8	Vps5	3	3	3	3
PF00096.24	zf-C2H2	5	8	9	5
PF07926.10	TPR_MLP1_2	1	1	1	0
PF13714.4	PEP_mutase	2	1	2	1
PF03417.14	AAT	1	1	1	1
PF14429.4	DOCK-C2	1	1	1	1
PF12230.6	PRP21_like_P	1	1	2	0
PF05348.9	UMP1	1	1	1	1
PF12709.5	Kinetocho_Slk19	1	1	1	1
PF03221.14	HTH_Tnp_Tc5	1	1	1	1
PF16190.3	E1_FCCH	1	1	1	1
PF05433.13	Rick_17kDa_Anti	1	1	1	0
PF05346.9	DUF747	1	1	1	1
PF12853.5	NADH_u_ox_C	1	1	1	1
PF08543.10	Phos_pyr_kin	2	2	2	2
PF13414.4	TPR_11	2	2	2	3
PF08058.9	NPCC	1	1	1	1
PF08285.9	DPM3	1	1	1	1
PF01015.16	Ribosomal_S3Ae	1	1	1	1
PF00569.15	ZZ	7	6	8	8
PF02219.15	MTHFR	2	3	2	2
PF00939.17	Na_sulph_symp	1	1	1	0
PF00187.17	Chitin_bind_1	3	2	2	0
PF13637.4	Ank_4	17	8	13	16
PF04042.14	DNA_pol_E_B	3	3	3	3
PF04457.10	DUF504	1	1	1	1
PF00673.19	Ribosomal_L5_C	2	2	2	2
PF01990.15	ATP-synt_F	1	1	1	1
PF07975.10	C1_4	1	1	1	0
PF14737.4	DUF4470	1	1	1	0
PF06101.9	DUF946	1	2	2	1
PF04129.10	Vps52	1	1	1	0
PF04840.10	Vps16_C	1	1	1	1
PF04048.12	Sec8_exocyst	1	1	1	0
PF05891.10	Methyltransf_PK	1	2	1	1
PF00444.16	Ribosomal_L36	0	0	1	0
PF08567.9	PH_TFIIH	0	1	1	1
PF12862.5	ANAPC5	1	1	1	1
PF12110.6	Nup96	1	1	1	1
PF07738.11	Sad1_UNC	3	2	1	1
PF04137.13	ERO1	1	1	1	1
PF08569.9	Mo25	1	1	1	1
PF10354.7	DUF2431	1	2	1	1
PF13718.4	GNAT_acetyltr_2	1	1	1	1
PF10509.7	GalKase_gal_bdg	1	1	1	1
PF03456.16	uDENN	2	2	2	2
PF05285.10	SDA1	1	2	1	1
PF02296.14	Alpha_adaptin_C	1	1	1	1
PF17048.3	Ceramidse_alk_C	1	1	1	1
PF00438.18	S-AdoMet_synt_N	1	1	1	1
PF16192.3	PMT_4TMC	3	3	3	3
PF03364.18	Polyketide_cyc	1	1	1	0
PF08797.9	HIRAN	2	2	2	2
PF00310.19	GATase_2	1	1	1	1
PF05719.9	GPP34	1	1	1	1
PF12624.5	Chorein_N	1	1	1	1
PF15630.4	CENP-S	1	1	1	1
PF08767.9	CRM1_C	1	1	1	1
WWbp	1	1	1	1	1
PF11957.6	efThoc1	1	1	1	1
PF09340.8	NuA4	1	1	1	1
PF01323.18	DSBA	3	2	3	2
PF01451.19	LMWPc	1	0	1	1
PF03454.13	MoeA_C	1	1	1	1
PF05088.10	Bac_GDH	1	1	1	0
PF03986.11	Autophagy_N	1	1	1	1
PF13323.4	HPIH	1	1	0	0
PF10186.7	Atg14	2	2	1	2
PF08799.9	PRP4	2	2	2	2
PF10290.7	DUF2403	1	1	1	1
PF03366.14	YEATS	2	2	2	2
PF10681.7	Rot1	1	1	1	1
PF14138.4	COX16	1	1	1	1
PF03200.14	Glyco_hydro_63	1	1	1	1
PF03232.11	COQ7	1	1	1	1
PF08238.10	Sel1	34	30	29	20
PF01274.20	Malate_synthase	1	2	1	0
Transaldolase	1	1	1	1	0
PF11699.6	CENP-C_C	1	1	1	1
PF00412.20	LIM	9	9	10	10
PF10032.7	Pho88	1	1	1	1
PF12134.6	PRP8_domainIV	1	1	1	1
PF07558.9	Shugoshin_N	1	1	1	1
PF00448.20	SRP54	2	2	2	1
PF00692.17	dUTPase	1	1	1	1
PF04515.10	Choline_transpo	2	2	2	2
PF02921.12	UCR_TM	1	1	1	1
PF08584.9	Ribonuc_P_40	1	1	1	1
PF16752.3	TBCC_N	1	1	0	0
PF00130.20	C1_1	2	3	3	0
PF12612.6	TFCD_C	1	2	1	1
PF13621.4	Cupin_8	4	4	4	3
PF01302.23	CAP_GLY	4	4	4	3
PF01536.14	SAM_decarbox	1	1	1	1
PF02656.13	DUF202	6	4	7	6
PF11309.6	DUF3112	1	1	1	1
PF06032.10	DUF917	1	1	1	1
PF02939.14	UcrQ	1	1	1	1
PF04081.11	DNA_pol_delta_4	1	1	1	1
PF13840.4	ACT_7	2	3	2	2
PF08079.10	Ribosomal_L30_N	1	1	1	1
PF09507.8	CDC27	1	1	1	1
PF10000.7	ACT_3	1	0	1	1
PF00121.16	TIM	2	2	2	1
PF00702.24	Hydrolase	11	10	10	8
PF04681.10	Bys1	2	2	2	1
PF09428.8	DUF2011	1	1	1	1
PF00977.19	His_biosynth	2	3	2	2
PF00366.18	Ribosomal_S17	2	2	2	1
PF00175.19	NAD_binding_1	9	9	9	8
PF12456.6	hSac2	1	1	1	1
PF01780.17	Ribosomal_L37ae	1	1	1	1
PF01070.16	FMN_dh	4	5	4	4
PF12192.6	CBP	2	1	1	0
PF13862.4	BCIP	1	1	1	1
PF01244.19	Peptidase_M19	3	1	2	2
PF12009.6	Telomerase_RBD	1	1	1	1
PF01368.18	DHH	1	0	0	0
PF16503.3	zn-ribbon_14	1	1	1	1
PF01191.17	RNA_pol_Rpb5_C	1	1	1	1
PF05089.10	NAGLU	1	1	0	1
PF02391.15	MoaE	1	1	1	0
PF05664.9	DUF810	1	1	1	1
PF02463.17	SMC_N	6	6	5	6
PF07749.10	ERp29	1	1	1	1
PF02115.15	Rho_GDI	1	1	1	1
PF06741.11	LsmAD	1	1	1	0
PF12698.5	ABC2_membrane_3	1	0	0	3
PF09810.7	Exo5	1	2	1	1
PF09802.7	Sec66	1	1	1	1
PF04133.12	Vps55	1	1	1	1
PF08389.10	Xpo1	4	4	4	3
PF03719.13	Ribosomal_S5_C	2	3	2	2
PF01321.16	Creatinase_N	3	3	3	3
PF13625.4	Helicase_C_3	1	1	1	1
PF16746.3	BAR_3	4	2	2	2
PF16093.3	PAC4	0	1	1	1
PF03525.12	Meiotic_rec114	0	1	0	0
PF07080.9	DUF1348	1	1	1	1
PF09402.8	MSC	1	1	1	1
PF03147.12	FDX-ACB	1	1	1	0
PF03911.14	Sec61_beta	1	1	1	1
PF01189.15	Methyltr_RsmB-F	2	2	2	3
PF00056.21	Ldh_1_N	2	2	2	2
PF10232.7	Med8	1	1	1	1
PF14197.4	Cep57_CLD_2	1	1	1	1
PF14378.4	PAP2_3	3	3	4	4
PF05648.12	PEX11	3	3	3	4
PF01504.16	PIP5K	2	2	2	2
PF01261.22	AP_endonuc_2	3	2	4	4
PF01142.16	TruD	1	1	1	1
PF07534.14	TLD	3	3	3	2
PF08193.9	INO80_Ies4	1	1	2	0
PF00701.20	DHDPS	4	4	2	3
PF02615.12	Ldh_2	1	4	1	2
PF03162.11	Y_phosphatase2	1	1	1	1
PF00694.17	Aconitase_C	4	4	4	2
PF12013.6	DUF3505	2	0	0	0
PF01205.17	UPF0029	1	1	1	1
PF06968.11	BATS	1	1	1	1
PF08660.9	Alg14	2	2	2	2
PF08501.9	Shikimate_dh_N	1	1	0	0
PF00696.26	AA_kinase	3	4	3	2
PF14853.4	Fis1_TPR_C	1	0	1	1
PF03542.14	Tuberin	1	1	1	1
PF07650.15	KH_2	1	1	0	1
PF00682.17	HMGL-like	4	4	4	2
PF04248.10	NTP_transf_9	1	1	0	1
PF10443.7	RNA12	1	1	1	1
PF01168.18	Ala_racemase_N	2	2	2	0
PF02469.20	Fasciclin	5	4	4	5
PF01676.16	Metalloenzyme	1	1	1	1
PF01423.20	LSM	16	13	16	15
PF04824.14	Rad21_Rec8	1	1	1	1
PF03095.13	PTPA	2	2	2	2
PF06703.9	SPC25	1	1	1	1
PF01207.15	Dus	4	4	3	3
Rapamycin_bind	1	1	1	1	1
PF10441.7	Urb2	1	1	1	1
PF13812.4	PPR_3	4	4	5	4
PF09419.8	PGP_phosphatase	1	1	1	1
PF01532.18	Glyco_hydro_47	8	7	8	8
PF07971.10	Glyco_hydro_92	1	1	2	1
PF16969.3	SRP68	1	1	1	1
PF13449.4	Phytase-like	1	1	1	1
PF10540.7	Membr_traf_MHD	1	1	1	1
PF13688.4	Reprolysin_5	1	1	1	1
PF08654.8	DASH_Dad2	0	1	1	1
PF13299.4	CPSF100_C	1	1	1	1
PF00810.16	ER_lumen_recept	1	1	1	1
PF04869.12	Uso1_p115_head	1	1	1	1
PF10230.7	LIDHydrolase	1	1	1	2
PF00571.26	CBS	12	14	14	13
PF08619.8	Nha1_C	1	1	1	0
PF01409.18	tRNA-synt_2d	3	3	3	1
PF02179.14	BAG	1	1	1	1
PF03746.14	LamB_YcsF	1	1	1	1
PF09757.7	Arb2	1	1	1	1
PF01765.17	RRF	1	1	1	1
PF09420.8	Nop16	1	1	1	1
PF13894.4	zf-C2H2_4	1	1	1	1
PF10451.7	Stn1	1	1	1	0
PF05132.12	RNA_pol_Rpc4	1	1	0	1
PF01595.18	DUF21	1	1	1	1
PF03463.13	eRF1_1	2	2	2	1
PF00917.24	MATH	1	1	2	2
PF10330.7	Stb3	1	1	1	1
PF00653.19	BIR	2	2	2	2
PF09759.7	Atx10homo_assoc	1	1	1	1
PF00270.27	DEAD	47	47	43	39
PF08033.10	Sec23_BS	3	3	3	3
PF14602.4	Hexapep_2	1	3	0	1
PF11312.6	Methyltransf_34	1	1	1	1
PF09424.8	YqeY	1	0	1	1
PF01798.16	Nop	3	3	3	3
PF05277.10	DUF726	2	2	2	2
PF00830.17	Ribosomal_L28	1	1	1	1
PF05190.16	MutS_IV	3	3	3	3
PF07728.12	AAA_5	10	9	10	10
PF14604.4	SH3_9	6	5	4	4
PF05821.9	NDUF_B8	1	1	1	1
PF17125.3	Methyltr_RsmF_N	1	1	1	1
PF02996.15	Prefoldin	2	2	2	2
PF13921.4	Myb_DNA-bind_6	7	7	7	5
PF01738.16	DLH	4	3	4	4
PF12146.6	Hydrolase_4	2	2	2	2
PF16842.3	RRM_occluded	1	1	1	0
PF01256.15	Carb_kinase	1	1	1	0
PF03467.13	Smg4_UPF3	1	1	1	1
PF01704.16	UDPGP	2	2	2	1
PF10305.7	Fmp27_SW	1	1	1	1
PF05188.15	MutS_II	5	5	5	4
PF15413.4	PH_11	1	1	1	1
PF12937.5	F-box-like	15	23	20	18
PF14608.4	zf-CCCH_2	5	5	5	5
PF01813.15	ATP-synt_D	1	1	1	1
PF11785.6	Aft1_OSA	1	1	1	1
PF08743.8	Nse4_C	1	1	1	1
PF00610.19	DEP	4	4	3	3
PF15411.4	PH_10	2	2	1	1
PF12720.5	DUF3807	1	1	1	1
PF10307.7	DUF2410	1	1	0	0
PF04065.13	Not3	1	1	1	1
PF15377.4	DUF4604	1	1	0	1
PF00293.26	NUDIX	9	10	8	7
PF10558.7	MTP18	1	0	1	1
PF00433.22	Pkinase_C	3	3	3	3
PF08588.8	DUF1769	1	1	1	0
PF12352.6	V-SNARE_C	3	3	3	2
PF12722.5	Hid1	1	1	1	1
PF09729.7	Gti1_Pac2	3	3	3	3
PF12767.5	SAGA-Tad1	1	1	1	1
PF13931.4	Microtub_bind	1	1	1	1
PF12328.6	Rpp20	1	1	1	1
PF00995.21	Sec1	4	4	3	5
PF00928.19	Adap_comp_sub	4	4	4	3
PF14666.4	RICTOR_M	1	1	1	1
PF05833.9	FbpA	2	2	2	1
PF04101.14	Glyco_tran_28_C	1	1	1	1
PF01380.20	SIS	3	3	3	3
PF10369.7	ALS_ss_C	1	1	1	1
PF08646.8	Rep_fac-A_C	1	1	1	1
PF08632.8	Zds_C	1	1	1	1
PF03061.20	4HBT	10	10	9	7
PF00316.18	FBPase	1	1	1	1
PF12955.5	DUF3844	1	1	1	1
PF02919.13	Topoisom_I_N	1	1	1	1
PF03959.11	FSH1	3	3	3	3
PF04053.12	Coatomer_WDAD	2	2	2	2
PF08032.10	SpoU_sub_bind	1	1	1	1
PF14806.4	Coatomer_b_Cpla	1	1	1	1
PF06645.11	SPC12	1	0	1	1
PF05529.10	Bap31	1	1	1	1
PF12808.5	Mto2_bdg	2	2	2	0
PF16507.3	BLM10_mid	1	1	1	1
PF16643.3	cNMPbd_u2	1	1	1	0
PF07934.10	OGG_N	1	1	1	1
PF04096.12	Nucleoporin2	1	1	1	1
PF02776.16	TPP_enzyme_N	5	5	5	4
PF03947.16	Ribosomal_L2_C	2	2	2	2
PF04560.18	RNA_pol_Rpb2_7	3	3	3	2
PF01264.19	Chorismate_synt	1	1	1	1
PF00268.19	Ribonuc_red_sm	1	1	1	1
PF16641.3	CLIP1_ZNF	0	0	1	0
PF03637.15	Mob1_phocein	3	3	3	3
PF00185.22	OTCace	2	2	2	2
PF11789.6	zf-Nse	1	1	0	1
PF06367.14	Drf_FH3	1	1	0	0
PF15405.4	PH_5	2	2	2	2
PF06415.11	iPGM_N	1	1	1	1
PF14824.4	Sirohm_synth_M	2	2	2	2
PF10303.7	DUF2408	1	2	2	2
PF05920.9	Homeobox_KN	2	2	2	2
PF00583.23	Acetyltransf_1	23	19	25	20
PF02403.20	Seryl_tRNA_N	1	1	1	0
PF04959.11	ARS2	1	1	1	0
PF04034.11	DUF367	1	1	2	1
PF08159.10	NUC153	2	2	2	2
PF11787.6	Aft1_HRR	1	1	1	1
PF00240.21	ubiquitin	11	11	11	11
PF10775.7	ATP_sub_h	1	1	1	1
PF04564.13	U-box	2	2	2	2
PF14523.4	Syntaxin_2	1	1	1	1
PF01557.16	FAA_hydrolase	4	3	4	2
PF02770.17	Acyl-CoA_dh_M	15	13	13	12
PF05615.11	THOC7	1	2	1	1
PF01883.17	DUF59	1	1	1	0
PF13510.4	Fer2_4	1	1	0	0
PF16124.3	RecQ_Zn_bind	2	1	2	2
PF03879.12	Cgr1	1	1	1	1
PF01111.17	CKS	1	1	1	1
PF12348.6	CLASP_N	2	2	2	2
PF04098.13	Rad52_Rad22	1	1	1	1
PF06417.10	DUF1077	1	1	1	1
PF08320.10	PIG-X	1	1	1	1
PF13917.4	zf-CCHC_3	1	3	1	2
PF00909.19	Ammonium_transp	1	1	1	1
PF00416.20	Ribosomal_S13	2	2	2	2
PF00181.21	Ribosomal_L2	2	2	2	2
PF03465.13	eRF1_3	2	2	2	1
PF05837.10	CENP-H	1	1	1	1
PF05742.10	TANGO2	1	1	1	2
PF04030.12	ALO	2	1	2	2
PF01661.19	Macro	2	2	2	2
PF13911.4	AhpC-TSA_2	0	1	1	1
PF13507.4	GATase_5	1	1	1	1
PF10173.7	Mit_KHE1	1	1	1	1
PF04616.12	Glyco_hydro_43	7	4	4	4
PF09084.9	NMT1	1	2	1	1
PF06807.12	Clp1	1	1	1	1
PF09745.7	DUF2040	1	1	1	0
PF01115.15	F_actin_cap_B	1	1	1	1
PF00290.18	Trp_syntA	1	1	1	1
PF01466.17	Skp1	1	1	1	1
PF00264.18	Tyrosinase	6	7	6	7
PF04758.12	Ribosomal_S30	0	2	0	1
PF01144.21	CoA_trans	2	2	2	2
PF02984.17	Cyclin_C	3	4	3	3
PF05182.11	Fip1	1	1	1	1
PF10433.7	MMS1_N	4	4	4	4
PF10373.7	EST1_DNA_bind	1	2	1	1
PF00189.18	Ribosomal_S3_C	1	1	0	1
PF00079.18	Serpin	2	2	2	2
PF13513.4	HEAT_EZ	6	5	6	5
PF09070.9	PFU	1	1	1	1
PF17137.2	DUF5110	1	1	1	1
PF13919.4	ASXH	1	1	1	1
PF13324.4	GCIP	1	1	1	1
PF07249.10	Cerato-platanin	1	0	1	1
PF01728.17	FtsJ	3	3	4	2
PF09072.8	TMA7	1	1	2	1
PF01906.15	YbjQ_1	1	1	1	0
PF04900.10	Fcf1	2	2	3	2
PF17135.2	Ribosomal_L18	1	1	1	1
PF00616.17	RasGAP	4	4	4	4
PF08316.9	Pal1	2	2	2	1
PF01984.18	dsDNA_bind	1	1	1	1
PF05793.10	TFIIF_alpha	1	1	1	0
PF12243.6	CTK3	1	1	1	1
PF00244.18	2014-03-03	3	4	3	3
PF10159.7	MMtag	1	1	1	1
PF00657.20	Lipase_GDSL	2	3	3	3
PF08911.9	NUP50	0	1	0	0
PF08314.9	Sec39	1	1	1	0
PF09159.8	Ydc2-catalyt	1	1	1	1
PF10367.7	Vps39_2	1	2	1	1
PF12923.5	RRP7	1	1	1	1
PF16495.3	SWIRM-assoc_1	1	1	1	1
PF00168.28	C2	16	15	16	15
PF10374.7	EST1	1	1	1	1
PF03943.11	TAP_C	1	1	1	1
PF11443.6	DUF2828	1	1	1	1
PF04428.12	Choline_kin_N	1	2	1	1
PF14529.4	Exo_endo_phos_2	70	0	0	0
PF02148.17	zf-UBP	4	4	4	3
PF08069.10	Ribosomal_S13_N	1	1	1	1
PF03144.23	GTP_EFTU_D2	9	8	8	7
PF00940.17	RNA_pol	1	1	1	1
PF02784.14	Orn_Arg_deC_N	1	1	1	1
PF04090.10	RNA_pol_I_TF	1	1	1	1
PF03114.16	BAR	4	5	4	3
PF06390.10	NESP55	0	0	0	1
PF09696.8	Ctf8	1	1	1	1
PF00275.18	EPSP_synthase	1	1	0	0
PF00203.19	Ribosomal_S19	1	2	2	2
PF03800.12	Nuf2	1	1	1	1
PF13838.4	Clathrin_H_link	1	1	1	1
PF16015.3	Promethin	1	1	1	1
PF16787.3	NDC10_II	0	1	2	0
PF13561.4	adh_short_C2	30	24	25	23
PF01246.18	Ribosomal_L24e	2	2	2	2
PF00521.18	DNA_topoisoIV	1	1	1	1
PF02874.21	ATP-synt_ab_N	3	4	4	4
PF08712.9	Nfu_N	1	1	1	0
PF03568.15	Peptidase_C50	1	1	1	1
PF02786.15	CPSase_L_D2	9	9	9	8
PF07890.10	Rrp15p	1	0	1	1
PF12247.6	MKT1_N	1	1	1	1
PF09359.8	VTC	2	2	2	2
PF13246.4	Cation_ATPase	8	8	7	6
PF09668.8	Asp_protease	1	1	1	1
PF03764.16	EFG_IV	3	3	2	1
PF09341.8	Pcc1	2	1	1	1
PF00225.21	Kinesin	10	10	10	8
PF16797.3	Fungal_KA1	1	1	1	1
PF01232.21	Mannitol_dh	1	1	1	1
PF12868.5	DUF3824	3	3	3	0
PF11838.6	ERAP1_C	2	2	2	2
PF03659.12	Glyco_hydro_71	1	1	1	0
PF11496.6	HDA2-3	1	1	1	1
PF08883.9	DOPA_dioxygen	1	1	1	0
PF16134.3	THOC2_N	1	1	1	0
PF04756.11	OST3_OST6	1	1	1	1
PF03381.13	CDC50	1	1	1	1
PF01597.17	GCV_H	1	1	1	1
PF07651.14	ANTH	2	2	2	1
PF16114.3	Citrate_bind	1	2	0	1
PF08311.10	Mad3_BUB1_I	1	1	1	1
PF13577.4	SnoaL_4	1	0	1	1
PF07958.9	DUF1688	2	2	2	2
PF00106.23	adh_short	46	41	47	37
PF09770.7	PAT1	1	1	1	1
PF09349.8	OHCU_decarbox	1	1	1	1
PF03215.13	Rad17	1	1	1	1
PF05192.16	MutS_III	6	6	6	5
PF03368.12	Dicer_dimer	2	2	2	2
PF03069.13	FmdA_AmdA	3	3	3	3
PF08288.10	PIGA	1	1	1	1
PF01502.16	PRA-CH	1	1	1	1
PF00384.20	Molybdopterin	2	2	1	1
PF09453.8	HIRA_B	1	1	1	1
PF02837.16	Glyco_hydro_2_N	1	1	1	1
PF02320.14	UCR_hinge	1	1	1	1
PF04511.13	DER1	2	2	2	2
PF00248.19	Aldo_ket_red	19	13	16	14
PF08292.10	RNA_pol_Rbc25	1	1	1	1
PF11578.6	DUF3237	3	5	3	3
PF13565.4	HTH_32	1	0	0	0
PF12776.5	Myb_DNA-bind_3	0	0	0	1
PF10644.7	Misat_Tub_SegII	1	1	1	1
PF00633.21	HHH	1	1	1	1
PF00102.25	Y_phosphatase	2	2	3	2
PF12621.6	PHM7_ext	3	3	3	3
PF04998.15	RNA_pol_Rpb1_5	3	3	3	3
PF11701.6	UNC45-central	1	1	1	0
PF11911.6	DUF3429	1	1	1	1
PF13041.4	PPR_2	3	3	1	4
PF13606.4	Ank_3	9	2	7	5
PF02628.13	COX15-CtaA	1	1	1	0
PF06842.10	DUF1242	0	0	1	1
PF16561.3	AMPK1_CBM	2	2	1	1
PF13638.4	PIN_4	1	1	1	1
PF16579.3	AdenylateSensor	1	0	1	1
PF04825.11	Rad21_Rec8_N	2	2	2	2
PF01487.13	DHquinase_I	1	1	0	0
PF07956.9	DUF1690	2	1	2	1
PF02170.20	PAZ	3	1	3	2
PF00651.29	BTB	11	13	16	8
PF03159.16	XRN_N	2	2	2	1
PF01370.19	Epimerase	7	5	6	5
PF05670.11	DUF814	2	2	2	1
PF12922.5	Cnd1_N	1	1	1	1
PF05222.13	AlaDh_PNT_N	2	2	2	2
PF06824.9	DUF1237	1	1	1	1
PF13668.4	Ferritin_2	2	2	2	1
PF00787.22	PX	14	13	13	11
PF01118.22	Semialdhyde_dh	2	3	2	3
PF14124.4	DUF4291	1	1	0	0
PF01667.15	Ribosomal_S27e	1	1	1	1
PF01853.16	MOZ_SAS	3	3	3	3
PF05978.14	UNC-93	0	0	0	1
PF08282.10	Hydrolase_3	0	1	1	1
PF08587.9	UBA_2	1	1	1	1
PF02493.18	MORN	4	4	4	4
PF08267.10	Meth_synt_1	1	1	1	1
PF14700.4	RPOL_N	1	1	1	1
PF00397.24	WW	11	9	8	7
PF03501.13	S10_plectin	1	1	1	0
PF10496.7	Syntaxin-18_N	1	1	1	1
PF01761.18	DHQ_synthase	1	1	0	0
PF03635.15	Vps35	1	1	1	1
PF02109.14	DAD	1	1	1	1
PF02544.14	Steroid_dh	2	1	3	2
PF14702.4	hGDE_central	1	1	1	1
PF02560.12	Cyanate_lyase	1	1	1	1
PF00926.17	DHBP_synthase	1	1	1	1
PF07732.13	Cu-oxidase_3	4	3	4	4
PF07910.11	Peptidase_C78	1	1	1	1
PF00149.26	Metallophos	24	21	23	20
PF04080.11	Per1	1	1	1	1
PF13656.4	RNA_pol_L_2	2	2	2	2
PF14616.4	DUF4451	1	1	1	1
PF01384.18	PHO4	2	2	2	2
PF02862.15	DDHD	2	2	2	2
PF10642.7	Tom5	0	0	1	0
PF12627.5	PolyA_pol_RNAbd	1	1	1	1
PF13423.4	UCH_1	2	2	2	2
PF11735.6	CAP59_mtransfer	3	2	3	1
PF11566.6	PI31_Prot_N	1	1	1	1
PF00587.23	tRNA-synt_2b	6	7	7	6
PF12030.6	DUF3517	1	2	1	1
PF09805.7	Nop25	1	2	1	1
PF13462.4	Thioredoxin_4	1	1	1	1
PF00276.18	Ribosomal_L23	2	2	2	2
PF10341.7	TPP1	1	1	1	1
PF02729.19	OTCace_N	2	2	2	2
PF08145.10	BOP1NT	1	1	1	0
PF14773.4	VIGSSK	1	1	1	1
PF01636.21	APH	24	39	89	21
PF15916.3	DUF4743	1	1	1	1
PF01512.15	Complex1_51K	1	1	1	1
PF11942.6	Spt5_N	1	1	0	0
PF08595.9	RXT2_N	1	1	1	1
PF13365.4	Trypsin_2	2	2	2	2
PF00463.19	ICL	2	2	2	1
PF08432.8	Vfa1	1	1	1	1
PF00170.19	bZIP_1	6	5	6	4
PF06346.10	Drf_FH1	1	0	0	0
PF16546.3	SGTA_dimer	1	1	1	1
PF03853.13	YjeF_N	2	2	2	2
PF12631.5	MnmE_helical	1	1	1	1
PF10494.7	Stk19	1	1	1	1
PF02840.13	Prp18	1	1	1	1
PF03370.11	CBM_21	1	1	1	1
PF08271.10	TF_Zn_Ribbon	1	1	1	1
PF06964.10	Alpha-L-AF_C	0	1	1	0
PF01571.19	GCV_T	1	1	1	1
PF04908.13	SH3BGR	1	1	1	1
PF04426.10	Bul1_C	0	0	0	1
PF05180.10	zf-DNL	1	1	1	1
PF01965.22	DJ-1_PfpI	3	3	3	3
PF05724.9	TPMT	1	1	1	1
PF05721.11	PhyH	13	3	4	3
PF08645.9	PNK3P	1	1	1	1
PF05148.13	Methyltransf_8	1	1	1	1
PF16320.3	Ribosomal_L12_N	1	0	1	1
PF04111.10	APG6	1	1	1	1
PF03663.12	Glyco_hydro_76	5	5	5	5
PF05486.10	SRP9-21	1	1	1	1
PF01131.18	Topoisom_bac	4	1	1	1
PF01039.20	Carboxyl_trans	3	3	3	2
PF00975.18	Thioesterase	3	2	2	3
PF03547.16	Mem_trans	1	2	1	2
PF05071.14	NDUFA12	2	2	2	2
PF01008.15	IF-2B	5	6	5	6
PF03834.12	Rad10	1	1	1	1
PF04117.10	Mpv17_PMP22	5	4	5	5
PF00551.17	Formyl_trans_N	2	1	2	2
PF04343.11	DUF488	1	1	1	1
PF08457.8	Sfi1	1	1	1	0
PF02020.16	W2	2	2	2	2
PF00804.23	Syntaxin	1	1	1	1
PF11698.6	V-ATPase_H_C	1	1	1	1
PF00854.19	PTR2	4	5	4	4
PF16300.3	WD40_4	1	1	1	1
PF05091.10	eIF-3_zeta	1	1	1	2
PF07919.10	Gryzun	1	1	1	1
PF03633.13	Glyco_hydro_65C	1	0	0	0
PF00575.21	S1	8	7	8	9
PF13460.4	NAD_binding_10	4	3	2	3
PF00588.17	SpoU_methylase	1	1	1	1
PF13833.4	EF-hand_8	3	2	4	3
PF08123.11	DOT1	1	1	1	1
PF11500.6	Cut12	1	0	1	1
PF13369.4	Transglut_core2	1	1	1	1
PF12273.6	RCR	1	1	1	0
PF13725.4	tRNA_bind_2	1	1	2	1
PF04387.12	PTPLA	1	1	1	1
PF08637.8	NCA2	1	1	1	1
PF16761.3	Clr2_transil	0	0	1	1
PF07521.10	RMMBL	2	2	2	1
PF05236.12	TAF4	1	1	1	1
PF08510.10	PIG-P	1	1	1	1
PF03839.14	Sec62	1	1	1	1
PF00201.16	UDPGT	1	1	1	1
PF13664.4	DUF4149	1	1	1	1
PF05704.10	Caps_synth	2	2	1	2
PF06870.10	RNA_pol_I_A49	1	1	2	1
PF15932.3	DUF4748	1	1	1	1
PF13234.4	rRNA_proc-arch	2	2	2	2
PF06148.9	COG2	1	1	1	1
PF07904.11	Eaf7	1	1	1	1
PF14852.4	Fis1_TPR_N	1	0	1	1
PF07743.11	HSCB_C	1	2	1	1
PF10806.6	SAM35	1	0	1	1
PF00648.19	Peptidase_C2	2	2	2	2
PF06427.9	UDP-g_GGTase	1	3	1	1
PF13813.4	MBOAT_2	4	4	4	3
PF13353.4	Fer4_12	0	1	0	0
PF08443.9	RimK	1	1	1	1
PF08609.8	Fes1	1	1	1	1
PF09423.8	PhoD	3	1	2	2
PF02780.18	Transketolase_C	3	2	3	3
PF14623.4	Vint	1	1	1	1
PF00266.17	Aminotran_5	8	8	9	6
PF12409.6	P5-ATPase	1	1	1	1
PF13821.4	DUF4187	2	2	2	1
PF08066.10	PMC2NT	1	1	1	1
PF08241.10	Methyltransf_11	8	7	5	6
PF08534.8	Redoxin	2	2	2	2
PF07814.11	WAPL	1	1	1	1
PF06094.10	GGACT	3	2	3	1
PF01812.18	5-FTHF_cyc-lig	1	1	2	1
PF13823.4	ADH_N_assoc	0	0	0	1
PF16886.3	ATP-synt_ab_Xtn	1	1	1	1
PF01066.19	CDP-OH_P_transf	4	4	5	4
PF00246.22	Peptidase_M14	1	1	1	1
PF07724.12	AAA_2	3	3	3	2
PF14474.4	RTC4	7	2	4	2
PF01293.18	PEPCK_ATP	1	2	1	0
PF01624.18	MutS_I	4	4	4	3
PF12063.6	DUF3543	1	2	1	1
PF09794.7	Avl9	1	1	1	1
PF04054.13	Not1	1	2	1	1
PF04669.11	Polysacc_synt_4	1	1	1	1
PF04057.10	Rep-A_N	1	1	1	1
PF04424.11	DUF544	1	1	1	1
PF14844.4	PH_BEACH	1	1	1	0
PF09796.7	QCR10	0	0	0	1
PF00300.20	His_Phos_1	10	10	10	9
DUF2361	1	1	2	1	2
PF02301.16	HORMA	3	3	3	2
PF11710.6	Git3	2	4	2	2
PF01300.16	Sua5_yciO_yrdC	1	1	1	2
PF00318.18	Ribosomal_S2	3	2	3	0
PF08508.8	DUF1746	1	2	1	1
PF04003.10	Utp12	3	2	3	2
PF04752.10	ChaC	1	1	1	1
PF00668.18	Condensation	12	8	13	13
PF00719.17	Pyrophosphatase	1	1	1	1
PF04055.19	Radical_SAM	5	6	6	5
PF00849.20	PseudoU_synth_2	1	1	1	1
PF08996.8	zf-DNA_Pol	1	1	1	1
DUF2697	3	0	0	1	0
PF04193.12	PQ-loop	12	13	16	14
PF03820.15	Mtc	1	1	1	1
PF00226.29	DnaJ	26	28	25	23
PF01633.18	Choline_kinase	2	3	3	2
PF01937.17	DUF89	1	1	1	1
PF07034.9	ORC3_N	2	2	2	1
PF00364.20	Biotin_lipoyl	8	7	8	8
PF01740.19	STAS	3	2	3	3
PF01012.19	ETF	2	2	2	2
PF04191.11	PEMT	3	2	3	3
PF14635.4	HHH_7	1	1	1	0
PF08577.9	PI31_Prot_C	1	1	1	1
PF03101.13	FAR1	1	1	1	1
PF01680.15	SOR_SNZ	1	2	1	0
PF09986.7	DUF2225	1	0	0	0
PF06991.9	MFAP1	1	1	1	1
PF03460.15	NIR_SIR_ferr	2	2	2	0
PF10332.7	DUF2418	1	1	1	1
PF09692.8	Arb1	2	2	1	1
PF12353.6	eIF3g	1	1	1	1
PF01194.15	RNA_pol_N	0	1	1	1
PF00326.19	Peptidase_S9	5	7	7	6
PF05726.11	Pirin_C	1	1	1	1
PF13347.4	MFS_2	2	2	1	0
PF06916.11	DUF1279	1	1	1	1
PF00238.17	Ribosomal_L14	2	2	2	2
PF08631.8	SPO22	2	1	1	1
PF08538.8	DUF1749	1	1	1	1
PF00775.19	Dioxygenase_C	2	2	2	1
PF12341.6	Mcl1_mid	1	2	1	1
PF09753.7	Use1	1	1	0	0
PF14538.4	Raptor_N	1	1	1	1
PF16717.3	RAC_head	1	1	1	1
PF04597.12	Ribophorin_I	1	1	1	1
PF10428.7	SOG2	1	1	1	1
PF12998.5	ING	3	3	2	0
PF16863.3	NtCtMGAM_N	1	0	2	2
PF05637.10	Glyco_transf_34	2	2	2	2
PF01735.16	PLA2_B	2	2	2	2
PF13640.4	2OG-FeII_Oxy_3	2	1	2	2
PF02872.16	5_nucleotid_C	1	1	1	1
PF07766.11	LETM1	2	1	2	1
PF08621.8	RPAP1_N	1	1	0	1
PF08506.8	Cse1	2	2	2	2
PF13976.4	gag_pre-integrs	26	0	0	0
PF10263.7	SprT-like	1	1	1	1
PF00343.18	Phosphorylase	1	1	1	1
PF13418.4	Kelch_4	4	5	3	4
PF00365.18	PFK	2	2	1	0
PF13741.4	MRP-S25	1	2	1	1
PF13359.4	DDE_Tnp_4	0	1	0	0
PF00153.25	Mito_carr	101	103	97	84
PF08651.8	DASH_Duo1	1	1	1	1
PF00262.16	Calreticulin	1	1	1	0
PF02045.13	CBFB_NFYA	1	1	1	0
PF17110.3	TFB6	1	1	1	0
PF08502.8	LeuA_dimer	1	1	1	1
PF08801.9	Nucleoporin_N	2	2	2	2
PF10501.7	Ribosomal_L50	1	1	1	1
PF06738.10	ThrE	1	1	1	1
PF08393.11	DHC_N2	1	1	1	1
PF04438.14	zf-HIT	2	2	3	2
PF03155.13	Alg6_Alg8	3	4	3	3
PF12473.6	DUF3694	1	1	1	1
PF00324.19	AA_permease	15	17	15	13
PF07792.10	Afi1	1	1	1	1
PF16770.3	RTT107_BRCT_5	1	1	1	1
PF08746.9	zf-RING-like	1	1	1	1
PF11798.6	IMS_HHH	1	0	1	0
PF15277.4	Sec3-PIP2_bind	1	1	1	1
PF03178.13	CPSF_A	3	3	3	3
PF05028.12	PARG_cat	1	0	0	1
PF13476.4	AAA_23	1	1	2	0
PF08236.9	SRI	1	1	1	1
PF10348.7	DUF2427	2	2	2	2
PF00382.17	TFIIB	4	4	4	4
PF09333.9	ATG_C	1	1	1	1
PF00393.17	6PGD	2	1	1	2
PF00723.19	Glyco_hydro_15	1	1	1	1
PF06983.11	3-dmu-9_3-mt	1	1	1	1
PF11817.6	Foie-gras_1	2	2	2	2
PF03851.12	UvdE	1	1	1	1
PF01388.19	ARID	3	2	3	1
PF08613.9	Cyclin	7	5	7	7
PF12906.5	RINGv	2	3	3	3
PF09447.8	Cnl2_NKP2	1	1	1	1
PF04874.12	Mak16	1	1	1	1
PF00172.16	Zn_clus	74	78	92	78
PF02146.15	SIR2	6	6	5	6
PF08082.9	PRO8NT	1	1	1	1
PF03824.14	NicO	1	1	1	1
PF08611.8	DUF1774	1	1	1	1
PF06699.9	PIG-F	1	1	1	1
PF13086.4	AAA_11	13	15	14	13
PF08623.8	TIP120	1	1	1	1
PF00307.29	CH	8	6	8	8
PF00773.17	RNB	4	4	4	4
PF07052.9	Hep_59	1	1	1	1
PF01086.15	Clathrin_lg_ch	1	1	1	1
PF00465.17	Fe-ADH	2	2	2	3
PF14572.4	Pribosyl_synth	3	3	3	3
PF10404.7	BHD_2	2	2	2	2
PF03836.13	RasGAP_C	2	2	2	2
PF02839.12	CBM_5_12	1	1	1	1
PF13899.4	Thioredoxin_7	1	1	1	1
PF01485.19	IBR	14	11	13	10
PF14570.4	zf-RING_4	1	1	1	1
PF04280.13	Tim44	1	1	1	1
PF08601.8	PAP1	1	1	1	1
PF16200.3	Band_7_C	1	1	1	1
PF02882.17	THF_DHG_CYH_C	2	2	2	1
PF10360.7	DUF2433	1	1	0	0
PF08718.9	GLTP	1	1	1	1
PF10259.7	Rogdi_lz	1	1	1	1
PF09637.8	Med18	1	1	1	1
PF08603.9	CAP_C	1	1	1	1
PF05001.11	RNA_pol_Rpb1_R	11	11	11	12
PF02900.16	LigB	1	1	1	1
PF03643.13	Vps26	1	1	1	1
PF08608.10	Wyosine_form	1	1	1	1
PF04145.13	Ctr	3	1	3	3
PF06777.9	HBB	1	1	1	1
PF09748.7	Med10	1	1	1	1
PF10277.7	Frag1	1	2	2	2
PF01425.19	Amidase	16	16	16	14
PF10190.7	Tmemb_170	1	1	1	1
PF08235.11	LNS2	1	1	1	0
PF09368.8	Sas10	1	1	1	1
PF06423.10	GWT1	1	1	1	0
PF07647.15	SAM_2	4	4	4	3
PF12411.6	Choline_sulf_C	1	1	1	1
PF08355.10	EF_assoc_1	1	1	1	1
PF01483.18	P_proprotein	1	1	1	0
PF09364.8	XFP_N	2	1	1	1
PF02110.13	HK	1	2	1	1
PF00789.18	UBX	6	6	6	6
PF12090.6	Spt20	1	1	1	1
PF03641.12	Lysine_decarbox	1	0	1	1
PF08612.9	Med20	1	1	1	0
PF00797.15	Acetyltransf_2	1	1	1	1
PF01183.18	Glyco_hydro_25	1	1	0	0
PF03715.11	Noc2	1	1	1	0
PF06487.10	SAP18	1	1	1	1
PF00083.22	Sugar_tr	37	32	27	28
PF16177.3	ACAS_N	3	3	3	2
PF08553.8	VID27	2	2	2	2
PF16491.3	Peptidase_M48_N	1	1	1	1
PF04727.11	ELMO_CED12	1	1	1	1
PF07767.9	Nop53	1	1	1	1
PF14260.4	zf-C4pol	2	2	2	2
PF04252.11	RNA_Me_trans	1	1	1	1
PF09807.7	ELP6	1	0	0	0
PF06201.11	PITH	2	2	2	2
PF12928.5	tRNA_int_end_N2	1	1	1	1
PF10406.7	TAF8_C	1	1	0	0
PF02781.14	G6PD_C	1	1	1	1
PF10075.7	CSN8_PSD8_EIF3K	3	3	3	3
PF11790.6	Glyco_hydro_cc	1	1	1	1
PF01583.18	APS_kinase	2	2	2	0
PF13094.4	CENP-Q	1	1	1	1
PF05462.9	Dicty_CAR	0	2	1	1
PF03917.15	GSH_synth_ATP	1	1	1	1
PF02731.13	SKIP_SNW	1	1	1	1
PF02390.15	Methyltransf_4	1	2	2	2
PF01585.21	G-patch	6	6	7	6
PF08700.9	Vps51	3	3	3	3
PF01730.14	UreF	1	1	1	1
PF06068.11	TIP49	2	2	2	2
PF03980.12	Nnf1	1	1	1	0
PF01084.18	Ribosomal_S18	1	1	1	1
PF08170.10	POPLD	1	1	1	0
PF11635.6	Med16	1	1	1	1
PF10584.7	Proteasome_A_N	7	5	5	7
PF07780.10	Spb1_C	1	1	1	1
PF06179.10	Med22	1	1	1	1
PF02265.14	S1-P1_nuclease	2	1	1	1
PF00568.21	WH1	1	1	0	0
PF04115.10	Ureidogly_lyase	1	1	1	1
PF10607.7	CLTH	4	4	4	4
PF00334.17	NDK	1	1	1	1
PF16113.3	ECH_2	1	1	1	1
PF01648.18	ACPS	3	3	3	2
PF12326.6	EOS1	0	1	1	1
PF04628.11	Sedlin_N	2	2	2	2
PF07106.11	TBPIP	1	1	1	1
PF10350.7	DUF2428	1	1	1	1
PF00415.16	RCC1	8	7	8	8
PF16010.3	CDH-cyt	2	2	2	1
PF07714.15	Pkinase_Tyr	0	1	3	0
PF01096.16	TFIIS_C	3	2	3	2
PF12234.6	Rav1p_C	2	1	1	1
PF02127.13	Peptidase_M18	2	3	2	1
PF13410.4	GST_C_2	8	2	4	6
PF16016.3	DUF4782	2	2	2	2
PF12825.5	DUF3818	1	1	1	0
PF11718.6	CPSF73-100_C	1	1	2	0
PF06792.9	UPF0261	1	1	1	1
PF00332.16	Glyco_hydro_17	1	1	1	1
PF01866.15	Diphthamide_syn	2	2	2	2
PF16201.3	NopRA1	1	1	1	1
PF01619.16	Pro_dh	2	2	2	2
PF02269.14	TFIID-18kDa	2	2	2	2
PF07741.11	BRF1	1	1	1	1
PF08704.8	GCD14	2	2	1	1
PF08589.8	DUF1770	1	1	1	1
PF08354.8	DUF1729	1	1	1	1
PF10198.7	Ada3	1	1	1	1
PF03572.16	Peptidase_S41	1	1	1	1
PF05139.12	Erythro_esteras	1	1	1	1
PF13012.4	MitMem_reg	4	4	4	3
PF03105.17	SPX	6	6	6	7
PF00690.24	Cation_ATPase_N	9	8	9	6
PF01417.18	ENTH	2	2	2	1
PF00278.20	Orn_DAP_Arg_deC	1	1	1	1
PF03732.15	Retrotrans_gag	1	0	0	0
PF13881.4	Rad60-SLD_2	1	1	1	0
PF08245.10	Mur_ligase_M	2	2	3	1
PF02727.14	Cu_amine_oxidN2	3	3	3	3
PF10247.7	Romo1	1	1	1	1
PF12254.6	DNA_pol_alpha_N	1	1	1	1
PF15454.4	LAMTOR	1	0	1	1
PF01215.17	COX5B	1	1	1	1
PF04715.11	Anth_synt_I_N	2	2	2	1
PF01187.16	MIF	2	1	2	2
PF05198.14	IF3_N	1	0	1	1
PF00728.20	Glyco_hydro_20	3	3	3	2
PF12701.5	LSM14	1	1	1	1
PF07721.12	TPR_4	0	0	1	0
PF01238.19	PMI_typeI	1	1	1	1
PF00637.18	Clathrin	9	9	10	10
PF05021.13	NPL4	1	2	1	1
PF11916.6	Vac14_Fig4_bd	1	1	1	1
PF03915.11	AIP3	1	1	1	1
PF02889.14	Sec63	6	5	6	6
PF04402.12	SIMPL	1	2	1	2
PF00815.18	Histidinol_dh	2	2	2	2
PF01399.25	PCI	15	13	13	12
PF14382.4	ECR1_N	2	2	1	2
PF13520.4	AA_permease_2	18	14	14	15
PF02176.16	zf-TRAF	0	1	1	1
PF03727.14	Hexokinase_2	4	4	5	5
PF03656.11	Pam16	2	2	2	1
PF00838.15	TCTP	1	1	1	1
PF08641.10	Mis14	1	1	1	0
PF08321.10	PPP5	1	1	1	1
PF08914.9	Myb_DNA-bind_2	1	1	1	1
PF12108.6	SF3a60_bindingd	1	1	1	1
PF00191.18	Annexin	6	7	7	4
PF13181.4	TPR_8	19	18	19	14
PF13002.5	LDB19	1	1	1	1
PF00250.16	Forkhead	4	5	4	4
PF08164.10	TRAUB	1	1	1	1
PF05786.12	Cnd2	1	1	1	1
PF11764.6	N-SET	1	1	1	1
PF08423.9	Rad51	4	4	4	4
PF04992.12	RNA_pol_Rpb1_6	1	1	1	1
PF13000.5	Acatn	2	2	2	2
PF05388.9	Carbpep_Y_N	1	1	1	1
PF06220.10	zf-U1	2	2	2	2
PF07716.13	bZIP_2	6	6	5	4
PF00439.23	Bromodomain	11	11	11	12
PF09649.8	CHZ	1	1	1	1
PF01090.17	Ribosomal_S19e	1	1	1	1
PF08427.8	DUF1741	1	1	1	1
PF03399.14	SAC3_GANP	2	2	2	2
PF17104.3	DUF5102	1	1	1	1
PF00108.21	Thiolase_N	8	8	5	4
PF02487.15	CLN3	1	1	1	1
PF11470.6	TUG-UBL1	1	1	1	1
PF02037.25	SAP	5	5	5	2
PF00252.16	Ribosomal_L16	2	2	2	2
PF03446.13	NAD_binding_2	6	3	4	5
PF07572.10	BCNT	1	1	1	1
PF13191.4	AAA_16	3	4	4	1
PF02913.17	FAD-oxidase_C	3	3	3	3
PF04045.12	P34-Arc	1	1	1	1
PF02230.14	Abhydrolase_2	4	4	6	6
PF01722.16	BolA	2	1	2	2
PF12265.6	CAF1C_H4-bd	2	2	2	2
PF10609.7	ParA	4	3	4	3
PF10588.7	NADH-G_4Fe-4S_3	1	1	0	0
PF13193.4	AMP-binding_C	23	21	21	18
PF07713.11	DUF1604	1	1	1	1
PF00579.23	tRNA-synt_1b	6	4	4	4
PF00920.19	ILVD_EDD	2	3	2	2
PF01092.17	Ribosomal_S6e	1	1	1	1
PF10261.7	Scs3p	1	1	0	1
PF01127.20	Sdh_cyt	2	2	2	2
PF05783.9	DLIC	1	1	1	1
PF00703.19	Glyco_hydro_2	2	2	2	2
PF01878.16	EVE	1	1	1	1
PF04305.12	DUF455	1	1	1	1
PF04567.15	RNA_pol_Rpb2_5	2	2	2	1
PF01432.18	Peptidase_M3	2	2	2	2
PF03661.11	UPF0121	1	1	1	1
PF03730.12	Ku_C	1	1	1	0
PF13374.4	TPR_10	4	4	10	14
PF03725.13	RNase_PH_C	1	1	1	1
PF02359.16	CDC48_N	2	1	1	2
PF07156.12	Prenylcys_lyase	1	1	1	1
PF12660.5	zf-TFIIIC	1	1	1	1
PF01018.20	GTP1_OBG	2	2	2	2
PF08662.9	eIF2A	2	2	2	2
PF04729.11	ASF1_hist_chap	1	1	1	1
PF16573.3	CLP1_N	1	1	1	0
PF07676.10	PD40	2	1	1	1
PF00877.17	NLPC_P60	1	1	1	1
PF01876.14	RNase_P_p30	1	1	1	1
PF01658.15	Inos-1-P_synth	1	1	1	1
PF07110.9	EthD	0	1	1	1
PF00665.24	rve	185	0	0	0
PF10391.7	DNA_pol_lambd_f	2	2	2	2
PF04565.14	RNA_pol_Rpb2_3	3	3	3	1
PF02291.13	TFIID-31kDa	1	1	0	0
PF13826.4	DUF4188	1	1	1	1
PF13578.4	Methyltransf_24	2	1	2	2
PF00900.18	Ribosomal_S4e	1	1	1	1
PF00176.21	SNF2_N	28	24	25	26
PF09090.9	MIF4G_like_2	1	1	1	0
PF10104.7	Brr6_like_C_C	1	1	1	1
PF03999.10	MAP65_ASE1	1	1	1	1
PF13774.4	Longin	2	2	2	1
PF10397.7	ADSL_C	1	1	1	1
PF04084.12	ORC2	1	1	1	1
PF04189.11	Gcd10p	1	1	1	1
PF01679.15	Pmp3	1	1	2	3
PF04488.13	Gly_transf_sug	5	3	4	3
PF08429.9	PLU-1	1	1	1	1
PF02911.16	Formyl_trans_C	1	1	1	0
PF03473.15	MOSC	3	3	3	3
PF08418.8	Pol_alpha_B_N	1	1	1	1
PF00557.22	Peptidase_M24	12	11	12	11
PF08656.8	DASH_Dad3	1	1	1	1
PF02755.13	RPEL	3	3	3	3
PF01872.15	RibD_C	1	1	1	1
PF00005.25	ABC_tran	62	62	56	58
PF10381.7	Autophagy_C	1	1	1	1
PF07286.10	DUF1445	1	0	1	1
PF03169.13	OPT	5	3	3	3
PF14374.4	Ribos_L4_asso_C	1	1	1	1
PF05051.11	COX17	0	0	1	1
PF04086.11	SRP-alpha_N	1	1	1	1
PF08550.8	DUF1752	4	4	4	3
PF04982.11	HPP	1	1	1	1
PF01794.17	Ferric_reduct	8	8	10	6
PF14636.4	FNIP_N	1	1	1	1
PF13483.4	Lactamase_B_3	1	1	1	1
PF10383.7	Clr2	1	1	1	1
PF01222.15	ERG4_ERG24	4	5	4	4
PF08552.9	Kei1	1	1	1	1
PF08287.9	DASH_Spc19	1	1	1	1
PF02969.15	TAF	1	1	1	0
PF14304.4	CSTF_C	1	1	1	1
PF01490.16	Aa_trans	7	7	5	4
PF11987.6	IF-2	2	2	2	2
PF07574.11	SMC_Nse1	1	1	1	1
PF17184.2	Rit1_C	1	1	1	1
PF14306.4	PUA_2	1	1	1	0
PF03935.13	SKN1	1	2	1	1
PF08356.10	EF_assoc_2	1	1	1	1
PF09785.7	Prp31_C	1	1	1	1
PF08570.8	DUF1761	1	1	1	1
PF03450.15	CO_deh_flav_C	2	2	2	1
PF16983.3	MFS_MOT1	2	2	2	1
PF00725.20	3HCDH	2	2	2	1
PF07993.10	NAD_binding_4	5	4	4	3
PF03982.11	DAGAT	1	1	1	1
PF12761.5	End3	1	1	1	1
PF05178.10	Kri1	1	1	1	0
PF16898.3	TOPRIM_C	1	1	1	1
PF08172.10	CASP_C	1	1	1	0
PF02926.15	THUMP	1	1	0	1
PF00676.18	E1_dh	3	4	3	3
DUF2414	3	1	1	1	1
PF05224.10	NDT80_PhoG	2	2	2	2
PF12763.5	EF-hand_4	6	6	4	4
PF04366.10	Ysc84	2	2	2	2
PF08540.8	HMG_CoA_synt_C	1	2	2	0
PF12799.5	LRR_4	4	2	4	5
PF00078.25	RVT_1	132	0	1	1
PF08652.9	RAI1	1	1	1	1
PF01398.19	JAB	7	7	6	6
PF14370.4	Topo_C_assoc	1	1	1	1
PF08546.9	ApbA_C	4	3	3	4
PF15612.4	WHIM1	2	2	2	1
PF05856.10	ARPC4	1	1	1	1
PF12569.6	NARP1	1	1	1	1
PF08650.8	DASH_Dad4	0	1	1	1
PF12436.6	USP7_ICP0_bdg	2	2	2	2
PF13385.4	Laminin_G_3	1	1	1	0
PF10998.6	DUF2838	1	1	1	1
PF01553.19	Acyltransferase	5	5	5	5
PF13175.4	AAA_15	0	1	0	0
PF00330.18	Aconitase	4	5	4	2
PF01764.23	Lipase_3	4	4	4	4
PF16415.3	CNOT1_CAF1_bind	1	3	1	1
PF08561.8	Ribosomal_L37	1	1	1	1
PF13848.4	Thioredoxin_6	1	1	1	1
PF10311.7	Ilm1	1	1	1	1
PF16294.3	RSB_motif	1	1	1	1
PF16413.3	Mlh1_C	1	2	1	1
AHS1	2	1	1	1	1
PF05546.9	She9_MDM33	1	1	1	2
PF08385.10	DHC_N1	1	1	1	1
PF00800.16	PDT	1	1	1	1
PF05153.13	MIOX	2	2	2	2
PF00916.18	Sulfate_transp	3	3	3	3
PF05699.12	Dimer_Tnp_hAT	1	0	0	0
PF14881.4	Tubulin_3	1	1	1	1
PF16803.3	DRE2_N	1	1	1	1
PF08565.9	CDC37_M	1	1	1	1
PF16987.3	KIX_2	1	1	0	0
PF01179.18	Cu_amine_oxid	5	5	7	5
PF02637.16	GatB_Yqey	1	1	1	1
PF09118.9	DUF1929	1	1	1	1
PF00041.19	fn3	1	1	1	1
PF01846.17	FF	4	4	1	1
PF12634.5	Inp1	1	1	1	1
PF14441.4	OTT_1508_deam	4	5	7	3
PF00793.18	DAHP_synth_1	2	2	2	3
PF03104.17	DNA_pol_B_exo1	4	4	5	4
PF05649.11	Peptidase_M13_N	1	1	1	1
PF07947.12	YhhN	1	1	1	1
PF13499.4	EF-hand_7	7	6	7	7
PF10296.7	MMM1	2	2	1	1
PF11991.6	Trp_DMAT	3	2	1	3
PF00667.18	FAD_binding_1	4	4	4	4
PF16901.3	DAO_C	2	2	2	2
PF08597.8	eIF3_subunit	1	1	1	1
PF00614.20	PLDc	2	2	2	2
PF02586.12	SRAP	1	1	1	1
PF08513.9	LisH	3	3	4	2
PF13540.4	RCC1_2	2	4	2	1
PF02854.17	MIF4G	5	5	5	5
PF10294.7	Methyltransf_16	7	6	7	5
PF02733.15	Dak1	1	1	1	0
PF10685.7	KGG	0	0	0	1
PF00828.17	Ribosomal_L27A	2	2	2	2
PF09631.8	Sen15	1	1	1	0
PF07915.11	PRKCSH	1	1	0	1
PF03208.17	PRA1	1	2	1	1
PF08390.9	TRAM1	2	1	2	2
PF04939.10	RRS1	1	1	1	1
PF13844.4	Glyco_transf_41	2	2	2	2
PF00082.20	Peptidase_S8	8	10	9	8
PF00929.22	RNase_T	5	5	5	5
PF04383.11	KilA-N	1	1	1	0
PF10058.7	zinc_ribbon_10	1	1	1	1
PF07555.11	NAGidase	1	1	0	0
PF12511.6	DUF3716	7	4	4	4
PF10313.7	DUF2415	1	1	1	0
PF13949.4	ALIX_LYPXL_bnd	2	2	2	0
PF08511.9	COQ9	1	1	1	1
PF02735.14	Ku	2	2	2	1
PF05916.9	Sld5	4	2	4	4
PF12867.5	DinB_2	1	0	1	1
PF04990.10	RNA_pol_Rpb1_7	1	1	1	1
PF00089.24	Trypsin	1	1	1	1
PF14308.4	DnaJ-X	1	1	1	1
PF11410.6	Antifungal_pept	0	1	1	1
PF03907.11	Spo7	1	1	1	1
PF03129.18	HGTP_anticodon	6	6	6	6
PF16884.3	ADH_N_2	1	1	1	0
PF04777.11	Evr1_Alr	2	2	2	2
PF01150.15	GDA1_CD39	2	3	2	1
PF03070.14	TENA_THI-4	1	1	1	1
PF13093.4	FTA4	1	1	1	1
PF02935.14	COX7C	1	1	1	1
PF16363.3	GDP_Man_Dehyd	1	1	1	0
PF09324.8	DUF1981	1	1	1	1
PF00258.23	Flavodoxin_1	4	4	4	3
PF00670.19	AdoHcyase_NAD	1	1	1	1
PF13959.4	DUF4217	4	4	4	3
PF14225.4	MOR2-PAG1_C	1	1	1	1
PF08219.9	TOM13	1	0	1	1
PF13233.4	Complex1_LYR_2	3	3	2	4
PF03328.12	HpcH_HpaI	2	3	2	2
PF09326.9	NADH_dhqG_C	1	1	1	1
PF00699.18	Urease_beta	1	0	1	1
PF13831.4	PHD_2	2	2	2	1
PF01158.16	Ribosomal_L36e	1	0	1	1
PF02966.14	DIM1	1	1	1	1
PF00204.23	DNA_gyraseB	1	1	1	1
PF00171.20	Aldedh	15	20	16	16
PF08658.8	Rad54_N	1	1	1	1
PF08606.9	Prp19	1	1	0	1
PF12783.5	Sec7_N	3	3	3	3
PF13854.4	Kelch_5	5	5	7	4
PF04281.11	Tom22	1	1	1	1
PF00164.23	Ribosom_S12_S23	2	2	2	2
PF05024.13	Gpi1	1	1	1	1
PF00756.18	Esterase	2	1	1	1
PF12781.5	AAA_9	1	1	1	1
PF08209.9	Sgf11	1	1	1	1
PF01779.15	Ribosomal_L29e	0	1	1	0
PF05405.12	Mt_ATP-synt_B	1	1	1	0
PF03632.13	Glyco_hydro_65m	2	1	2	0
PF04442.12	CtaG_Cox11	1	1	1	1
PF14749.4	Acyl-CoA_ox_N	4	3	4	4
PF00403.24	HMA	11	8	10	8
PF13489.4	Methyltransf_23	26	23	26	17
PF07491.9	PPI_Ypi1	1	1	1	1
PF08755.9	YccV-like	1	1	1	1
PF01185.16	Hydrophobin	2	2	2	1
PF09468.8	RNase_H2-Ydr279	1	1	1	1
PF09793.7	AD	1	1	1	1
PF13850.4	ERGIC_N	2	2	2	2
PF13738.4	Pyr_redox_3	1	1	1	1
PF03371.13	PRP38	1	1	1	1
PF10214.7	Rrn6	1	1	1	1
PF10447.7	EXOSC1	1	1	1	0
PF16282.3	SANT_DAMP1_like	1	1	1	1
PF09462.8	Mus7	1	2	1	1
PF10559.7	Plug_translocon	1	1	1	1
PF03031.16	NIF	6	4	6	4
PF09768.7	Peptidase_M76	1	1	1	1
PF00487.22	FA_desaturase	7	6	7	7
PF07200.11	Mod_r	1	1	1	1
PF00924.16	MS_channel	2	2	2	0
PF01171.18	ATP_bind_3	2	2	2	2
PF07690.14	MFS_1	138	112	114	114
PF03033.18	Glyco_transf_28	2	2	2	2
PF02475.14	Met_10	2	2	2	1
PF02582.12	DUF155	3	3	3	3
PF02737.16	3HCDH_N	2	2	2	1
PF10996.6	Beta-Casp	2	2	2	1
PF11327.6	DUF3129	1	0	1	0
PF03051.13	Peptidase_C1_2	0	0	1	1
PF00639.19	Rotamase	1	2	1	1
PF01751.20	Toprim	4	2	2	2
PF10337.7	ArAE_2_N	1	1	1	0
PF02272.17	DHHA1	1	0	1	1
PF02852.20	Pyr_redox_dim	2	1	2	1
DUF2763	2	0	1	0	0
PF04707.12	PRELI	2	2	2	2
PF10453.7	NUFIP1	1	1	1	1
DUF2413	3	1	1	1	1
PF08558.8	TRF	1	1	1	0
PF02598.15	Methyltrn_RNA_3	1	1	1	1
PF00535.24	Glycos_transf_2	2	2	2	2
PF00297.20	Ribosomal_L3	2	2	2	2
PF01201.20	Ribosomal_S8e	2	2	2	2
PF02347.14	GDC-P	2	2	2	0
PF10455.7	BAR_2	1	1	0	1
PF01650.16	Peptidase_C13	1	1	1	1
PF02297.15	COX6B	1	1	2	1
PF07876.10	Dabb	1	2	2	2
PF13874.4	Nup54	1	1	1	1
PF13439.4	Glyco_transf_4	1	0	1	0
PF04889.10	Cwf_Cwc_15	1	1	1	1
PF13923.4	zf-C3HC4_2	6	5	6	4
PF08313.10	SCA7	1	1	1	1
PF07662.11	Nucleos_tra2_C	1	1	1	1
PF07500.12	TFIIS_M	2	2	2	2
PF02144.14	Rad1	1	1	1	1
PF04588.11	HIG_1_N	2	2	2	2
PF14310.4	Fn3-like	4	4	4	2
PF06825.10	HSBP1	1	1	1	1
PF07808.11	RED_N	1	1	2	1
PF08559.8	Cut8	1	1	1	1
PF12330.6	DUF3635	1	1	1	1
PF09731.7	Mitofilin	2	4	2	2
PF13415.4	Kelch_3	3	4	6	2
PF13236.4	CLU	1	1	1	1
PF04179.10	Init_tRNA_PT	1	1	1	1
PF14492.4	EFG_II	5	5	3	3
PF02002.15	TFIIE_alpha	2	2	2	1
PF03332.11	PMM	1	1	1	1
PF01758.14	SBF	1	1	1	1
PF13417.4	GST_N_3	4	6	5	5
PF08217.9	DUF1712	1	1	0	1
PF14664.4	RICTOR_N	1	1	1	1
PF09994.7	DUF2235	3	2	3	2
PF05903.12	Peptidase_C97	1	1	1	1
PF16909.3	VPS13_C	1	1	1	1
PF12726.5	SEN1_N	1	1	1	1
PF02906.12	Fe_hyd_lg_C	1	1	1	1
PF03330.16	DPBB_1	1	1	1	1
PF02366.16	PMT	3	3	3	3
PF16205.3	Ribosomal_S17_N	1	1	1	1
PF12752.5	SUZ	1	1	1	1
PF03810.17	IBN_N	8	5	8	8
PF02112.13	PDEase_II	2	2	2	1
PF01180.19	DHO_dh	2	2	2	2
PF02259.21	FAT	4	4	4	4
PF03009.15	GDPD	5	4	4	2
PF00025.19	Arf	8	8	8	8
PF00618.18	RasGEF_N	4	4	4	4
PF13378.4	MR_MLE_C	1	1	1	1
PF01916.15	DS	3	2	1	1
PF02811.17	PHP	1	0	1	1
PF14087.4	DUF4267	1	1	1	1
PF08699.8	ArgoL1	3	2	3	2
PF04112.11	Mak10	1	2	1	1
PF00512.23	HisKA	5	4	5	3
PF16923.3	Glyco_hydro_63N	1	1	1	1
PF12706.5	Lactamase_B_2	2	2	1	1
PF06026.12	Rib_5-P_isom_A	1	1	1	1
PF08386.8	Abhydrolase_4	1	0	0	0
PF15459.4	RRP14	1	1	1	1
PF09816.7	EAF	1	1	1	1
PF14826.4	FACT-Spt16_Nlob	1	1	1	1
PF04652.14	Vta1	1	1	1	1
PF07718.10	Coatamer_beta_C	1	1	1	1
PF11597.6	Med13_N	1	1	1	1
PF08498.8	Sterol_MT_C	1	1	1	1
PF00632.23	HECT	6	8	6	6
PF00649.16	Copper-fist	2	2	2	2
PF07859.11	Abhydrolase_3	15	14	17	16
PF07576.10	BRAP2	1	1	1	0
PF02844.13	GARS_N	1	1	1	1
PF11595.6	DUF3245	1	1	1	1
PF06391.11	MAT1	1	1	1	1
PF00085.18	Thioredoxin	11	10	11	10
PF13302.5	Acetyltransf_3	7	6	7	7
PF13519.4	VWA_2	1	1	2	0
PF04696.11	Pinin_SDK_memA	1	1	1	1
PF06682.10	SARAF	1	1	1	1
PF02375.15	JmjN	2	2	2	1
PF13602.4	ADH_zinc_N_2	5	3	4	7
PF07991.10	IlvN	1	1	1	0
PF02502.16	LacAB_rpiB	1	1	1	0
PF07393.9	Sec10	2	2	2	1
PF03828.17	PAP_assoc	2	2	2	2
PF05216.11	UNC-50	1	1	1	0
PF00006.23	ATP-synt_ab	4	4	4	4
PF03108.13	DBD_Tnp_Mut	1	0	2	0
PF00585.16	Thr_dehydrat_C	2	2	2	2
PF07019.10	Rab5ip	1	1	1	1
PF06881.9	Elongin_A	1	1	0	1
PF01336.23	tRNA_anti-codon	3	5	4	4
PF05577.10	Peptidase_S28	2	1	2	2
PF08227.9	DASH_Hsk3	1	1	1	1
PF01000.24	RNA_pol_A_bac	2	2	2	1
PF02260.18	FATC	4	4	4	4
PF01119.17	DNA_mis_repair	3	3	3	3
PF06017.11	Myosin_TH1	1	1	0	0
PF00291.23	PALP	12	11	14	11
PF07529.11	HSA	3	3	3	2
PF00347.21	Ribosomal_L6	4	3	4	3
PF00209.16	SNF	2	2	1	2
PF01875.15	Memo	1	1	1	1
PF07961.9	MBA1	1	0	1	0
PF17050.3	AIM5	1	1	1	0
PF16158.3	N_BRCA1_IG	1	1	1	1
PF00795.20	CN_hydrolase	13	8	9	7
PF02517.14	Abi	1	1	1	1
PF08302.9	tRNA_lig_CPD	1	1	1	1
PF07064.11	RIC1	1	1	1	1
PF00572.16	Ribosomal_L13	2	1	2	2
PF05995.10	CDO_I	1	1	1	1
PF00306.25	ATP-synt_ab_C	1	1	1	1
PF17111.3	Helo_like_N	8	0	3	0
PF01148.18	CTP_transf_1	1	1	1	1
PF13696.4	zf-CCHC_2	1	1	1	1
PF08156.11	NOP5NT	2	2	2	2
PF08695.8	Coa1	1	1	1	1
PF00750.17	tRNA-synt_1d	2	3	3	1
PF00631.20	G-gamma	0	1	1	1
PF01020.15	Ribosomal_L40e	1	1	2	1
PF02545.12	Maf	3	1	1	0
PF07960.9	CBP4	1	0	1	1
PF09088.9	MIF4G_like	1	1	1	0
PF02233.14	PNTB	1	1	1	1
PF01784.16	NIF3	1	1	1	2
PF01702.16	TGT	2	2	2	2
PF06858.12	NOG1	1	1	1	1
PF08229.9	SHR3_chaperone	1	1	1	1
PF01250.15	Ribosomal_S6	1	1	1	1
PF03577.13	Peptidase_C69	1	0	1	1
PF08689.8	Med5	1	1	1	1
PF11498.6	Activator_LAG-3	1	0	0	0
PF09268.8	Clathrin-link	1	1	1	1
PF13600.4	DUF4140	1	1	1	1
PF01568.19	Molydop_binding	1	0	1	0
PF01746.19	tRNA_m1G_MT	1	1	1	1
PF02878.14	PGM_PMM_I	3	3	4	1
PF09809.7	MRP-L27	1	1	1	1
PF14599.4	zinc_ribbon_6	1	1	1	1
PF12542.6	CWC25	1	1	1	1
PF01786.15	AOX	1	1	1	1
PF04444.12	Dioxygenase_N	2	2	2	1
PF05794.11	Tcp11	2	3	2	1
PF08790.9	zf-LYAR	1	0	0	0
PF02581.15	TMP-TENI	1	1	1	1
PF10344.7	Fmp27	1	1	1	1
PF13537.4	GATase_7	2	3	3	3
PF01068.19	DNA_ligase_A_M	4	5	5	4
PF01269.15	Fibrillarin	1	1	1	1
PF10680.7	RRN9	1	1	1	1
PF00717.21	Peptidase_S24	3	2	3	3
PF13380.4	CoA_binding_2	1	1	1	1
PF09056.9	Phospholip_A2_3	1	1	1	1
PF00994.22	MoCF_biosynth	5	3	4	3
PF16186.3	Arm_3	1	1	1	1
PF11640.6	TAN	1	1	1	1
PF08433.8	KTI12	1	1	1	1
PF03234.12	CDC37_N	1	1	1	1
PF03870.13	RNA_pol_Rpb8	1	1	1	1
PF08547.10	CIA30	2	1	2	2
PF00570.21	HRDC	2	2	2	2
PF02515.15	CoA_transf_3	4	3	3	4
PF03358.13	FMN_red	2	1	1	1
PF13533.4	Biotin_lipoyl_2	0	1	0	0
PF17120.3	Zn_ribbon_17	1	1	1	1
PF05022.10	SRP40_C	1	1	1	1
PF11017.6	DUF2855	1	1	1	1
PF01541.22	GIY-YIG	1	1	1	1
PF02239.14	Cytochrom_D1	1	1	1	1
PF01435.16	Peptidase_M48	2	3	2	2
PF09454.8	Vps23_core	1	1	1	1
PF14611.4	SLS	1	1	1	1
PF01379.18	Porphobil_deam	1	2	1	1
PF12708.5	Pectate_lyase_3	10	9	4	3
PF03561.13	Allantoicase	2	2	2	0
PF01328.15	Peroxidase_2	2	2	2	2
PF07928.10	Vps54	1	1	1	1
PF01416.18	PseudoU_synth_1	2	1	2	2
PF01088.19	Peptidase_C12	4	3	4	4
PF16191.3	E1_4HB	1	1	1	1
PF00550.23	PP-binding	23	14	17	21
PF09924.7	DUF2156	1	1	1	0
PF00731.18	AIRC	1	1	1	1
PF03874.14	RNA_pol_Rpb4	1	1	1	2
PF06025.10	DUF913	1	1	1	0
PF08324.9	PUL	2	2	2	2
PF00887.17	ACBP	2	2	2	2
PF12850.5	Metallophos_2	1	1	1	2
PF12657.5	TFIIIC_delta	1	1	1	1
PF13401.4	AAA_22	0	1	2	1
PF02891.18	zf-MIZ	2	2	2	2
PF03372.21	Exo_endo_phos	10	10	10	10
PF05997.10	Nop52	1	2	2	2
PF04108.10	APG17	2	1	2	1
PF00494.17	SQS_PSY	2	2	2	3
PF05158.10	RNA_pol_Rpc34	1	2	1	1
PF04253.13	TFR_dimer	3	3	3	3
PF08153.10	NGP1NT	1	1	1	1
PF01230.21	HIT	3	4	4	4
PF01121.18	CoaE	2	2	1	0
PF06027.10	SLC35F	2	1	2	1
PF15508.4	NAAA-beta	1	0	1	1
PF04670.10	Gtr1_RagA	2	2	2	2
PF17171.2	GST_C_6	4	3	3	2
PF01476.18	LysM	8	5	4	3
PF00576.19	Transthyretin	1	1	1	1
PF00200.21	Disintegrin	1	1	1	1
PF04227.10	Indigoidine_A	1	1	1	1
PF12830.5	Nipped-B_C	1	1	1	1
PF04116.11	FA_hydroxylase	7	7	7	8
PF11861.6	DUF3381	1	1	1	1
PF16183.3	Kinesin_assoc	1	1	1	1
PF08939.8	DUF1917	1	0	1	1
PF15404.4	PH_4	1	1	1	1
PF04921.12	XAP5	1	1	1	1
PF06420.10	Mgm101p	1	1	1	1
PF08029.9	HisG_C	1	1	1	1
PF07896.10	DUF1674	1	1	1	1
PF02893.18	GRAM	2	2	3	3
PF03127.12	GAT	3	3	3	2
PF01026.19	TatD_DNase	2	2	2	1
PF01873.15	eIF-5_eIF-2B	2	2	2	2
PF12842.5	DUF3819	1	3	1	1
PF12756.5	zf-C2H2_2	1	1	1	1
PF04446.10	Thg1	0	1	1	0
PF09598.8	Stm1_N	1	1	0	1
PF05020.13	zf-NPL4	1	1	1	1
PF04157.14	EAP30	2	2	2	2
PF04114.12	Gaa1	3	1	1	1
PF06687.10	SUR7	4	4	4	4
PF01474.14	DAHP_synth_2	1	1	1	1
PF00198.21	2-oxoacid_dh	3	4	3	3
PF00398.18	RrnaAD	2	2	2	2
PF01067.20	Calpain_III	0	1	1	0
PF13176.4	TPR_7	5	5	5	4
PF13527.5	Acetyltransf_9	1	2	0	0
PF06422.10	PDR_CDR	8	8	7	7
PF02765.15	POT1	2	2	2	2
PF16575.3	CLP1_P	2	2	2	1
PF16414.3	NPC1_N	1	1	1	1
PF15624.4	Mif2_N	1	1	1	1
PF13174.4	TPR_6	1	1	1	0
PF12848.5	ABC_tran_Xtn	3	3	3	2
PF12897.5	Aminotran_MocR	0	1	0	0
PF04142.13	Nuc_sug_transp	2	2	2	3
DUF3317	2	2	1	2	2
PF03657.11	UPF0113	1	1	1	1
PF03894.13	XFP	1	1	2	1
PF03198.12	Glyco_hydro_72	4	5	4	4
PF00165.21	HTH_AraC	1	1	0	0
PF13254.4	DUF4045	1	2	1	1
PF07510.9	DUF1524	1	1	1	1
PF04153.16	NOT2_3_5	2	2	2	2
PF12738.5	PTCB-BRCT	5	5	6	3
PF02580.14	Tyr_Deacylase	1	1	1	1
PF13589.4	HATPase_c_3	4	4	4	4
PF01062.19	Bestrophin	1	1	1	1
PF10785.7	NADH-u_ox-rdase	1	1	1	1
PF01433.18	Peptidase_M1	4	3	3	3
PF01968.16	Hydantoinase_A	3	3	3	4
PF07350.10	DUF1479	1	0	1	1
PF13622.4	4HBT_3	4	5	5	5
PF03941.13	INCENP_ARK-bind	1	1	1	1
PF08774.9	VRR_NUC	1	1	1	1
PF02953.13	zf-Tim10_DDP	4	3	4	4
PF12971.5	NAGLU_N	1	1	0	1
PF10187.7	Nefa_Nip30_N	1	1	1	1
PF00848.17	Ring_hydroxyl_A	3	0	4	2
PF01641.16	SelR	1	1	1	1
DUF3661	1	1	1	1	1
PF00388.17	PI-PLC-X	3	3	3	3
PF07557.9	Shugoshin_C	1	1	1	1
PF04434.15	SWIM	1	0	0	2
PF16755.3	NUP214	1	2	1	0
PF00303.17	Thymidylat_synt	1	1	1	1
PF08583.8	Cmc1	2	1	2	2
PF00169.27	PH	15	13	13	11
PF01912.16	eIF-6	1	1	2	1
PF00071.20	Ras	29	28	29	26
PF03630.12	Fumble	1	1	1	1
PF00749.19	tRNA-synt_1c	5	3	5	5
PF05907.11	DUF866	1	1	1	1
PF08581.8	Tup_N	1	1	1	1
PF12465.6	Pr_beta_C	1	1	1	1
PF04676.12	CwfJ_C_2	2	2	2	2
PF08031.10	BBE	5	2	4	6
PF16211.3	Histone_H2A_C	2	2	2	2
PF01613.16	Flavin_Reduct	3	3	3	3
PF09429.8	Wbp11	1	1	1	1
PF02374.13	ArsA_ATPase	1	1	1	1
PF00735.16	Septin	8	7	7	7
PF03028.13	Dynein_heavy	1	1	1	1
PF12471.6	GTP_CH_N	1	1	1	1
PF16543.3	DFRP_C	1	1	1	1
PF00636.24	Ribonuclease_3	5	5	5	5
PF01645.15	Glu_synthase	1	1	2	1
PF13616.4	Rotamase_3	1	0	1	1
PF01239.20	PPTA	7	5	8	8
PF03896.14	TRAP_alpha	1	1	1	1
PF08045.9	CDC14	1	0	1	1
PF09801.7	SYS1	1	1	1	1
PF15801.3	zf-C6H2	2	1	2	2
PF04185.12	Phosphoesterase	1	1	1	0
PF09444.8	MRC1	1	1	1	0
PF15406.4	PH_6	1	1	1	0
PF08591.8	RNR_inhib	1	1	1	1
PF03081.13	Exo70	1	2	1	1
PF16122.3	40S_SA_C	1	1	1	0
PF09803.7	DUF2346	1	1	1	1
PF00561.18	Abhydrolase_1	16	15	16	11
PF05187.11	ETF_QO	1	1	1	1
PF09439.8	SRPRB	1	1	1	1
PF01575.17	MaoC_dehydratas	4	4	4	3
PF03571.13	Peptidase_M49	1	4	1	1
PF02800.18	Gp_dh_C	1	1	0	1
PF08953.9	DUF1899	1	1	1	1
PF09431.8	DUF2013	1	1	1	1
PF08772.9	NOB1_Zn_bind	1	1	1	0
PF03177.12	Nucleoporin_C	2	2	2	2
PF01753.16	zf-MYND	2	3	5	5
PF04118.12	Dopey_N	1	1	1	1
PF05971.10	Methyltransf_10	1	1	1	1
PF02774.16	Semialdhyde_dhC	1	1	1	1
PF00752.15	XPG_N	5	4	4	5
PF09811.7	Yae1_N	2	3	2	1
PF08174.9	Anillin	1	1	1	1
PF00743.17	FMO-like	14	9	9	9
PF00107.24	ADH_zinc_N	25	20	22	15
PF04810.13	zf-Sec23_Sec24	3	3	3	3
PF03404.14	Mo-co_dimer	3	3	3	2
PF11693.6	DUF2990	1	1	1	0
PF08659.8	KR	3	1	3	3
PF12816.5	Vps8	1	1	1	1
PF12014.6	DUF3506	1	1	1	1
PF00150.16	Cellulase	3	3	3	3
PF11543.6	UN_NPL4	0	1	0	0
PF00152.18	tRNA-synt_2	8	9	8	7
PF00385.22	Chromo	4	5	4	3
PF00098.21	zf-CCHC	26	21	22	17
PF00320.25	GATA	7	6	7	4
PF03669.11	UPF0139	0	1	0	1
PF12074.6	DUF3554	1	1	1	1
PF01061.22	ABC2_membrane	21	18	19	18
PF01822.17	WSC	2	1	2	2
PF03184.17	DDE_1	5	0	0	0
PF12895.5	ANAPC3	2	3	2	1
PF08449.9	UAA	2	2	2	3
PF04857.18	CAF1	3	4	3	3
PF13472.4	Lipase_GDSL_2	6	2	4	3
PF09298.9	FAA_hydrolase_N	1	1	1	1
PF02749.14	QRPTase_N	1	1	1	1
PF09184.9	PPP4R2	0	1	1	0
PF03647.11	Tmemb_14	1	1	1	1
PF12449.6	DUF3684	1	2	1	1
PF12351.6	Fig1	2	2	2	2
PF13202.4	EF-hand_5	2	1	3	3
PF06728.11	PIG-U	1	1	1	1
PF12554.6	MOZART1	1	1	1	1
PF02801.20	Ketoacyl-synt_C	4	3	4	5
PF05234.9	UAF_Rrn10	1	0	1	1
PF08639.8	SLD3	1	1	1	1
PF05700.9	BCAS2	1	1	1	1
PF08649.8	DASH_Dad1	1	1	1	1
PF02910.18	Succ_DH_flav_C	2	2	2	2
PF04420.12	CHD5	1	1	1	1
PF09180.9	ProRS-C_1	1	1	1	1
PF01154.15	HMG_CoA_synt_N	1	1	1	0
PF01902.15	Diphthami_syn_2	1	1	0	0
PF07885.14	Ion_trans_2	2	2	2	2
PF04801.11	Sin_N	2	1	2	0
PF08655.8	DASH_Ask1	1	1	1	1
PF01459.20	Porin_3	2	1	2	3
PF14377.4	DUF4414	3	2	2	2
PF13446.4	RPT	4	4	4	4
PF13593.4	SBF_like	1	1	1	1
PF06093.11	Spt4	1	1	1	1
PF14619.4	SnAC	1	1	1	1
PF14878.4	DLD	1	1	1	0
PF12813.5	XPG_I_2	1	1	1	1
PF03876.15	SHS2_Rpb7-N	3	3	3	3
PF01900.17	RNase_P_Rpp14	1	1	0	1
PF08208.9	RNA_polI_A34	1	1	1	1
PF00564.22	PB1	4	3	4	4
PF03164.12	Mon1	1	1	1	1
PF01756.17	ACOX	4	3	4	4
PF03447.14	NAD_binding_3	1	1	1	1
PF07774.11	DUF1620	1	1	1	1
PF10452.7	TCO89	0	0	0	1
PF09427.8	DUF2014	1	1	1	1
PF14641.4	HTH_44	1	1	1	0
PF01213.17	CAP_N	1	2	0	1
PF08125.11	Mannitol_dh_C	1	1	1	1
PF02773.14	S-AdoMet_synt_C	1	1	1	1
PF16628.3	Mac_assoc	1	1	1	1
PF01411.17	tRNA-synt_2c	1	2	1	1
PF00467.27	KOW	2	2	2	2
PF08647.9	BRE1	1	1	1	1
PF07883.9	Cupin_2	0	0	2	0
PF00867.16	XPG_I	5	4	4	4
PF02815.17	MIR	3	3	3	3
PF01063.17	Aminotran_4	3	3	3	1
PF05602.10	CLPTM1	1	1	1	1
PF13875.4	DUF4202	1	1	1	1
PF13339.4	AATF-Che1	1	1	1	1
PF10304.7	RTP1_C2	1	1	1	1
PF00490.19	ALAD	1	1	1	1
PF14792.4	DNA_pol_B_palm	2	2	2	2
PF04032.14	Rpr2	2	2	2	2
PF04506.11	Rft-1	1	1	1	1
PF12349.6	Sterol-sensing	2	1	1	1
PF15924.3	ALG11_N	1	1	1	0
PF00349.19	Hexokinase_1	4	4	4	3
PF04063.12	DUF383	1	1	1	1
PF06320.11	GCN5L1	1	0	1	1
PF10306.7	FLILHELTA	1	1	1	1
PF07426.9	Dynactin_p22	1	0	0	0
PF04791.14	LMBR1	2	3	2	2
PF13932.4	GIDA_assoc	1	1	1	1
PF13805.4	Pil1	2	2	2	2
PF02417.13	Chromate_transp	1	2	2	2
PF02141.19	DENN	2	2	2	2
PF02817.15	E3_binding	3	4	3	3
PF02779.22	Transket_pyr	4	5	4	4
PF09728.7	Taxilin	1	1	0	1
PF07967.11	zf-C3HC	1	1	1	1
PF13672.4	PP2C_2	1	1	1	0
PF00647.17	EF1G	1	0	1	1
PF02270.13	TFIIF_beta	1	1	1	1
PF16837.3	SF3A3	1	1	1	1
PF13865.4	FoP_duplication	1	1	2	1
PF04855.10	SNF5	2	2	3	1
PF00162.17	PGK	1	1	1	2
PF00199.17	Catalase	3	4	4	1
PF06775.12	Seipin	1	2	1	1
PF03153.11	TFIIA	2	2	2	1
PF05730.9	CFEM	5	8	9	8
PF09995.7	DUF2236	4	2	4	4
PF13912.4	zf-C2H2_6	1	3	1	0
PF03416.17	Peptidase_C54	1	1	1	1
PF12359.6	DUF3645	2	0	1	1
PF04061.12	ORMDL	1	1	1	1
PF14617.4	CMS1	1	1	1	1
PF08144.9	CPL	1	1	1	1
PF08202.9	MIS13	1	1	1	1
PF01431.19	Peptidase_M13	1	1	1	1
PF02077.13	SURF4	1	1	1	1
PF15402.4	Spc7_N	1	1	1	1
PF01393.17	Chromo_shadow	1	1	1	1
PF05652.10	DcpS	1	1	1	1
PF02102.13	Peptidase_M35	2	2	2	1
PF03966.14	Trm112p	1	1	1	1
PF02627.18	CMD	1	1	1	1
PF03151.14	TPT	4	3	3	2
PF00566.16	RabGAP-TBC	12	11	12	11
PF04199.11	Cyclase	3	3	3	2
PF10199.7	Adaptin_binding	1	1	1	1
PF14681.4	UPRTase	3	3	3	3
PF04124.10	Dor1	1	1	1	1
PF10356.7	DUF2034	2	2	2	2
PF01014.16	Uricase	2	2	2	1
PF00394.20	Cu-oxidase	3	3	3	3
PF00160.19	Pro_isomerase	10	10	10	10
PF14613.4	DUF4449	1	1	1	1
PF01991.16	vATP-synt_E	1	1	1	1
PF00574.21	CLP_protease	1	1	1	1
PF13422.4	DUF4110	1	1	1	1
PF00481.19	PP2C	6	6	6	5
PF06248.11	Zw10	0	1	1	1
PF08625.9	Utp13	1	1	1	1
PF00023.28	Ank	14	6	14	12
PF02386.14	TrkH	3	3	3	3
PF07985.10	SRR1	1	2	2	2
PF04136.13	Sec34	1	1	1	1
PF05890.10	Ebp2	1	1	1	1
PF01503.15	PRA-PH	1	1	1	1
PF05282.9	AAR2	1	1	1	2
PF01016.17	Ribosomal_L27	1	1	1	1
PF04987.12	PigN	1	1	1	0
PF12451.6	VPS11_C	1	1	1	1
DUF2962	35	1	2	1	1
PF01634.16	HisG	1	1	1	1
PF03587.12	EMG1	1	1	1	1
PF05241.10	EBP	2	2	2	2
PF05743.11	UEV	1	1	1	1
PF01841.17	Transglut_core	2	2	2	2
PF00959.17	Phage_lysozyme	1	1	1	1
PF03171.18	2OG-FeII_Oxy	8	7	6	9
PF14811.4	TPD	0	0	1	0
PF12325.6	TMF_TATA_bd	1	1	1	1
PF00080.18	Sod_Cu	2	1	2	2
PF14833.4	NAD_binding_11	4	3	4	2
PF09724.7	DUF2036	1	1	1	1
PF00205.20	TPP_enzyme_M	5	5	5	4
PF02214.20	BTB_2	1	0	1	1
PF01282.17	Ribosomal_S24e	1	1	1	1
PF07061.9	Swi5	1	1	1	1
PF08729.8	HUN	1	1	1	0
PF00012.18	HSP70	12	12	11	9
PF16172.3	DOCK_N	1	1	1	1
PF16078.3	2-oxogl_dehyd_N	1	1	1	1
PF12932.5	Sec16	1	1	1	1
PF00468.15	Ribosomal_L34	1	1	1	1
PF11815.6	DUF3336	3	3	3	3
PF04516.13	CP2	1	2	1	1
PF05832.10	DUF846	1	1	1	1
PF05691.10	Raffinose_syn	1	1	1	2
PF05221.15	AdoHcyase	1	1	1	1
PF00595.22	PDZ	1	1	1	1
PF01267.15	F-actin_cap_A	1	1	1	1
PF03099.17	BPL_LplA_LipB	3	2	1	3
PF00010.24	HLH	8	7	8	6
PF04563.13	RNA_pol_Rpb2_1	3	3	3	1
PF00792.22	PI3K_C2	1	1	1	1
PF01138.19	RNase_PH	5	5	6	4
PF01734.20	Patatin	7	6	9	6
PF07944.10	Glyco_hydro_127	1	1	1	1
PF00063.19	Myosin_head	5	5	4	4
PF05141.10	DIT1_PvcA	1	1	1	1
PF04795.10	PAPA-1	1	1	1	1
PF01249.16	Ribosomal_S21e	1	1	1	1
PF12455.6	Dynactin	1	1	1	1
PF14520.4	HHH_5	2	1	2	1
PF01198.17	Ribosomal_L31e	1	1	1	1
PF01565.21	FAD_binding_4	22	13	18	19
PF05347.13	Complex1_LYR	6	5	7	6
PF00689.19	Cation_ATPase_C	8	8	8	7
PF09830.7	ATP_transf	1	1	1	1
PF01776.15	Ribosomal_L22e	1	1	1	1
PF06732.9	Pescadillo_N	1	1	1	1
PF13185.4	GAF_2	2	2	2	1
PF11807.6	DUF3328	3	6	7	6
PF10366.7	Vps39_1	1	1	1	1
PF07946.12	DUF1682	1	1	1	0
PF00190.20	Cupin_1	2	1	2	3
PF06609.11	TRI12	2	2	2	2
PF00271.29	Helicase_C	83	71	70	64
PF05147.11	LANC_like	1	1	1	1
PF05199.11	GMC_oxred_C	11	9	9	9
PF16131.3	Torus	1	1	1	1
PF00899.19	ThiF	10	9	9	8
PF06463.11	Mob_synth_C	1	1	1	0
PF00697.20	PRAI	1	1	1	1
PF01116.18	F_bP_aldolase	2	2	2	0
PF09774.7	Cid2	1	1	1	1
PF00174.17	Oxidored_molyb	3	3	3	2
PF03455.17	dDENN	1	1	1	1
PF13889.4	Chromosome_seg	1	1	1	1
PF00505.17	HMG_box	6	6	6	6
PF04130.11	Spc97_Spc98	5	5	5	4
PF04389.15	Peptidase_M28	7	7	7	6
PF08118.9	MDM31_MDM32	1	1	1	1
PF00591.19	Glycos_transf_3	1	2	2	2
PF01450.17	IlvC	1	1	1	1
PF02104.13	SURF1	1	1	1	1
PF08038.10	Tom7	0	0	1	0
PF16076.3	Acyltransf_C	1	1	1	1
PF17100.3	NACHT_N	1	1	1	2
PF04031.11	Las1	1	1	1	1
PF08323.9	Glyco_transf_5	1	1	1	1
PF08491.8	SE	1	1	1	1
PF01184.17	Grp1_Fun34_YaaH	2	1	2	2
PF10235.7	Cript	1	1	1	1
[truncated: 1,676 more rows]
