# Supplementary material for: Genomics and Comparative Genomic Analyses Provide Insight into the Taxonomy and Pathogenic Potential of Novel Emmonsia Pathogens
Source: Front Cell Infect Microbiol. 2017 Mar 31;7:105. doi: 10.3389/fcimb.2017.00105 (PMC5374152; doi:10.3389/fcimb.2017.00105)
Supplement: Supplementary file 6 [file DataSheet7.xls]

## Sheet: Sheet1
Supplementary Data 7. KOG classified genes of Emmonsia sp. 5z489.
			Number of genes
KOG classification	Functional categories	Function discription	Emmonsia sp. 5z489	Emmonsia sp. CAC-2015a	E. crescens UAMH 3008	E. parva UAMH 139
A	INFORMATION STORAGE AND PROCESSING	RNA processing and modification	171	169	171	156
B	INFORMATION STORAGE AND PROCESSING	Chromatin structure and dynamics	70	67	71	66
C	METABOLISM	Energy production and conversion	198	166	188	161
D	CELLULAR PROCESSES AND SIGNALING	Cell cycle control, cell division, chromosome partitioning	122	113	121	103
E	METABOLISM	Amino acid transport and metabolism	204	188	198	156
F	METABOLISM	Nucleotide transport and metabolism	68	55	66	54
G	METABOLISM	Carbohydrate transport and metabolism	164	147	161	132
H	METABOLISM	Coenzyme transport and metabolism	73	66	70	57
I	METABOLISM	Lipid transport and metabolism	190	172	187	164
J	INFORMATION STORAGE AND PROCESSING	Translation, ribosomal structure and biogenesis	255	232	245	205
K	INFORMATION STORAGE AND PROCESSING	Transcription	155	146	149	134
L	INFORMATION STORAGE AND PROCESSING	Replication, recombination and repair	151	135	143	129
M	CELLULAR PROCESSES AND SIGNALING	Cell wall/membrane/envelope biogenesis	44	39	47	39
N	CELLULAR PROCESSES AND SIGNALING	Cell motility	1	1	2	1
O	CELLULAR PROCESSES AND SIGNALING	Posttranslational modification, protein turnover, chaperones	401	335	348	319
P	METABOLISM	Inorganic ion transport and metabolism	104	91	99	79
Q	METABOLISM	Secondary metabolites biosynthesis, transport and catabolism	120	96	109	100
R	POORLY CHARACTERIZED	General function prediction only	611	484	533	489
S	POORLY CHARACTERIZED	Function unknown	186	186	194	165
T	CELLULAR PROCESSES AND SIGNALING	Signal transduction mechanisms	274	238	257	220
U	CELLULAR PROCESSES AND SIGNALING	Intracellular trafficking, secretion, and vesicular transport	217	213	226	195
V	CELLULAR PROCESSES AND SIGNALING	Defense mechanisms	20	16	20	16
W	CELLULAR PROCESSES AND SIGNALING	Extracellular structures	3	2	2	1
X		Mobilome: prophages, transposons	0	0	1	0
Y	CELLULAR PROCESSES AND SIGNALING	Nuclear structure	12	11	13	11
Z	CELLULAR PROCESSES AND SIGNALING	Cytoskeleton	83	81	84	74
