# Supplementary material for: Genomics and Comparative Genomic Analyses Provide Insight into the Taxonomy and Pathogenic Potential of Novel Emmonsia Pathogens
Source: Front Cell Infect Microbiol. 2017 Mar 31;7:105. doi: 10.3389/fcimb.2017.00105 (PMC5374152; doi:10.3389/fcimb.2017.00105)
Supplement: Supplementary file 7 [file DataSheet8.xls]

## Sheet: Sheet1
Supplementary Data 8. Orthologs of virulence and pathogenicity associated PHI genes among four Emmonsia species.
Cluster	PHI Accession	Description	Phenotype	Pfam HMM Accession	Pfam HMM Name	Pfam type	Gene ontology (biological process)	Gene ontology (molecular function)	Gene ontology (cellular component)
Cluster1000	PHI:4230	abcB	reduced_virulence	PF00005.25	ABC_tran	Domain	GO:0006810,(transport)	GO:0016887,(ATPase activity)GO:0005524,(ATP binding)GO:0042626,(ATPase activity, coupled to transmembrane movement of substances)	GO:0016021,(integral to membrane)GO:0016020,(membrane)
Cluster1001	PHI:267	MLT1	reduced_virulence	PF00005.25	ABC_tran	Domain	GO:0006810,(transport)GO:0055085,(transmembrane transport)	GO:0016887,(ATPase activity)GO:0042626,(ATPase activity, coupled to transmembrane movement of substances)GO:0005524,(ATP binding)	GO:0016021,(integral to membrane)
Cluster1002	PHI:2042	ABC3	loss_of_pathogenicity	PF00005.25	ABC_tran	Domain	GO:0055085,(transmembrane transport)GO:0006810,(transport)	GO:0016887,(ATPase activity)GO:0042626,(ATPase activity, coupled to transmembrane movement of substances)GO:0005524,(ATP binding)	GO:0016021,(integral to membrane)
Cluster1003	PHI:2058	LHS1	reduced_virulence	PF00012.18	HSP70	Family	-	-	-
Cluster1004	PHI:4475	MoTup1	loss_of_pathogenicity	PF00400.30	WD40	Repeat		GO:0005515,(protein binding)
Cluster1005	PHI:5189	MoLDS1	reduced_virulence	PF03098.13	An_peroxidase	Domain	-	-	-
Cluster1006	PHI:2171	Peroxisomal_copper_amine_oxidase	reduced_virulence	PF01179.18	Cu_amine_oxid	Domain	GO:0009308,(amine metabolic process)GO:0055114,(oxidation-reduction process)	GO:0048038,(quinone binding)GO:0008131,(primary amine oxidase activity)GO:0005507,(copper ion binding)
Cluster1007	PHI:2098	Calcium-transporting_ATPase_3	loss_of_pathogenicity	PF00690.24	Cation_ATPase_N	Domain		GO:0000166,(nucleotide binding)GO:0046872,(metal ion binding)
Cluster1008	PHI:4491	SHM	reduced_virulence	PF00464.17	SHMT	Domain		GO:0016740,(transferase activity)
Cluster1009	PHI:4485	Sac1	reduced_virulence	PF01233.17	NMT	Domain		GO:0042578,(phosphoric ester hydrolase activity)GO:0004379,(glycylpeptide N-tetradecanoyltransferase activity)
Cluster1010	PHI:2534	ERG11A	mixed outcome	PF00067.20	p450	Domain	GO:0055114,(oxidation-reduction process)	GO:0016705,(oxidoreductase activity, acting on paired donors, with incorporation or reduction of molecular oxygen)GO:0020037,(heme binding)GO:0005506,(iron ion binding)
Cluster1011	PHI:3975	MoIlv2	loss_of_pathogenicity	PF02775.19	TPP_enzyme_C	Domain		GO:0030976,(thiamine pyrophosphate binding)GO:0000287,(magnesium ion binding)GO:0003824,(catalytic activity)
Cluster1012	PHI:2099	Pmc1	mixed outcome	PF00690.24	Cation_ATPase_N	Domain		GO:0046872,(metal ion binding)GO:0000166,(nucleotide binding)
Cluster1013	PHI:2097	Neo1	loss_of_pathogenicity	PF13246.4	Cation_ATPase	Family	-	-	-
Cluster1014	PHI:2145	MoSSADH	loss_of_pathogenicity	PF00171.20	Aldedh	Family	GO:0008152,(metabolic process)GO:0055114,(oxidation-reduction process)	GO:0016491,(oxidoreductase activity)
Cluster1015	PHI:3075	PdChsVII	reduced_virulence	PF00173.26	Cyt-b5	Domain		GO:0005524,(ATP binding)GO:0003774,(motor activity)	GO:0016459,(myosin complex)
Cluster1016	PHI:2639	Ilv3B	mixed outcome	PF00920.19	ILVD_EDD	Family	GO:0008152,(metabolic process)	GO:0003824,(catalytic activity)
Cluster1017	PHI:2728	FgERG4	reduced_virulence	PF01222.15	ERG4_ERG24	Family			GO:0016020,(membrane)
Cluster1018	PHI:3044	CHSG	mixed outcome	PF01644.15	Chitin_synth_1	Family	GO:0006031,(chitin biosynthetic process)	GO:0004100,(chitin synthase activity)
Cluster1019	PHI:508	AFT1	loss_of_pathogenicity	PF13193.4	AMP-binding_C	Domain	GO:0008152,(metabolic process)	GO:0003824,(catalytic activity)
Cluster1020	PHI:4217	NPS6	reduced_virulence	PF00550.23	PP-binding	Domain	GO:0008152,(metabolic process)	GO:0003824,(catalytic activity)
Cluster1021	PHI:55	PKS1	reduced_virulence	PF00698.19	Acyl_transf_1	Domain	GO:0055114,(oxidation-reduction process)
Cluster1022	PHI:423	VAD1	reduced_virulence	PF00270.27	DEAD	Domain		GO:0003676,(nucleic acid binding)GO:0005524,(ATP binding)
Cluster1023	PHI:3412	pstB	loss_of_pathogenicity	PF00005.25	ABC_tran	Domain		GO:0005524,(ATP binding)GO:0016887,(ATPase activity)
Cluster1024	PHI:2145	MoSSADH	loss_of_pathogenicity	PF00171.20	Aldedh	Family	GO:0055114,(oxidation-reduction process)GO:0008152,(metabolic process)	GO:0016491,(oxidoreductase activity)
Cluster1025	PHI:4561	Gcn5	loss_of_pathogenicity	PF00439.23	Bromodomain	Domain		GO:0008080,(N-acetyltransferase activity)GO:0005515,(protein binding)
Cluster1026	PHI:2530	TUB1	mixed outcome	PF00091.23	Tubulin	Domain		GO:0003924,(GTPase activity)
Cluster1027	PHI:3514	Asc1	loss_of_pathogenicity	PF00400.30	WD40	Repeat		GO:0005515,(protein binding)
Cluster1028	PHI:3914	Sdh1	reduced_virulence	PF00171.20	Aldedh	Family	GO:0008152,(metabolic process)GO:0055114,(oxidation-reduction process)	GO:0016491,(oxidoreductase activity)
Cluster1029	PHI:3817	mrGAT	reduced_virulence	PF01553.19	Acyltransferase	Family	GO:0008152,(metabolic process)	GO:0016746,(transferase activity, transferring acyl groups)
Cluster1030	PHI:4103	DPPIV	reduced_virulence	PF00326.19	Peptidase_S9	Domain	GO:0006508,(proteolysis)	GO:0008236,(serine-type peptidase activity)
Cluster1032	PHI:2321	SidI	reduced_virulence	PF00501.26	AMP-binding	Family	GO:0008152,(metabolic process)	GO:0003824,(catalytic activity)
Cluster1034	PHI:508	AFT1	loss_of_pathogenicity	PF13193.4	AMP-binding_C	Domain	GO:0008152,(metabolic process)	GO:0003824,(catalytic activity)
Cluster1035	PHI:4194	AKT7	mixed outcome	PF00067.20	p450	Domain	GO:0055114,(oxidation-reduction process)	GO:0020037,(heme binding)GO:0005506,(iron ion binding)GO:0016705,(oxidoreductase activity, acting on paired donors, with incorporation or reduction of molecular oxygen)
Cluster1036	PHI:361	KRE5	reduced_virulence	PF00441.22	Acyl-CoA_dh_1	Domain	GO:0055114,(oxidation-reduction process)GO:0006486,(protein glycosylation)GO:0008152,(metabolic process)	GO:0003980,(UDP-glucose:glycoprotein glucosyltransferase activity)GO:0016627,(oxidoreductase activity, acting on the CH-CH group of donors)GO:0050660,(flavin adenine dinucleotide binding)GO:0003995,(acyl-CoA dehydrogenase activity)
Cluster1037	PHI:144	CHT42	reduced_virulence	PF00704.26	Glyco_hydro_18	Domain	GO:0005975,(carbohydrate metabolic process)	GO:0004553,(hydrolase activity, hydrolyzing O-glycosyl compounds)
Cluster1038	PHI:2527	SEC31	mixed outcome	PF07304.9	SRA1	Family	-	-	-
Cluster1039	PHI:2321	SidI	reduced_virulence	PF00155.19	Aminotran_1_2	Domain	GO:0008152,(metabolic process)GO:0009058,(biosynthetic process)	GO:0003824,(catalytic activity)GO:0030170,(pyridoxal phosphate binding)
Cluster1040	PHI:3886	UBL1	reduced_virulence	PF02617.15	ClpS	Family	GO:0030163,(protein catabolic process)	GO:0008270,(zinc ion binding)
Cluster1041	PHI:443	CBL1	reduced_virulence	PF01053.18	Cys_Met_Meta_PP	Domain		GO:0030170,(pyridoxal phosphate binding)
Cluster1045	PHI:2731	VdSge1	loss_of_pathogenicity	PF07690.14	MFS_1	Family	GO:0055085,(transmembrane transport)		GO:0016021,(integral to membrane)
Cluster1046	PHI:2894	F-avi3342	loss_of_pathogenicity	PF00550.23	PP-binding	Domain	GO:0008152,(metabolic process)GO:0009058,(biosynthetic process)	GO:0003824,(catalytic activity)GO:0016788,(hydrolase activity, acting on ester bonds)
Cluster1048	PHI:441	BTP1	mixed outcome	-	-	-	-	-	-
Cluster1049	PHI:311	MGB1	loss_of_pathogenicity	PF00400.30	WD40	Repeat		GO:0005515,(protein binding)
Cluster1050	PHI:5055	vosA	reduced_virulence	PF11754.6	Velvet	Family	-	-	-
Cluster1051	PHI:384	SPE3-LYS9	loss_of_pathogenicity	PF01564.15	Spermine_synth	Family	-	-	-
Cluster1052	PHI:5554	LmABCB3	reduced_virulence	PF00005.25	ABC_tran	Domain	GO:0055085,(transmembrane transport)GO:0006810,(transport)	GO:0016887,(ATPase activity)GO:0005524,(ATP binding)GO:0042626,(ATPase activity, coupled to transmembrane movement of substances)	GO:0016021,(integral to membrane)
Cluster1053	PHI:490	FRP1	loss_of_pathogenicity	PF00646.31	F-box	Domain		GO:0005515,(protein binding)
Cluster1054	PHI:2109	CNB	mixed outcome	PF13202.4	EF-hand_5	Domain		GO:0005509,(calcium ion binding)
Cluster1055	PHI:801	MGG_04621	reduced_virulence	PF04146.13	YTH	Domain	-	-	-
Cluster1056	PHI:2069	Moatg1	loss_of_pathogenicity	PF00069.23	Pkinase	Domain	GO:0006468,(protein phosphorylation)	GO:0005524,(ATP binding)GO:0004672,(protein kinase activity)GO:0004674,(protein serine/threonine kinase activity)
Cluster1057	PHI:4171	iaaH-1	reduced_virulence	PF01425.19	Amidase	Family	-	-	-
Cluster1058	PHI:1671	GzCCHC011	reduced_virulence	PF01202.20	SKI	Domain	GO:0055114,(oxidation-reduction process)	GO:0003676,(nucleic acid binding)GO:0004527,(exonuclease activity)GO:0004764,(shikimate 3-dehydrogenase (NADP+) activity)GO:0016765,(transferase activity, transferring alkyl or aryl (other than methyl) groups)GO:0003855,(3-dehydroquinate dehydratase activity)
Cluster1059	PHI:1646	GzWing018	reduced_virulence	PF16866.3	PHD_4	Domain	GO:0006355,(regulation of transcription, DNA-dependent)	GO:0016747,(transferase activity, transferring acyl groups other than amino-acyl groups)GO:0005515,(protein binding)
Cluster1060	PHI:519	CHM1	reduced_virulence	PF00786.26	PBD	Domain	GO:0006468,(protein phosphorylation)	GO:0005524,(ATP binding)GO:0004672,(protein kinase activity)
Cluster1061	PHI:5391	FvSO	loss_of_pathogenicity	PF00397.24	WW	Domain		GO:0005515,(protein binding)
Cluster1062	PHI:1193	(Sc_Sky1)	reduced_virulence	PF00069.23	Pkinase	Domain	GO:0006468,(protein phosphorylation)	GO:0005524,(ATP binding)GO:0004672,(protein kinase activity)
Cluster1063	PHI:2034	MFP1	reduced_virulence	PF00106.23	adh_short	Domain	GO:0008152,(metabolic process)	GO:0016491,(oxidoreductase activity)
Cluster1064	PHI:3880	MeaB	mixed outcome	-	-	-	-	-	-
Cluster1065	PHI:440	PMR1	reduced_virulence	PF00690.24	Cation_ATPase_N	Domain		GO:0000166,(nucleotide binding)GO:0046872,(metal ion binding)
Cluster1066	PHI:2990	MGG_02474.6	reduced_virulence	-	-	-	-	-	-
Cluster1067	PHI:4885	MoYpd1p	loss_of_pathogenicity	PF01627.21	Hpt	Family	GO:0000160,(two-component signal transduction system (phosphorelay))	GO:0004871,(signal transducer activity)
Cluster1068	PHI:3014	MoAND1	reduced_virulence	PF12814.5	Mcp5_PH	Domain	GO:0032065,(cortical protein anchoring)	GO:0005543,(phospholipid binding)GO:0005515,(protein binding)	GO:0005938,(cell cortex)
Cluster1069	PHI:5082	MoAcat1	reduced_virulence	PF02803.16	Thiolase_C	Domain	GO:0008152,(metabolic process)	GO:0016747,(transferase activity, transferring acyl groups other than amino-acyl groups)
Cluster1070	PHI:1212	(Sc_Rim15)	reduced_virulence	PF00069.23	Pkinase	Domain	GO:0000160,(two-component signal transduction system (phosphorelay))GO:0006468,(protein phosphorylation)	GO:0005524,(ATP binding)GO:0004672,(protein kinase activity)
Cluster1071	PHI:441	BTP1	mixed outcome	-	-	-	-	-	-
Cluster1072	PHI:511	CaNAG4	reduced_virulence	PF07690.14	MFS_1	Family	GO:0055085,(transmembrane transport)		GO:0016021,(integral to membrane)
Cluster1073	PHI:511	CaNAG4	reduced_virulence	PF07690.14	MFS_1	Family	GO:0055085,(transmembrane transport)		GO:0016021,(integral to membrane)
Cluster1074	PHI:789	MGG_04116	reduced_virulence	PF07653.15	SH3_2	Domain	-	-	-
Cluster1075	PHI:2357	CYP52X1	reduced_virulence	PF00067.20	p450	Domain	GO:0055114,(oxidation-reduction process)	GO:0016705,(oxidoreductase activity, acting on paired donors, with incorporation or reduction of molecular oxygen)GO:0020037,(heme binding)GO:0005506,(iron ion binding)
Cluster1076	PHI:2034	MFP1	reduced_virulence	PF01575.17	MaoC_dehydratas	Domain	-	-	-
Cluster1077	PHI:419	CSH1	reduced_virulence	PF00248.19	Aldo_ket_red	Domain	-	-	-
Cluster1082	PHI:3835	Fgrho4	reduced_virulence	PF00071.20	Ras	Domain	GO:0007264,(small GTPase mediated signal transduction)	GO:0005525,(GTP binding)
Cluster1083	PHI:339	CLPT1	reduced_virulence	PF00071.20	Ras	Domain	GO:0007264,(small GTPase mediated signal transduction)	GO:0005525,(GTP binding)
Cluster1084	PHI:4485	Sac1	reduced_virulence	PF02383.16	Syja_N	Family		GO:0042578,(phosphoric ester hydrolase activity)
Cluster1085	PHI:290	CNB1	reduced_virulence	PF00569.15	ZZ	Domain		GO:0005509,(calcium ion binding)GO:0008270,(zinc ion binding)
Cluster1086	PHI:4475	MoTup1	loss_of_pathogenicity	PF00400.30	WD40	Repeat		GO:0005515,(protein binding)
Cluster1087	PHI:2693	GcABC-G1	reduced_virulence	PF00005.25	ABC_tran	Domain		GO:0005524,(ATP binding)GO:0016887,(ATPase activity)	GO:0016020,(membrane)
Cluster1088	PHI:1436	GzC2H105	reduced_virulence	-	-	-	-	-	-
Cluster1089	PHI:2081	Moatg15	loss_of_pathogenicity	PF01764.23	Lipase_3	Family	GO:0006629,(lipid metabolic process)
Cluster1090	PHI:1049	CTB2	reduced_virulence	PF00891.16	Methyltransf_2	Family		GO:0008171,(O-methyltransferase activity)
Cluster1091	PHI:441	BTP1	mixed outcome	-	-	-	-	-	-
Cluster1092	PHI:199	AOX1	reduced_virulence	PF05199.11	GMC_oxred_C	Domain	GO:0055114,(oxidation-reduction process)	GO:0050660,(flavin adenine dinucleotide binding)GO:0016614,(oxidoreductase activity, acting on CH-OH group of donors)
Cluster1093	PHI:2694	rsmB	mixed outcome	PF01189.15	Methyltr_RsmB-F	Family		GO:0008168,(methyltransferase activity)
Cluster1094	PHI:3594	Ptp2	reduced_virulence	PF00581.18	Rhodanese	Domain	GO:0006470,(protein dephosphorylation)	GO:0004725,(protein tyrosine phosphatase activity)
Cluster1095	PHI:4107	BbMBF1	reduced_virulence	PF08523.8	MBF1	Family		GO:0043565,(sequence-specific DNA binding)
Cluster1096	PHI:2167	EXP5	reduced_virulence	-	-	-	-	-	-
Cluster1097	PHI:4475	MoTup1	loss_of_pathogenicity	PF00400.30	WD40	Repeat		GO:0005515,(protein binding)
Cluster1098	PHI:2570	CYB2	reduced_virulence	PF00173.26	Cyt-b5	Domain	GO:0055114,(oxidation-reduction process)GO:0008152,(metabolic process)	GO:0016627,(oxidoreductase activity, acting on the CH-CH group of donors)GO:0003995,(acyl-CoA dehydrogenase activity)GO:0050660,(flavin adenine dinucleotide binding)
Cluster1099	PHI:3853	FgSWI6	reduced_virulence	PF13637.4	Ank_4	Domain	-	-	-
Cluster1100	PHI:4194	AKT7	mixed outcome	PF00067.20	p450	Domain	GO:0055114,(oxidation-reduction process)	GO:0005506,(iron ion binding)GO:0020037,(heme binding)GO:0016705,(oxidoreductase activity, acting on paired donors, with incorporation or reduction of molecular oxygen)
Cluster1101	PHI:4475	MoTup1	loss_of_pathogenicity	PF00400.30	WD40	Repeat		GO:0005515,(protein binding)
Cluster1102	PHI:877	MGG_00383	reduced_virulence	PF02773.14	S-AdoMet_synt_C	Domain	GO:0006556,(S-adenosylmethionine biosynthetic process)	GO:0004478,(methionine adenosyltransferase activity)
Cluster1103	PHI:885	MGG_02240	reduced_virulence	PF08642.8	Rxt3	Family	-	-	-
Cluster1104	PHI:2227	pao	mixed outcome	PF01593.22	Amino_oxidase	Domain	GO:0055114,(oxidation-reduction process)	GO:0016491,(oxidoreductase activity)
Cluster1105	PHI:1210	FGSG_10095	reduced_virulence	PF00069.23	Pkinase	Domain	GO:0006468,(protein phosphorylation)	GO:0004672,(protein kinase activity)GO:0005524,(ATP binding)
Cluster1106	PHI:893	MGG_02986	reduced_virulence	PF14260.4	zf-C4pol	Domain		GO:0003677,(DNA binding)GO:0008408,(3'-5' exonuclease activity)GO:0000166,(nucleotide binding)
Cluster1107	PHI:4231	MoFLP1	reduced_virulence	PF02469.20	Fasciclin	Family	-	-	-
Cluster1108	PHI:2976	CgOPT1	reduced_virulence	PF03169.13	OPT	Family	GO:0055085,(transmembrane transport)
Cluster1109	PHI:3973	ASP	reduced_virulence	PF00026.21	Asp	Family	GO:0006508,(proteolysis)	GO:0004190,(aspartic-type endopeptidase activity)
Cluster1110	PHI:2171	Peroxisomal_copper_amine_oxidase	reduced_virulence	PF01179.18	Cu_amine_oxid	Domain	GO:0009308,(amine metabolic process)GO:0055114,(oxidation-reduction process)	GO:0008131,(primary amine oxidase activity)GO:0005507,(copper ion binding)GO:0048038,(quinone binding)
Cluster1111	PHI:675	ROM2	reduced_virulence	PF00780.20	CNH	Family	GO:0035023,(regulation of Rho protein signal transduction)	GO:0005089,(Rho guanyl-nucleotide exchange factor activity)
Cluster1112	PHI:508	AFT1	loss_of_pathogenicity	PF13193.4	AMP-binding_C	Domain	GO:0008152,(metabolic process)	GO:0003824,(catalytic activity)
Cluster1113	PHI:2340	aiiA	mixed outcome	PF00753.25	Lactamase_B	Domain	-	-	-
Cluster1114	PHI:2182	MoAtg4	loss_of_pathogenicity	PF03416.17	Peptidase_C54	Family	-	-	-
Cluster1115	PHI:2474	imd1	reduced_virulence	PF00571.26	CBS	Domain	GO:0055114,(oxidation-reduction process)	GO:0016787,(hydrolase activity)GO:0003824,(catalytic activity)
Cluster1116	PHI:3278	CoIra1	reduced_virulence	PF00616.17	RasGAP	Family	GO:0007264,(small GTPase mediated signal transduction)GO:0043087,(regulation of GTPase activity)	GO:0005515,(protein binding)GO:0005096,(GTPase activator activity)
Cluster1117	PHI:743	ARG2	reduced_virulence	PF04768.11	NAT	Family	-	-	-
Cluster1118	PHI:2140	MoVam7	loss_of_pathogenicity	PF00787.22	PX	Domain		GO:0035091,(phosphatidylinositol binding)
Cluster1119	PHI:4165	ALG3	reduced_virulence	PF05208.11	ALG3	Family		GO:0016758,(transferase activity, transferring hexosyl groups)	GO:0005783,(endoplasmic reticulum)GO:0016021,(integral to membrane)
Cluster1120	PHI:1598	GzOB038	reduced_virulence	-	-	-	-	-	-
Cluster1121	PHI:3512	SET3	reduced_virulence	PF00856.26	SET	Family		GO:0005515,(protein binding)
Cluster1122	PHI:1078	Mes1	reduced_virulence	PF07792.10	Afi1	Domain	-	-	-
Cluster1123	PHI:2108	CAM	mixed outcome	PF13405.4	EF-hand_6	Domain		GO:0005509,(calcium ion binding)
Cluster1124	PHI:5039	BUB2	reduced_virulence	PF00566.16	RabGAP-TBC	Family	-	-	-
Cluster1125	PHI:5585	pqsA	reduced_virulence	PF16177.3	ACAS_N	Family	GO:0008152,(metabolic process)	GO:0003824,(catalytic activity)
Cluster1126	PHI:2108	CAM	mixed outcome	PF13405.4	EF-hand_6	Domain		GO:0005509,(calcium ion binding)
Cluster1127	PHI:280	CCN1	reduced_virulence	-	-	-		GO:0005515,(protein binding)
Cluster1128	PHI:3514	Asc1	loss_of_pathogenicity	PF00400.30	WD40	Repeat		GO:0005515,(protein binding)
Cluster1129	PHI:445	NOS1	reduced_virulence	PF00346.17	Complex1_49kDa	Family	GO:0055114,(oxidation-reduction process)	GO:0051287,(NAD binding)GO:0048038,(quinone binding)GO:0016651,(oxidoreductase activity, acting on NADH or NADPH)
Cluster1130	PHI:5353	Famfs1	reduced_virulence	PF07690.14	MFS_1	Family	GO:0055085,(transmembrane transport)		GO:0016021,(integral to membrane)
Cluster1131	PHI:4475	MoTup1	loss_of_pathogenicity	PF00400.30	WD40	Repeat		GO:0005515,(protein binding)
Cluster1132	PHI:4054	Lrg1	loss_of_pathogenicity	PF00412.20	LIM	Domain	GO:0007165,(signal transduction)	GO:0008270,(zinc ion binding)
Cluster1133	PHI:4210	nifS	loss_of_pathogenicity	PF00266.17	Aminotran_5	Domain	-	-	-
Cluster1135	PHI:2201	PdeL	mixed outcome	PF02112.13	PDEase_II	Family	GO:0006198,(cAMP catabolic process)	GO:0004115,(3',5'-cyclic-AMP phosphodiesterase activity)
Cluster1136	PHI:5394	mas5	loss_of_pathogenicity	PF00226.29	DnaJ	Domain	-	-	-
Cluster1137	PHI:197	ALO1	reduced_virulence	PF04030.12	ALO	Family	GO:0055114,(oxidation-reduction process)	GO:0003885,(D-arabinono-1,4-lactone oxidase activity)GO:0050660,(flavin adenine dinucleotide binding)GO:0016491,(oxidoreductase activity)	GO:0016020,(membrane)
Cluster1138	PHI:6081	MoCps1	reduced_virulence	PF06464.9	DMAP_binding	Domain	GO:0008152,(metabolic process)	GO:0003824,(catalytic activity)GO:0008134,(transcription factor binding)	GO:0005634,(nucleus)
Cluster1139	PHI:6079	Ecm33	reduced_virulence	-	-	-	-	-	-
Cluster1140	PHI:434	GEL2	reduced_virulence	PF03198.12	Glyco_hydro_72	Domain	-	-	-
Cluster1141	PHI:72	SAP2	reduced_virulence	PF00026.21	Asp	Family	GO:0006508,(proteolysis)	GO:0004190,(aspartic-type endopeptidase activity)
Cluster1142	PHI:491	YVH1	reduced_virulence	PF00782.18	DSPc	Domain	GO:0006470,(protein dephosphorylation)	GO:0008138,(protein tyrosine/serine/threonine phosphatase activity)
Cluster1143	PHI:1422	GzC2H090	reduced_virulence	-	-	-	-	-	-
Cluster1144	PHI:2964	AsnB	reduced_virulence	PF00733.19	Asn_synthase	Domain	GO:0006529,(asparagine biosynthetic process)	GO:0004066,(asparagine synthase (glutamine-hydrolyzing) activity)
Cluster1145	PHI:2321	SidI	reduced_virulence	PF13193.4	AMP-binding_C	Domain	GO:0008152,(metabolic process)	GO:0003824,(catalytic activity)
Cluster1146	PHI:2169	Conserved_hypothetical_protein	reduced_virulence	-	-	-	-	-	-
Cluster1147	PHI:2052	Cdc42	reduced_virulence	PF00071.20	Ras	Domain	GO:0007264,(small GTPase mediated signal transduction)	GO:0005525,(GTP binding)
Cluster1148	PHI:4475	MoTup1	loss_of_pathogenicity	PF00400.30	WD40	Repeat		GO:0005515,(protein binding)
Cluster1149	PHI:5394	mas5	loss_of_pathogenicity	PF00226.29	DnaJ	Domain		GO:0051082,(unfolded protein binding)GO:0031072,(heat shock protein binding)
Cluster1150	PHI:2357	CYP52X1	reduced_virulence	PF00067.20	p450	Domain	GO:0055114,(oxidation-reduction process)	GO:0005506,(iron ion binding)GO:0020037,(heme binding)GO:0016705,(oxidoreductase activity, acting on paired donors, with incorporation or reduction of molecular oxygen)
Cluster1151	PHI:208	CaNAG5	reduced_virulence	PF00349.19	Hexokinase_1	Domain	GO:0005975,(carbohydrate metabolic process)	GO:0005524,(ATP binding)GO:0016773,(phosphotransferase activity, alcohol group as acceptor)
Cluster1152	PHI:3282	NagZ	reduced_virulence	PF00933.19	Glyco_hydro_3	Domain	GO:0005975,(carbohydrate metabolic process)	GO:0004553,(hydrolase activity, hydrolyzing O-glycosyl compounds)
Cluster1153	PHI:5472	MoDeam	reduced_virulence	PF01182.18	Glucosamine_iso	Domain	GO:0005975,(carbohydrate metabolic process)
Cluster1154	PHI:2145	MoSSADH	loss_of_pathogenicity	PF00171.20	Aldedh	Family	GO:0055114,(oxidation-reduction process)GO:0008152,(metabolic process)	GO:0016491,(oxidoreductase activity)
Cluster1155	PHI:4194	AKT7	mixed outcome	PF00067.20	p450	Domain	GO:0055114,(oxidation-reduction process)	GO:0005506,(iron ion binding)GO:0020037,(heme binding)GO:0016705,(oxidoreductase activity, acting on paired donors, with incorporation or reduction of molecular oxygen)
Cluster1156	PHI:339	CLPT1	reduced_virulence	PF00025.19	Arf	Domain		GO:0005525,(GTP binding)
Cluster1157	PHI:1175	(Sc_Srb10)	reduced_virulence	PF00069.23	Pkinase	Domain	GO:0006468,(protein phosphorylation)	GO:0005524,(ATP binding)GO:0004672,(protein kinase activity)
Cluster1158	PHI:348	CSH3	reduced_virulence	PF08229.9	SHR3_chaperone	Domain	-	-	-
Cluster1159	PHI:186	RIM8	reduced_virulence	PF00339.27	Arrestin_N	Domain	-	-	-
Cluster1160	PHI:797	MGG_01481	reduced_virulence	PF00400.30	WD40	Repeat		GO:0005515,(protein binding)
Cluster1161	PHI:4475	MoTup1	loss_of_pathogenicity	PF00400.30	WD40	Repeat		GO:0005515,(protein binding)
Cluster1162	PHI:3914	Sdh1	reduced_virulence	PF00171.20	Aldedh	Family	GO:0055114,(oxidation-reduction process)GO:0008152,(metabolic process)	GO:0016491,(oxidoreductase activity)
Cluster1163	PHI:465	KIN2	reduced_virulence	PF00225.21	Kinesin	Domain	GO:0007018,(microtubule-based movement)	GO:0003777,(microtubule motor activity)GO:0005524,(ATP binding)GO:0008017,(microtubule binding)
Cluster1164	PHI:5016	Psimpa1	reduced_virulence	PF00514.21	Arm	Repeat		GO:0005515,(protein binding)
Cluster1165	PHI:2960	frdA	reduced_virulence	PF00173.26	Cyt-b5	Domain	-	-	-
Cluster1166	PHI:81	MAC1	reduced_virulence	PF03372.21	Exo_endo_phos	Domain	-	-	-
Cluster1167	PHI:784	MGG_00056	reduced_virulence	PF00106.23	adh_short	Domain	GO:0008152,(metabolic process)	GO:0016491,(oxidoreductase activity)
Cluster1168	PHI:2822	Cxt1p	reduced_virulence	PF05686.10	Glyco_transf_90	Family	-	-	-
Cluster1169	PHI:419	CSH1	reduced_virulence	PF00248.19	Aldo_ket_red	Domain	-	-	-
Cluster1170	PHI:335	CGRA	reduced_virulence	PF03879.12	Cgr1	Family	-	-	-
Cluster1171	PHI:4197	LHC1	reduced_virulence	PF08450.10	SGL	Family	-	-	-
Cluster1172	PHI:1529	Gzscp	reduced_virulence	PF13176.4	TPR_7	Repeat		GO:0005515,(protein binding)
Cluster1173	PHI:4616	MoSFA1	reduced_virulence	PF08240.10	ADH_N	Domain	GO:0055114,(oxidation-reduction process)
Cluster1174	PHI:481	KLAP1	mixed outcome	-	-	-	-	-	-
Cluster1175	PHI:488	IRS4	reduced_virulence	PF00627.29	UBA	Domain		GO:0005515,(protein binding)
Cluster1176	PHI:339	CLPT1	reduced_virulence	PF00025.19	Arf	Domain		GO:0005525,(GTP binding)
Cluster1177	PHI:277	BCP1	reduced_virulence	PF00160.19	Pro_isomerase	Domain	GO:0000413,(protein peptidyl-prolyl isomerization)GO:0006457,(protein folding)	GO:0003755,(peptidyl-prolyl cis-trans isomerase activity)
Cluster1178	PHI:2171	Peroxisomal_copper_amine_oxidase	reduced_virulence	PF01179.18	Cu_amine_oxid	Domain	GO:0009308,(amine metabolic process)GO:0055114,(oxidation-reduction process)	GO:0048038,(quinone binding)GO:0005507,(copper ion binding)GO:0008131,(primary amine oxidase activity)
Cluster1179	PHI:2058	LHS1	reduced_virulence	PF00012.18	HSP70	Family	-	-	-
Cluster1180	PHI:6076	RPS41	reduced_virulence	PF08071.10	RS4NT	Domain		GO:0003723,(RNA binding)
Cluster1181	PHI:311	MGB1	loss_of_pathogenicity	PF00400.30	WD40	Repeat		GO:0005515,(protein binding)
Cluster1182	PHI:2154	RBP35	reduced_virulence	PF00076.20	RRM_1	Domain		GO:0003676,(nucleic acid binding)
Cluster1183	PHI:3724	RNase_III	reduced_virulence	PF00636.24	Ribonuclease_3	Family	GO:0006396,(RNA processing)	GO:0003723,(RNA binding)GO:0004525,(ribonuclease III activity)
Cluster1184	PHI:5353	Famfs1	reduced_virulence	PF07690.14	MFS_1	Family	GO:0055085,(transmembrane transport)		GO:0016021,(integral to membrane)
Cluster1185	PHI:2625	purA	reduced_virulence	PF00709.19	Adenylsucc_synt	Domain	GO:0006164,(purine nucleotide biosynthetic process)	GO:0004019,(adenylosuccinate synthase activity)GO:0005525,(GTP binding)
Cluster1186	PHI:2202	PdeH	mixed outcome	PF00233.17	PDEase_I	Domain	GO:0007165,(signal transduction)	GO:0004114,(3',5'-cyclic-nucleotide phosphodiesterase activity)
Cluster1187	PHI:174	GNA1	reduced_virulence	PF00583.23	Acetyltransf_1	Family		GO:0008080,(N-acetyltransferase activity)
Cluster1188	PHI:2487	ste12	reduced_virulence	PF02200.14	STE	Family	GO:0006355,(regulation of transcription, DNA-dependent)	GO:0046872,(metal ion binding)GO:0003700,(sequence-specific DNA binding transcription factor activity)	GO:0005634,(nucleus)
Cluster1189	PHI:2322	SidH	reduced_virulence	PF00378.18	ECH_1	Domain	GO:0008152,(metabolic process)	GO:0003824,(catalytic activity)
Cluster1190	PHI:350	EMP1	reduced_virulence	PF10342.7	GPI-anchored	Family	-	-	-
Cluster1191	PHI:2068	DES1	reduced_virulence	PF14636.4	FNIP_N	Family	-	-	-
Cluster1192	PHI:2834	LAM1	reduced_virulence	PF00725.20	3HCDH	Domain	GO:0055114,(oxidation-reduction process)GO:0006631,(fatty acid metabolic process)	GO:0003857,(3-hydroxyacyl-CoA dehydrogenase activity)GO:0016491,(oxidoreductase activity)
Cluster1193	PHI:2293	cycA	reduced_virulence	PF00034.19	Cytochrom_C	Domain		GO:0020037,(heme binding)GO:0009055,(electron carrier activity)
Cluster1194	PHI:3263	MaSnf1	reduced_virulence	PF16797.3	Fungal_KA1	Domain	GO:0006468,(protein phosphorylation)	GO:0005524,(ATP binding)GO:0004672,(protein kinase activity)
Cluster1195	PHI:3996	FgFim	reduced_virulence	PF00307.29	CH	Domain		GO:0005515,(protein binding)
Cluster1196	PHI:5191	TPX1	reduced_virulence	PF00578.19	AhpC-TSA	Domain	GO:0055114,(oxidation-reduction process)	GO:0016491,(oxidoreductase activity)GO:0016209,(antioxidant activity)
Cluster1197	PHI:860	MSP1	reduced_virulence	PF00004.27	AAA	Domain		GO:0005524,(ATP binding)
Cluster1198	PHI:465	KIN2	reduced_virulence	PF00225.21	Kinesin	Domain	GO:0007018,(microtubule-based movement)	GO:0003777,(microtubule motor activity)GO:0005524,(ATP binding)GO:0008017,(microtubule binding)
Cluster1199	PHI:4640	VPS27	loss_of_pathogenicity	PF00790.17	VHS	Domain	GO:0006886,(intracellular protein transport)		GO:0005622,(intracellular)
Cluster1200	PHI:1133	Lmepi	loss_of_pathogenicity	PF16363.3	GDP_Man_Dehyd	Domain	-	-	-
Cluster1201	PHI:4475	MoTup1	loss_of_pathogenicity	PF00400.30	WD40	Repeat		GO:0005515,(protein binding)
Cluster1202	PHI:4210	nifS	loss_of_pathogenicity	PF00266.17	Aminotran_5	Domain	GO:0055114,(oxidation-reduction process)	GO:0016491,(oxidoreductase activity)GO:0050660,(flavin adenine dinucleotide binding)
Cluster1203	PHI:346	CRU1	reduced_virulence	PF00400.30	WD40	Repeat		GO:0005515,(protein binding)
Cluster1204	PHI:3415	Fre2	reduced_virulence	PF08022.10	FAD_binding_8	Domain	GO:0055114,(oxidation-reduction process)	GO:0016491,(oxidoreductase activity)
Cluster1205	PHI:277	BCP1	reduced_virulence	PF09532.8	FDF	Domain	GO:0000413,(protein peptidyl-prolyl isomerization)GO:0006457,(protein folding)	GO:0003755,(peptidyl-prolyl cis-trans isomerase activity)
Cluster1206	PHI:2644	thioredoxin_1	reduced_virulence	PF08324.9	PUL	Domain	GO:0045454,(cell redox homeostasis)
Cluster1207	PHI:2322	SidH	reduced_virulence	PF00378.18	ECH_1	Domain	GO:0008152,(metabolic process)	GO:0003824,(catalytic activity)
Cluster1208	PHI:890	MGG_07015	reduced_virulence	-	-	-	-	-	-
Cluster1209	PHI:2866	ORF19.3625	reduced_virulence	PF12998.5	ING	Domain	-	-	-
Cluster1210	PHI:4475	MoTup1	loss_of_pathogenicity	PF00400.30	WD40	Repeat		GO:0005515,(protein binding)
Cluster1211	PHI:2405	MoSSK1	reduced_virulence	PF00072.22	Response_reg	Domain	GO:0000160,(two-component signal transduction system (phosphorelay))
Cluster1212	PHI:2179	Moplaa	reduced_virulence	PF09070.9	PFU	Domain		GO:0005515,(protein binding)
Cluster1213	PHI:4475	MoTup1	loss_of_pathogenicity	PF00400.30	WD40	Repeat		GO:0005515,(protein binding)
Cluster1214	PHI:2108	CAM	mixed outcome	PF00307.29	CH	Domain		GO:0005515,(protein binding)GO:0003676,(nucleic acid binding)
Cluster1215	PHI:4601	FDB2	reduced_virulence	PF00797.15	Acetyltransf_2	Family	GO:0008152,(metabolic process)	GO:0016407,(acetyltransferase activity)
Cluster1216	PHI:12	HTS1	loss_of_pathogenicity	PF00501.26	AMP-binding	Family	GO:0008152,(metabolic process)	GO:0003824,(catalytic activity)
Cluster1217	PHI:4580	msrA2	mixed outcome	PF01625.19	PMSR	Family	GO:0055114,(oxidation-reduction process)	GO:0008113,(peptide-methionine-(S)-S-oxide reductase activity)
Cluster1218	PHI:792	MGG_09250	reduced_virulence	PF02668.14	TauD	Domain	GO:0055114,(oxidation-reduction process)	GO:0016491,(oxidoreductase activity)
Cluster1219	PHI:505	MIP1	reduced_virulence	PF00476.18	DNA_pol_A	Family	GO:0006260,(DNA replication)	GO:0003887,(DNA-directed DNA polymerase activity)GO:0003677,(DNA binding)
Cluster1220	PHI:2821	SNF2	reduced_virulence	PF00176.21	SNF2_N	Family		GO:0008270,(zinc ion binding)GO:0016818,(hydrolase activity, acting on acid anhydrides, in phosphorus-containing anhydrides)GO:0005524,(ATP binding)GO:0003676,(nucleic acid binding)
Cluster1221	PHI:2838	TOX9	reduced_virulence	PF03959.11	FSH1	Domain	-	-	-
Cluster1222	PHI:3370	vph1	reduced_virulence	PF13561.4	adh_short_C2	Domain	GO:0015991,(ATP hydrolysis coupled proton transport)GO:0008152,(metabolic process)	GO:0015078,(hydrogen ion transmembrane transporter activity)GO:0016491,(oxidoreductase activity)	GO:0033179,(proton-transporting V-type ATPase, V0 domain)
Cluster1223	PHI:2138	SGA1	mixed outcome	PF00686.17	CBM_20	Family		GO:2001070,(starch binding)
Cluster1224	PHI:2107	Zinc-regulated_transporter_2	mixed outcome	PF02535.20	Zip	Family	GO:0055085,(transmembrane transport)GO:0030001,(metal ion transport)	GO:0046873,(metal ion transmembrane transporter activity)	GO:0016020,(membrane)
Cluster1225	PHI:2084	Moatg18	reduced_virulence	-	-	-	-	-	-
Cluster1226	PHI:3936	Ss-caf1	loss_of_pathogenicity	-	-	-	-	-	-
Cluster1227	PHI:2355	AMT4	reduced_virulence	PF05185.14	PRMT5	Family	GO:0006479,(protein methylation)	GO:0008168,(methyltransferase activity)
Cluster1228	PHI:5347	wcbT	reduced_virulence	PF00155.19	Aminotran_1_2	Domain	GO:0009058,(biosynthetic process)	GO:0030170,(pyridoxal phosphate binding)
Cluster1229	PHI:881	MGG_04556	reduced_virulence	PF08240.10	ADH_N	Domain	GO:0055114,(oxidation-reduction process)
Cluster1230	PHI:2180	MoTea4	loss_of_pathogenicity	PF00018.26	SH3_1	Domain		GO:0005515,(protein binding)
Cluster1231	PHI:2835	RED2	reduced_virulence	PF00106.23	adh_short	Domain	GO:0008152,(metabolic process)	GO:0016491,(oxidoreductase activity)
Cluster1232	PHI:3724	RNase_III	reduced_virulence	PF00270.27	DEAD	Domain	GO:0006511,(ubiquitin-dependent protein catabolic process)GO:0051603,(proteolysis involved in cellular protein catabolic process)GO:0006396,(RNA processing)	GO:0003723,(RNA binding)GO:0003676,(nucleic acid binding)GO:0004298,(threonine-type endopeptidase activity)GO:0004175,(endopeptidase activity)GO:0004525,(ribonuclease III activity)GO:0005524,(ATP binding)GO:0016891,(endoribonuclease activity, producing 5'-phosphomonoesters)	GO:0005839,(proteasome core complex)GO:0019773,(proteasome core complex, alpha-subunit complex)
Cluster1233	PHI:812	MGG_10702	reduced_virulence	PF07690.14	MFS_1	Family	GO:0055085,(transmembrane transport)		GO:0016021,(integral to membrane)
Cluster1234	PHI:1177	nrc-2	reduced_virulence	PF00069.23	Pkinase	Domain	GO:0006468,(protein phosphorylation)	GO:0004672,(protein kinase activity)GO:0005524,(ATP binding)
Cluster1235	PHI:5042	hmgA	mixed outcome	PF04209.11	HgmA	Family	GO:0055114,(oxidation-reduction process)GO:0006559,(L-phenylalanine catabolic process)GO:0006570,(tyrosine metabolic process)	GO:0004411,(homogentisate 1,2-dioxygenase activity)
Cluster1236	PHI:3126	argD	mixed outcome	PF13500.4	AAA_26	Domain		GO:0030170,(pyridoxal phosphate binding)GO:0008483,(transaminase activity)
Cluster1237	PHI:5347	wcbT	reduced_virulence	PF00155.19	Aminotran_1_2	Domain	GO:0009058,(biosynthetic process)	GO:0030170,(pyridoxal phosphate binding)
Cluster1238	PHI:286	CLC-A	reduced_virulence	PF00571.26	CBS	Domain	GO:0055085,(transmembrane transport)GO:0006821,(chloride transport)	GO:0005247,(voltage-gated chloride channel activity)	GO:0016020,(membrane)
Cluster1239	PHI:286	CLC-A	reduced_virulence	PF00654.18	Voltage_CLC	Family	GO:0055085,(transmembrane transport)GO:0006821,(chloride transport)	GO:0005247,(voltage-gated chloride channel activity)	GO:0016020,(membrane)
Cluster1240	PHI:3178	FgKin1	reduced_virulence	PF00069.23	Pkinase	Domain	GO:0006468,(protein phosphorylation)	GO:0005524,(ATP binding)GO:0004672,(protein kinase activity)
Cluster1241	PHI:4471	PtcB	loss_of_pathogenicity	PF00481.19	PP2C	Family		GO:0003824,(catalytic activity)
Cluster1242	PHI:4642	VPS20	loss_of_pathogenicity	PF03357.19	Snf7	Family	GO:0007034,(vacuolar transport)
Cluster1244	PHI:806	MGG_04137	reduced_virulence	PF10607.7	CLTH	Domain		GO:0005515,(protein binding)
Cluster1245	PHI:2385	MYT2	reduced_virulence	PF13921.4	Myb_DNA-bind_6	Domain	-	-	-
Cluster1246	PHI:329	BcPLS1	loss_of_pathogenicity	-	-	-	-	-	-
Cluster1247	PHI:3814	AGL1	reduced_virulence	PF14699.4	hGDE_N	Family			GO:0016020,(membrane)
Cluster1248	PHI:3457	PHO84	reduced_virulence	PF00083.22	Sugar_tr	Family	GO:0055085,(transmembrane transport)	GO:0022857,(transmembrane transporter activity)	GO:0016021,(integral to membrane)
Cluster1249	PHI:1470	GzHMG002	reduced_virulence	PF00505.17	HMG_box	Domain	-	-	-
Cluster1250	PHI:2386	ACL1	loss_of_pathogenicity	PF00285.19	Citrate_synt	Domain	GO:0008152,(metabolic process)	GO:0048037,(cofactor binding)GO:0046912,(transferase activity, transferring acyl groups, acyl groups converted into alkyl on transfer)GO:0003824,(catalytic activity)
Cluster1251	PHI:423	VAD1	reduced_virulence	PF00270.27	DEAD	Domain		GO:0005524,(ATP binding)GO:0003676,(nucleic acid binding)
Cluster1252	PHI:3071	PsTatD4	reduced_virulence	PF01026.19	TatD_DNase	Domain		GO:0016788,(hydrolase activity, acting on ester bonds)
Cluster1253	PHI:2570	CYB2	reduced_virulence	PF00173.26	Cyt-b5	Domain		GO:0016491,(oxidoreductase activity)
Cluster1254	PHI:3028	Vatr2	reduced_virulence	PF00155.19	Aminotran_1_2	Domain	GO:0009058,(biosynthetic process)	GO:0030170,(pyridoxal phosphate binding)
Cluster1255	PHI:509	AFT3	loss_of_pathogenicity	PF00378.18	ECH_1	Domain	GO:0008152,(metabolic process)	GO:0003824,(catalytic activity)
Cluster1256	PHI:243	CHIP6	reduced_virulence	PF03033.18	Glyco_transf_28	Family	GO:0008152,(metabolic process)GO:0030259,(lipid glycosylation)GO:0005975,(carbohydrate metabolic process)	GO:0016758,(transferase activity, transferring hexosyl groups)
Cluster1257	PHI:399	PMT4	reduced_virulence	PF02815.17	MIR	Domain	GO:0006493,(protein O-linked glycosylation)	GO:0000030,(mannosyltransferase activity)	GO:0016020,(membrane)
Cluster1258	PHI:441	BTP1	mixed outcome	-	-	-	-	-	-
Cluster1259	PHI:2124	MGSTE7p	loss_of_pathogenicity	PF00069.23	Pkinase	Domain	GO:0006468,(protein phosphorylation)	GO:0005524,(ATP binding)GO:0004672,(protein kinase activity)
Cluster1260	PHI:2188	MoMCM1	mixed outcome	PF00319.16	SRF-TF	Domain		GO:0046983,(protein dimerization activity)GO:0003677,(DNA binding)
Cluster1261	PHI:5017	MoPEX11A	reduced_virulence	PF05648.12	PEX11	Family	GO:0016559,(peroxisome fission)		GO:0005779,(integral to peroxisomal membrane)
Cluster1262	PHI:2933	NoxB	loss_of_pathogenicity	PF08022.10	FAD_binding_8	Domain	GO:0055114,(oxidation-reduction process)	GO:0016491,(oxidoreductase activity)
Cluster1263	PHI:3323	sskB	loss_of_pathogenicity	PF00069.23	Pkinase	Domain	GO:0006468,(protein phosphorylation)	GO:0005524,(ATP binding)GO:0004672,(protein kinase activity)
Cluster1264	PHI:501	ADE2	reduced_virulence	PF00731.18	AIRC	Domain	GO:0006189,('de novo' IMP biosynthetic process)
Cluster1265	PHI:3234	MoLYS20	reduced_virulence	PF00682.17	HMGL-like	Domain		GO:0003824,(catalytic activity)
Cluster1266	PHI:346	CRU1	reduced_virulence	PF00400.30	WD40	Repeat		GO:0005515,(protein binding)
Cluster1267	PHI:3040	ClpP	reduced_virulence	PF00574.21	CLP_protease	Domain	-	-	-
Cluster1268	PHI:5391	FvSO	loss_of_pathogenicity	-	-	-	-	-	-
Cluster1269	PHI:3914	Sdh1	reduced_virulence	PF00171.20	Aldedh	Family	GO:0055114,(oxidation-reduction process)GO:0008152,(metabolic process)	GO:0016491,(oxidoreductase activity)
Cluster1270	PHI:1553	GzMyb017	reduced_virulence	PF00249.29	Myb_DNA-binding	Domain		GO:0008270,(zinc ion binding)GO:0005515,(protein binding)
Cluster1271	PHI:4475	MoTup1	loss_of_pathogenicity	PF00400.30	WD40	Repeat	GO:0016192,(vesicle-mediated transport)GO:0006886,(intracellular protein transport)	GO:0005198,(structural molecule activity)GO:0005515,(protein binding)	GO:0030117,(membrane coat)
Cluster1272	PHI:2071	Moatg3	loss_of_pathogenicity	PF03987.13	Autophagy_act_C	Domain	-	-	-
Cluster1273	PHI:277	BCP1	reduced_virulence	PF00160.19	Pro_isomerase	Domain	GO:0006457,(protein folding)GO:0000413,(protein peptidyl-prolyl isomerization)	GO:0003755,(peptidyl-prolyl cis-trans isomerase activity)
Cluster1274	PHI:3161	Mohik5	loss_of_pathogenicity	PF02518.24	HATPase_c	Domain	GO:0007165,(signal transduction)GO:0000160,(two-component signal transduction system (phosphorelay))	GO:0000155,(two-component sensor activity)
Cluster1275	PHI:2354	AMT2	reduced_virulence	PF13649.4	Methyltransf_25	Domain	-	-	-
Cluster1276	PHI:319	SQL2	reduced_virulence	PF00617.17	RasGEF	Family	GO:0007264,(small GTPase mediated signal transduction)	GO:0005085,(guanyl-nucleotide exchange factor activity)
Cluster1277	PHI:5232	MoARG1	loss_of_pathogenicity	PF00764.17	Arginosuc_synth	Family	GO:0006526,(arginine biosynthetic process)	GO:0004055,(argininosuccinate synthase activity)GO:0005524,(ATP binding)
Cluster1278	PHI:1192	(Sc_Cak1)	reduced_virulence	PF00069.23	Pkinase	Domain	GO:0006468,(protein phosphorylation)	GO:0005524,(ATP binding)GO:0004672,(protein kinase activity)
Cluster1279	PHI:213	CPA1	reduced_virulence	PF00160.19	Pro_isomerase	Domain	GO:0006457,(protein folding)GO:0000413,(protein peptidyl-prolyl isomerization)	GO:0003755,(peptidyl-prolyl cis-trans isomerase activity)
Cluster1280	PHI:5574	FgNOT3	reduced_virulence	PF04065.13	Not3	Family	GO:0006355,(regulation of transcription, DNA-dependent)		GO:0005634,(nucleus)
Cluster1281	PHI:2078	Moatg10	loss_of_pathogenicity	PF03987.13	Autophagy_act_C	Domain	-	-	-
Cluster1282	PHI:4242	Fgl1	reduced_virulence	PF01764.23	Lipase_3	Family	GO:0006629,(lipid metabolic process)
Cluster1283	PHI:159	URA5	loss_of_pathogenicity	PF00156.25	Pribosyltran	Domain	GO:0009116,(nucleoside metabolic process)
Cluster1284	PHI:443	CBL1	reduced_virulence	PF01053.18	Cys_Met_Meta_PP	Domain		GO:0030170,(pyridoxal phosphate binding)
Cluster1285	PHI:860	MSP1	reduced_virulence	PF00004.27	AAA	Domain		GO:0005524,(ATP binding)
Cluster1286	PHI:5040	BFA1	reduced_virulence	-	-	-	-	-	-
Cluster1287	PHI:1320	ZIF1	reduced_virulence	PF00170.19	bZIP_1	Family	GO:0006355,(regulation of transcription, DNA-dependent)	GO:0003700,(sequence-specific DNA binding transcription factor activity)GO:0043565,(sequence-specific DNA binding)
Cluster1288	PHI:4638	Fbp1	reduced_virulence	PF00400.30	WD40	Repeat		GO:0005515,(protein binding)
Cluster1289	PHI:253	FOS1	reduced_virulence	PF02518.24	HATPase_c	Domain	GO:0007165,(signal transduction)GO:0000160,(two-component signal transduction system (phosphorelay))	GO:0000155,(two-component sensor activity)
Cluster1290	PHI:812	MGG_10702	reduced_virulence	PF07690.14	MFS_1	Family	GO:0055085,(transmembrane transport)		GO:0016021,(integral to membrane)
Cluster1291	PHI:4046	hpd1	reduced_virulence	PF14833.4	NAD_binding_11	Domain	GO:0055114,(oxidation-reduction process)	GO:0004616,(phosphogluconate dehydrogenase (decarboxylating) activity)GO:0051287,(NAD binding)
Cluster1292	PHI:4485	Sac1	reduced_virulence	PF02383.16	Syja_N	Family		GO:0042578,(phosphoric ester hydrolase activity)
Cluster1293	PHI:2141	CDC15	loss_of_pathogenicity	PF00241.18	Cofilin_ADF	Domain		GO:0005515,(protein binding)GO:0003779,(actin binding)	GO:0005622,(intracellular)
Cluster1294	PHI:62	caRSR1	reduced_virulence	PF00071.20	Ras	Domain	GO:0007264,(small GTPase mediated signal transduction)	GO:0005525,(GTP binding)
Cluster1296	PHI:6094	FgVps17	reduced_virulence	PF00787.22	PX	Domain		GO:0035091,(phosphatidylinositol binding)
Cluster1297	PHI:508	AFT1	loss_of_pathogenicity	PF13193.4	AMP-binding_C	Domain	GO:0008152,(metabolic process)	GO:0003824,(catalytic activity)
Cluster1298	PHI:864	ZafA	loss_of_pathogenicity	PF12874.5	zf-met	Domain	-	-	-
Cluster1299	PHI:4171	iaaH-1	reduced_virulence	PF01425.19	Amidase	Family	-	-	-
Cluster1300	PHI:343	CPRGS-1	loss_of_pathogenicity	PF00610.19	DEP	Domain	GO:0035556,(intracellular signal transduction)
Cluster1301	PHI:2969	argEF	reduced_virulence	PF04768.11	NAT	Family	GO:0055114,(oxidation-reduction process)	GO:0016620,(oxidoreductase activity, acting on the aldehyde or oxo group of donors, NAD or NADP as acceptor)GO:0051287,(NAD binding)
Cluster1302	PHI:784	MGG_00056	reduced_virulence	PF13561.4	adh_short_C2	Domain	GO:0008152,(metabolic process)	GO:0016491,(oxidoreductase activity)
Cluster1303	PHI:506	URA3	reduced_virulence	PF00215.22	OMPdecase	Domain	GO:0006207,('de novo' pyrimidine base biosynthetic process)	GO:0004590,(orotidine-5'-phosphate decarboxylase activity)
Cluster1304	PHI:5344	wcbM	reduced_virulence	PF00483.21	NTP_transferase	Family	GO:0009058,(biosynthetic process)	GO:0016779,(nucleotidyltransferase activity)
Cluster1305	PHI:2268	Mak2	loss_of_pathogenicity	PF00069.23	Pkinase	Domain	GO:0006468,(protein phosphorylation)	GO:0005524,(ATP binding)GO:0004672,(protein kinase activity)
Cluster1306	PHI:59	THR1	reduced_virulence	PF13561.4	adh_short_C2	Domain	GO:0008152,(metabolic process)	GO:0016491,(oxidoreductase activity)
Cluster1307	PHI:434	GEL2	reduced_virulence	PF03198.12	Glyco_hydro_72	Domain	-	-	-
Cluster1308	PHI:451	PMT1	loss_of_pathogenicity	PF02815.17	MIR	Domain	GO:0006493,(protein O-linked glycosylation)	GO:0000030,(mannosyltransferase activity)	GO:0016020,(membrane)
Cluster1309	PHI:443	CBL1	reduced_virulence	PF01053.18	Cys_Met_Meta_PP	Domain		GO:0030170,(pyridoxal phosphate binding)
Cluster1310	PHI:5190	MoPRX1	reduced_virulence	PF10417.7	1-cysPrx_C	Domain	GO:0055114,(oxidation-reduction process)	GO:0016491,(oxidoreductase activity)GO:0016209,(antioxidant activity)GO:0051920,(peroxiredoxin activity)
Cluster1311	PHI:4003	Nce102	reduced_virulence	PF01284.21	MARVEL	Domain			GO:0016020,(membrane)
Cluster1312	PHI:188	SNF1	reduced_virulence	PF16579.3	AdenylateSensor	Domain	GO:0006468,(protein phosphorylation)	GO:0004674,(protein serine/threonine kinase activity)GO:0004672,(protein kinase activity)GO:0005524,(ATP binding)
Cluster1313	PHI:2553	VPS4	loss_of_pathogenicity	PF00004.27	AAA	Domain		GO:0005524,(ATP binding)
Cluster1314	PHI:2305	BcFKBP12	mixed outcome	PF00254.26	FKBP_C	Domain	GO:0006457,(protein folding)
Cluster1315	PHI:3208	VdMsb	reduced_virulence	-	-	-	-	-	-
Cluster1316	PHI:2490	MCA	mixed outcome	PF00656.20	Peptidase_C14	Domain	GO:0006508,(proteolysis)	GO:0004197,(cysteine-type endopeptidase activity)
Cluster1317	PHI:2348	FTL1_(TBL1)	reduced_virulence	PF08513.9	LisH	Domain		GO:0005515,(protein binding)
Cluster1318	PHI:211	CaTUP1	reduced_virulence	PF00400.30	WD40	Repeat	GO:0006364,(rRNA processing)	GO:0005515,(protein binding)	GO:0032040,(small-subunit processome)
Cluster1319	PHI:4843	Fob2	reduced_virulence	PF00571.26	CBS	Domain	-	-	-
Cluster1320	PHI:4640	VPS27	loss_of_pathogenicity	PF03127.12	GAT	Domain	GO:0016192,(vesicle-mediated transport)GO:0006886,(intracellular protein transport)		GO:0030131,(clathrin adaptor complex)GO:0005622,(intracellular)
Cluster1321	PHI:5037	OpS1	reduced_virulence	PF00975.18	Thioesterase	Domain	GO:0009058,(biosynthetic process)	GO:0016788,(hydrolase activity, acting on ester bonds)
Cluster1322	PHI:4077	entA	reduced_virulence	PF00106.23	adh_short	Domain	GO:0008152,(metabolic process)	GO:0016491,(oxidoreductase activity)
Cluster1323	PHI:2419	CID1	reduced_virulence	PF00134.21	Cyclin_N	Domain	-	-	-
Cluster1324	PHI:2108	CAM	mixed outcome	PF13499.4	EF-hand_7	Domain		GO:0005509,(calcium ion binding)
Cluster1325	PHI:3412	pstB	loss_of_pathogenicity	PF00005.25	ABC_tran	Domain		GO:0005524,(ATP binding)GO:0016887,(ATPase activity)
Cluster1326	PHI:5554	LmABCB3	reduced_virulence	PF00005.25	ABC_tran	Domain	GO:0006810,(transport)GO:0055085,(transmembrane transport)	GO:0005524,(ATP binding)GO:0042626,(ATPase activity, coupled to transmembrane movement of substances)GO:0016887,(ATPase activity)	GO:0016021,(integral to membrane)
Cluster1327	PHI:513	ARN1_(SIT1)	mixed outcome	PF07690.14	MFS_1	Family	GO:0055085,(transmembrane transport)		GO:0016021,(integral to membrane)
Cluster1328	PHI:4582	msrB	mixed outcome	PF01641.16	SelR	Family	GO:0055114,(oxidation-reduction process)	GO:0033743,(peptide-methionine (R)-S-oxide reductase activity)
Cluster1329	PHI:6111	CpcB	reduced_virulence	PF00400.30	WD40	Repeat	-	-	-
Cluster1330	PHI:3101	BCKDH	reduced_virulence	PF00676.18	E1_dh	Family	GO:0008152,(metabolic process)	GO:0016624,(oxidoreductase activity, acting on the aldehyde or oxo group of donors, disulfide as acceptor)
Cluster1331	PHI:4475	MoTup1	loss_of_pathogenicity	PF06957.9	COPI_C	Family	GO:0006886,(intracellular protein transport)GO:0016192,(vesicle-mediated transport)	GO:0005198,(structural molecule activity)GO:0005515,(protein binding)	GO:0030126,(COPI vesicle coat)GO:0030117,(membrane coat)
Cluster1332	PHI:1591	GzOB031	reduced_virulence	PF01287.18	eIF-5a	Domain	GO:0045901,(positive regulation of translational elongation)GO:0006452,(translational frameshifting)GO:0045905,(positive regulation of translational termination)	GO:0003723,(RNA binding)GO:0043022,(ribosome binding)GO:0003746,(translation elongation factor activity)
Cluster1333	PHI:441	BTP1	mixed outcome	-	-	-	-	-	-
Cluster1334	PHI:2321	SidI	reduced_virulence	PF13193.4	AMP-binding_C	Domain	GO:0008152,(metabolic process)	GO:0003824,(catalytic activity)
Cluster1335	PHI:2395	GzSYN1	reduced_virulence	PF00804.23	Syntaxin	Domain		GO:0005515,(protein binding)GO:0008289,(lipid binding)	GO:0016020,(membrane)
Cluster1336	PHI:3909	ZrfB	mixed outcome	PF02535.20	Zip	Family	GO:0055085,(transmembrane transport)GO:0030001,(metal ion transport)	GO:0046873,(metal ion transmembrane transporter activity)	GO:0016020,(membrane)
Cluster1337	PHI:4584	FkpA	reduced_virulence	PF00254.26	FKBP_C	Domain	GO:0006457,(protein folding)
Cluster1338	PHI:440	PMR1	reduced_virulence	PF00690.24	Cation_ATPase_N	Domain		GO:0000166,(nucleotide binding)GO:0046872,(metal ion binding)
Cluster1339	PHI:4603	KexB	reduced_virulence	PF00082.20	Peptidase_S8	Domain	GO:0006508,(proteolysis)	GO:0004252,(serine-type endopeptidase activity)
Cluster1340	PHI:5234	MoARG7	reduced_virulence	PF01960.16	ArgJ	Family	GO:0006526,(arginine biosynthetic process)	GO:0004358,(glutamate N-acetyltransferase activity)
Cluster1341	PHI:2661	MedA	reduced_virulence	-	-	-	-	-	-
Cluster1342	PHI:3509	Opy2	reduced_virulence	PF09463.8	Opy2	Family	-	-	-
Cluster1343	PHI:3907	ZrfC	mixed outcome	PF02535.20	Zip	Family	GO:0055085,(transmembrane transport)GO:0030001,(metal ion transport)	GO:0046873,(metal ion transmembrane transporter activity)	GO:0016020,(membrane)
Cluster1344	PHI:2563	DPP3	reduced_virulence	PF01569.19	PAP2	Family	-	-	-
Cluster1345	PHI:2543	GCD6	mixed outcome	PF00483.21	NTP_transferase	Family	GO:0009058,(biosynthetic process)	GO:0005515,(protein binding)GO:0016779,(nucleotidyltransferase activity)
Cluster1346	PHI:338	CLB2	reduced_virulence	PF02984.17	Cyclin_C	Domain			GO:0005634,(nucleus)
Cluster1347	PHI:4475	MoTup1	loss_of_pathogenicity	PF00400.30	WD40	Repeat		GO:0005515,(protein binding)
Cluster1348	PHI:1304	GzbHLH005	reduced_virulence	PF00010.24	HLH	Domain		GO:0046983,(protein dimerization activity)
Cluster1349	PHI:3271	ARSEF_2860	reduced_virulence	PF00244.18	2014-03-03	Domain	-	-	-
Cluster1350	PHI:3458	PdGcs1	reduced_virulence	PF13641.4	Glyco_tranf_2_3	Domain	-	-	-
Cluster1351	PHI:2378	DEP4	mixed outcome	PF00743.17	FMO-like	Family	-	-	-
Cluster1352	PHI:441	BTP1	mixed outcome	-	-	-	-	-	-
Cluster1353	PHI:2512	HapX	reduced_virulence	PF00170.19	bZIP_1	Family	GO:0006355,(regulation of transcription, DNA-dependent)	GO:0043565,(sequence-specific DNA binding)GO:0003700,(sequence-specific DNA binding transcription factor activity)GO:0003677,(DNA binding)	GO:0005634,(nucleus)
Cluster1354	PHI:469	TOXG	reduced_virulence	PF01212.19	Beta_elim_lyase	Domain	GO:0006520,(cellular amino acid metabolic process)	GO:0016829,(lyase activity)
Cluster1355	PHI:2821	SNF2	reduced_virulence	PF00176.21	SNF2_N	Family		GO:0005524,(ATP binding)
Cluster1356	PHI:784	MGG_00056	reduced_virulence	PF13561.4	adh_short_C2	Domain	GO:0008152,(metabolic process)	GO:0016491,(oxidoreductase activity)
Cluster1357	PHI:812	MGG_10702	reduced_virulence	PF07690.14	MFS_1	Family	GO:0055085,(transmembrane transport)		GO:0016021,(integral to membrane)
Cluster1358	PHI:1772	GzZC087	reduced_virulence	PF12464.6	Mac	Family		GO:0016407,(acetyltransferase activity)
Cluster1359	PHI:5440	ABA4	reduced_virulence	PF13561.4	adh_short_C2	Domain	GO:0008152,(metabolic process)	GO:0016491,(oxidoreductase activity)
Cluster1360	PHI:244	CLAP1	loss_of_pathogenicity	PF00403.24	HMA	Domain	GO:0030001,(metal ion transport)	GO:0046872,(metal ion binding)GO:0000166,(nucleotide binding)
Cluster1361	PHI:465	KIN2	reduced_virulence	PF00225.21	Kinesin	Domain	GO:0007018,(microtubule-based movement)	GO:0008017,(microtubule binding)GO:0005524,(ATP binding)GO:0003777,(microtubule motor activity)
Cluster1362	PHI:339	CLPT1	reduced_virulence	PF00071.20	Ras	Domain	GO:0007264,(small GTPase mediated signal transduction)	GO:0005525,(GTP binding)
Cluster1363	PHI:4716	PA3613	mixed outcome	PF03894.13	XFP	Family	GO:0005975,(carbohydrate metabolic process)GO:0006412,(translation)	GO:0016832,(aldehyde-lyase activity)GO:0003735,(structural constituent of ribosome)	GO:0005840,(ribosome)GO:0005622,(intracellular)
Cluster1364	PHI:4602	FDB2	reduced_virulence	PF16073.3	SAT	Family	GO:0055114,(oxidation-reduction process)	GO:0004318,(enoyl-[acyl-carrier-protein] reductase (NADH) activity)
Cluster1365	PHI:816	MGG_04582	reduced_virulence	-	-	-	-	-	-
Cluster1366	PHI:6092	FgVps26	reduced_virulence	PF03643.13	Vps26	Family	-	-	-
Cluster1367	PHI:1204	(Sc_Cbk1)	reduced_virulence	PF00069.23	Pkinase	Domain	GO:0006468,(protein phosphorylation)	GO:0005524,(ATP binding)GO:0004672,(protein kinase activity)
Cluster1368	PHI:2368	bac	reduced_virulence	PF00481.19	PP2C	Family	GO:0035556,(intracellular signal transduction)GO:0009190,(cyclic nucleotide biosynthetic process)GO:0006171,(cAMP biosynthetic process)	GO:0016849,(phosphorus-oxygen lyase activity)GO:0003824,(catalytic activity)GO:0005515,(protein binding)GO:0004016,(adenylate cyclase activity)GO:0000287,(magnesium ion binding)
Cluster1369	PHI:2334	BcNma	reduced_virulence	PF12812.5	PDZ_1	Domain	-	-	-
Cluster1370	PHI:270	RHO1	loss_of_pathogenicity	PF00071.20	Ras	Domain	GO:0007264,(small GTPase mediated signal transduction)	GO:0005525,(GTP binding)
Cluster1371	PHI:3999	FMT	reduced_virulence	PF02911.16	Formyl_trans_C	Domain	GO:0009058,(biosynthetic process)	GO:0016742,(hydroxymethyl-, formyl- and related transferase activity)
Cluster1372	PHI:4688	MET6	loss_of_pathogenicity	PF08267.10	Meth_synt_1	Domain	GO:0009086,(methionine biosynthetic process)GO:0008652,(cellular amino acid biosynthetic process)	GO:0008270,(zinc ion binding)GO:0003871,(5-methyltetrahydropteroyltriglutamate-homocysteine S-methyltransferase activity)
Cluster1373	PHI:5394	mas5	loss_of_pathogenicity	PF00226.29	DnaJ	Domain	-	-	-
Cluster1374	PHI:4084	MoPex19	loss_of_pathogenicity	PF04614.10	Pex19	Family			GO:0005777,(peroxisome)
Cluster1375	PHI:3134	pykF	reduced_virulence	PF02887.14	PK_C	Domain	GO:0006096,(glycolysis)	GO:0030955,(potassium ion binding)GO:0000287,(magnesium ion binding)GO:0004743,(pyruvate kinase activity)
Cluster1376	PHI:2037	MoRic8	loss_of_pathogenicity	PF10165.7	Ric8	Family	-	-	-
Cluster1377	PHI:5353	Famfs1	reduced_virulence	PF07690.14	MFS_1	Family	GO:0055085,(transmembrane transport)		GO:0016021,(integral to membrane)
Cluster1378	PHI:262	MAD2	reduced_virulence	PF02301.16	HORMA	Domain	-	-	-
Cluster1379	PHI:61	BGL2	reduced_virulence	PF00332.16	Glyco_hydro_17	Domain	GO:0005975,(carbohydrate metabolic process)	GO:0004553,(hydrolase activity, hydrolyzing O-glycosyl compounds)
Cluster1380	PHI:5366	MoSyn8	reduced_virulence	PF09177.9	Syntaxin-6_N	Domain	GO:0048193,(Golgi vesicle transport)		GO:0016020,(membrane)
Cluster1381	PHI:4894	aspC	mixed outcome	PF00735.16	Septin	Domain		GO:0005525,(GTP binding)
Cluster1382	PHI:3234	MoLYS20	reduced_virulence	PF00682.17	HMGL-like	Domain		GO:0003824,(catalytic activity)
Cluster1383	PHI:3312	gta1	reduced_virulence	-	-	-	-	-	-
Cluster1384	PHI:875	MGG_04587	loss_of_pathogenicity	PF11635.6	Med16	Family	-	-	-
Cluster1385	PHI:1462	GzCCAAT002	reduced_virulence	PF00808.21	CBFD_NFYB_HMF	Domain	-	-	-
Cluster1386	PHI:4992	rhr2	reduced_virulence	PF13419.4	HAD_2	Family	-	-	-
Cluster1387	PHI:1317	GzBrom002	reduced_virulence	PF17035.3	BET	Family		GO:0005515,(protein binding)
Cluster1388	PHI:1967	GzZC282	reduced_virulence	PF04082.16	Fungal_trans	Domain	GO:0006355,(regulation of transcription, DNA-dependent)GO:0006351,(transcription, DNA-dependent)	GO:0003677,(DNA binding)GO:0008270,(zinc ion binding)GO:0000981,(sequence-specific DNA binding RNA polymerase II transcription factor activity)	GO:0005634,(nucleus)
Cluster1389	PHI:216	HDC1	reduced_virulence	PF00850.17	Hist_deacetyl	Domain	-	-	-
Cluster1390	PHI:3270	ARSEF_2860	reduced_virulence	PF00244.18	2014-03-03	Domain	-	-	-
Cluster1391	PHI:1343	GzC2H003	reduced_virulence	PF00096.24	zf-C2H2	Domain		GO:0046872,(metal ion binding)
Cluster1392	PHI:280	CCN1	reduced_virulence	PF02184.14	HAT	Family	GO:0006396,(RNA processing)		GO:0005622,(intracellular)
Cluster1393	PHI:244	CLAP1	loss_of_pathogenicity	PF00403.24	HMA	Domain	GO:0030001,(metal ion transport)	GO:0000166,(nucleotide binding)GO:0046872,(metal ion binding)
Cluster1394	PHI:2370	bcpka1	reduced_virulence	PF00069.23	Pkinase	Domain	GO:0006468,(protein phosphorylation)	GO:0005524,(ATP binding)GO:0004672,(protein kinase activity)
Cluster1395	PHI:2825	SET1	reduced_virulence	PF00856.26	SET	Family		GO:0005515,(protein binding)
Cluster1396	PHI:6093	FgVps29	reduced_virulence	PF12850.5	Metallophos_2	Domain	-	-	-
Cluster1397	PHI:3174	MoSip2	loss_of_pathogenicity	PF04739.13	AMPKBI	Family		GO:0005515,(protein binding)
Cluster1398	PHI:2113	Kin4	mixed outcome	PF00069.23	Pkinase	Domain	GO:0006468,(protein phosphorylation)	GO:0005524,(ATP binding)GO:0004672,(protein kinase activity)
Cluster1399	PHI:465	KIN2	reduced_virulence	PF00225.21	Kinesin	Domain	GO:0007018,(microtubule-based movement)	GO:0003777,(microtubule motor activity)GO:0005524,(ATP binding)GO:0008017,(microtubule binding)
Cluster1400	PHI:4475	MoTup1	loss_of_pathogenicity	PF00400.30	WD40	Repeat		GO:0005515,(protein binding)
Cluster1401	PHI:5554	LmABCB3	reduced_virulence	PF00005.25	ABC_tran	Domain	GO:0055085,(transmembrane transport)GO:0006810,(transport)	GO:0042626,(ATPase activity, coupled to transmembrane movement of substances)GO:0005524,(ATP binding)GO:0016887,(ATPase activity)	GO:0016021,(integral to membrane)
Cluster1402	PHI:4489	C3HC	reduced_virulence	PF08600.8	Rsm1	Domain		GO:0008270,(zinc ion binding)	GO:0005634,(nucleus)
Cluster1403	PHI:812	MGG_10702	reduced_virulence	PF07690.14	MFS_1	Family	GO:0055085,(transmembrane transport)		GO:0016021,(integral to membrane)
Cluster1404	PHI:2149	MoLDB1	mixed outcome	PF01803.14	LIM_bind	Family	-	-	-
Cluster1405	PHI:5554	LmABCB3	reduced_virulence	PF00005.25	ABC_tran	Domain	GO:0055085,(transmembrane transport)GO:0006810,(transport)	GO:0005524,(ATP binding)GO:0042626,(ATPase activity, coupled to transmembrane movement of substances)GO:0016887,(ATPase activity)	GO:0016021,(integral to membrane)
Cluster1406	PHI:3287	CgVps34	reduced_virulence	PF00454.25	PI3_PI4_kinase	Family		GO:0016773,(phosphotransferase activity, alcohol group as acceptor)
Cluster1407	PHI:801	MGG_04621	reduced_virulence	PF04146.13	YTH	Domain	-	-	-
Cluster1408	PHI:367	MRB1	reduced_virulence	DUF2962					GO:0005759,(mitochondrial matrix)
Cluster1409	PHI:4475	MoTup1	loss_of_pathogenicity	PF00400.30	WD40	Repeat		GO:0005515,(protein binding)
Cluster1410	PHI:2959	mdh	reduced_virulence	PF02866.16	Ldh_1_C	Domain	GO:0055114,(oxidation-reduction process)	GO:0016491,(oxidoreductase activity)GO:0016616,(oxidoreductase activity, acting on the CH-OH group of donors, NAD or NADP as acceptor)
Cluster1411	PHI:3983	FGSG_02509.3_(Sc_gpi7)	reduced_virulence	PF01663.20	Phosphodiest	Family		GO:0003824,(catalytic activity)
Cluster1412	PHI:2808	gas1	reduced_virulence	PF03198.12	Glyco_hydro_72	Domain	-	-	-
Cluster1413	PHI:4750	ChPMA2	loss_of_pathogenicity	PF00690.24	Cation_ATPase_N	Domain		GO:0000166,(nucleotide binding)GO:0046872,(metal ion binding)
Cluster1414	PHI:2165	PTH11	reduced_virulence	-	-	-	-	-	-
Cluster1415	PHI:4917	BbbqrA	mixed outcome	PF03358.13	FMN_red	Domain		GO:0016491,(oxidoreductase activity)
Cluster1416	PHI:4475	MoTup1	loss_of_pathogenicity	PF00400.30	WD40	Repeat	GO:0006355,(regulation of transcription, DNA-dependent)	GO:0005515,(protein binding)	GO:0005634,(nucleus)
Cluster1417	PHI:2568	CAP2	reduced_virulence	PF01115.15	F_actin_cap_B	Family	GO:0051016,(barbed-end actin filament capping)		GO:0008290,(F-actin capping protein complex)
Cluster1418	PHI:797	MGG_01481	reduced_virulence	PF00400.30	WD40	Repeat		GO:0005515,(protein binding)
Cluster1419	PHI:2107	Zinc-regulated_transporter_2	mixed outcome	PF02535.20	Zip	Family	GO:0030001,(metal ion transport)GO:0055085,(transmembrane transport)	GO:0046873,(metal ion transmembrane transporter activity)	GO:0016020,(membrane)
Cluster1420	PHI:5387	VdCYC8	reduced_virulence	PF14559.4	TPR_19	Domain		GO:0005515,(protein binding)
Cluster1421	PHI:5434	Mero-Bck1	reduced_virulence	PF00069.23	Pkinase	Domain	GO:0006468,(protein phosphorylation)	GO:0005524,(ATP binding)GO:0004672,(protein kinase activity)
Cluster1422	PHI:219	LIG4	reduced_virulence	PF01068.19	DNA_ligase_A_M	Domain	GO:0006310,(DNA recombination)GO:0006281,(DNA repair)	GO:0003677,(DNA binding)GO:0003910,(DNA ligase (ATP) activity)GO:0005524,(ATP binding)
Cluster1423	PHI:811	MGG_10510	reduced_virulence	PF00445.16	Ribonuclease_T2	Domain		GO:0033897,(ribonuclease T2 activity)GO:0003723,(RNA binding)
Cluster1424	PHI:438	BcBOT1_(CND5)	reduced_virulence	PF00067.20	p450	Domain	GO:0055114,(oxidation-reduction process)	GO:0005506,(iron ion binding)GO:0020037,(heme binding)GO:0016705,(oxidoreductase activity, acting on paired donors, with incorporation or reduction of molecular oxygen)
Cluster1425	PHI:249	CYP1	reduced_virulence	PF00160.19	Pro_isomerase	Domain	GO:0000413,(protein peptidyl-prolyl isomerization)GO:0006457,(protein folding)	GO:0003755,(peptidyl-prolyl cis-trans isomerase activity)
Cluster1426	PHI:398	PacC	reduced_virulence	-	-	-	-	-	-
Cluster1427	PHI:292	CPRa	reduced_virulence	PF02076.13	STE3	Family	GO:0007186,(G-protein coupled receptor signaling pathway)	GO:0004932,(mating-type factor pheromone receptor activity)	GO:0016021,(integral to membrane)
Cluster1428	PHI:803	MGG_04629	reduced_virulence	PF06011.10	TRP	Family	-	-	-
Cluster1429	PHI:2654	DUR1,2	reduced_virulence	PF01425.19	Amidase	Family	-	-	-
Cluster1430	PHI:785	MGG_04128	reduced_virulence	PF06824.9	DUF1237	Domain	-	-	-
Cluster1431	PHI:3332	snf7	loss_of_pathogenicity	PF03357.19	Snf7	Family	GO:0007034,(vacuolar transport)
Cluster1432	PHI:4485	Sac1	reduced_virulence	PF02383.16	Syja_N	Family		GO:0042578,(phosphoric ester hydrolase activity)
Cluster1433	PHI:73	SAP3	reduced_virulence	PF00026.21	Asp	Family	GO:0006508,(proteolysis)	GO:0004190,(aspartic-type endopeptidase activity)
Cluster1434	PHI:2322	SidH	reduced_virulence	PF00378.18	ECH_1	Domain	GO:0008152,(metabolic process)	GO:0003824,(catalytic activity)
Cluster1435	PHI:199	AOX1	reduced_virulence	PF05199.11	GMC_oxred_C	Domain	GO:0055114,(oxidation-reduction process)	GO:0016614,(oxidoreductase activity, acting on CH-OH group of donors)GO:0050660,(flavin adenine dinucleotide binding)
Cluster1436	PHI:2825	SET1	reduced_virulence	PF00856.26	SET	Family	GO:0006355,(regulation of transcription, DNA-dependent)GO:0034968,(histone lysine methylation)	GO:0005515,(protein binding)GO:0018024,(histone-lysine N-methyltransferase activity)	GO:0005694,(chromosome)
Cluster1437	PHI:1182	(Sc_Mec1)	reduced_virulence	PF02259.21	FAT	Family		GO:0005515,(protein binding)GO:0004674,(protein serine/threonine kinase activity)GO:0016773,(phosphotransferase activity, alcohol group as acceptor)
Cluster1438	PHI:226	PEX6	loss_of_pathogenicity	PF00004.27	AAA	Domain		GO:0005524,(ATP binding)
Cluster1439	PHI:339	CLPT1	reduced_virulence	PF00071.20	Ras	Domain	GO:0007264,(small GTPase mediated signal transduction)	GO:0005525,(GTP binding)
Cluster1440	PHI:2866	ORF19.3625	reduced_virulence	PF12998.5	ING	Domain	-	-	-
Cluster1441	PHI:2345	FSR1	loss_of_pathogenicity	PF00400.30	WD40	Repeat		GO:0005515,(protein binding)
Cluster1442	PHI:2694	rsmB	mixed outcome	PF17125.3	Methyltr_RsmF_N	Domain		GO:0008168,(methyltransferase activity)
Cluster1443	PHI:1181	(Sc_Kic1)	reduced_virulence	PF00069.23	Pkinase	Domain	GO:0006468,(protein phosphorylation)	GO:0004672,(protein kinase activity)GO:0005524,(ATP binding)
Cluster1444	PHI:4194	AKT7	mixed outcome	PF00067.20	p450	Domain	GO:0055114,(oxidation-reduction process)	GO:0016705,(oxidoreductase activity, acting on paired donors, with incorporation or reduction of molecular oxygen)GO:0005506,(iron ion binding)GO:0020037,(heme binding)
Cluster1445	PHI:616	sseA	reduced_virulence	PF00581.18	Rhodanese	Domain	-	-	-
Cluster1446	PHI:862	ClaSSD1	loss_of_pathogenicity	PF00773.17	RNB	Domain	-	-	-
Cluster1447	PHI:1046	CTB5	reduced_virulence	PF01565.21	FAD_binding_4	Domain	GO:0055114,(oxidation-reduction process)	GO:0016491,(oxidoreductase activity)GO:0050660,(flavin adenine dinucleotide binding)
Cluster1448	PHI:3179	MoKIN1	reduced_virulence	PF02149.17	KA1	Domain	GO:0006468,(protein phosphorylation)	GO:0005524,(ATP binding)GO:0004672,(protein kinase activity)
Cluster1449	PHI:2825	SET1	reduced_virulence	PF00856.26	SET	Family		GO:0005515,(protein binding)
Cluster1450	PHI:3206	Cch1	reduced_virulence	PF00520.29	Ion_trans	Family	GO:0006811,(ion transport)GO:0055085,(transmembrane transport)	GO:0005216,(ion channel activity)	GO:0016020,(membrane)
Cluster1451	PHI:4644	VPS4	loss_of_pathogenicity	PF00004.27	AAA	Domain		GO:0005524,(ATP binding)
Cluster1452	PHI:6095	FgVps5	reduced_virulence	PF00787.22	PX	Domain		GO:0035091,(phosphatidylinositol binding)
Cluster1453	PHI:4244	FgOS-2	reduced_virulence	PF00170.19	bZIP_1	Family	GO:0006355,(regulation of transcription, DNA-dependent)	GO:0003700,(sequence-specific DNA binding transcription factor activity)GO:0043565,(sequence-specific DNA binding)
Cluster1454	PHI:2821	SNF2	reduced_virulence	PF01426.16	BAH	Domain		GO:0003682,(chromatin binding)GO:0005515,(protein binding)
Cluster1455	PHI:4041	spt3	reduced_virulence	PF02269.14	TFIID-18kDa	Domain	GO:0006366,(transcription from RNA polymerase II promoter)
Cluster1456	PHI:4475	MoTup1	loss_of_pathogenicity	PF00400.30	WD40	Repeat		GO:0005515,(protein binding)
Cluster1457	PHI:4138	xrp14	reduced_virulence	PF00067.20	p450	Domain	GO:0055114,(oxidation-reduction process)	GO:0016705,(oxidoreductase activity, acting on paired donors, with incorporation or reduction of molecular oxygen)GO:0005506,(iron ion binding)GO:0020037,(heme binding)
Cluster1458	PHI:2558	DUR31	reduced_virulence	-	-	-	-	-	-
Cluster1459	PHI:3415	Fre2	reduced_virulence	PF08022.10	FAD_binding_8	Domain	GO:0055114,(oxidation-reduction process)	GO:0016491,(oxidoreductase activity)
Cluster1460	PHI:2527	SEC31	mixed outcome	PF00400.30	WD40	Repeat	-	-	-
Cluster1461	PHI:184	RBT4	reduced_virulence	PF00188.24	CAP	Domain	-	-	-
Cluster1462	PHI:1216	FGSG_07344	reduced_virulence	PF00069.23	Pkinase	Domain	GO:0006468,(protein phosphorylation)	GO:0004672,(protein kinase activity)GO:0005524,(ATP binding)
Cluster1463	PHI:4194	AKT7	mixed outcome	PF00067.20	p450	Domain	GO:0055114,(oxidation-reduction process)	GO:0005506,(iron ion binding)GO:0020037,(heme binding)GO:0016705,(oxidoreductase activity, acting on paired donors, with incorporation or reduction of molecular oxygen)
Cluster1464	PHI:2309	BcatrB	reduced_virulence	PF00005.25	ABC_tran	Domain		GO:0016887,(ATPase activity)GO:0005524,(ATP binding)	GO:0016020,(membrane)
Cluster1465	PHI:4194	AKT7	mixed outcome	PF00067.20	p450	Domain	GO:0055114,(oxidation-reduction process)	GO:0016705,(oxidoreductase activity, acting on paired donors, with incorporation or reduction of molecular oxygen)GO:0020037,(heme binding)GO:0005506,(iron ion binding)
Cluster1466	PHI:2511	Pes1	reduced_virulence	PF00501.26	AMP-binding	Family	GO:0008152,(metabolic process)	GO:0003824,(catalytic activity)
Cluster1467	PHI:2842	CnSFH5	mixed outcome	PF00650.18	CRAL_TRIO	Domain	-	-	-
Cluster1468	PHI:1162	BDM1	mixed outcome	PF02114.14	Phosducin	Domain	-	-	-
Cluster1469	PHI:2310	VGB	reduced_virulence	PF00400.30	WD40	Repeat		GO:0005515,(protein binding)
Cluster1470	PHI:2644	thioredoxin_1	reduced_virulence	PF07749.10	ERp29	Domain	GO:0045454,(cell redox homeostasis)		GO:0005783,(endoplasmic reticulum)
Cluster1471	PHI:812	MGG_10702	reduced_virulence	PF07690.14	MFS_1	Family	GO:0055085,(transmembrane transport)		GO:0016021,(integral to membrane)
Cluster1472	PHI:2821	SNF2	reduced_virulence	PF00176.21	SNF2_N	Family		GO:0005524,(ATP binding)
Cluster1473	PHI:1214	FGSG_07816	reduced_virulence	PF00069.23	Pkinase	Domain	GO:0006468,(protein phosphorylation)	GO:0005524,(ATP binding)GO:0004672,(protein kinase activity)
Cluster1474	PHI:4641	VPS22	loss_of_pathogenicity	PF04157.14	EAP30	Family	-	-	-
Cluster1475	PHI:893	MGG_02986	reduced_virulence	PF08996.8	zf-DNA_Pol	Domain	GO:0006260,(DNA replication)	GO:0001882,(nucleoside binding)GO:0003887,(DNA-directed DNA polymerase activity)GO:0003677,(DNA binding)GO:0008408,(3'-5' exonuclease activity)GO:0000166,(nucleotide binding)
Cluster1476	PHI:862	ClaSSD1	loss_of_pathogenicity	PF00773.17	RNB	Domain	-	-	-
Cluster1477	PHI:812	MGG_10702	reduced_virulence	PF07690.14	MFS_1	Family	GO:0055085,(transmembrane transport)		GO:0016021,(integral to membrane)
Cluster1478	PHI:4053	Pax1	loss_of_pathogenicity	PF00412.20	LIM	Domain		GO:0008270,(zinc ion binding)
Cluster1479	PHI:881	MGG_04556	reduced_virulence	PF08240.10	ADH_N	Domain	GO:0055114,(oxidation-reduction process)
Cluster1480	PHI:134	AKT2	loss_of_pathogenicity	PF12697.5	Abhydrolase_6	Domain	-	-	-
Cluster1481	PHI:340	CPCA	reduced_virulence	-	-	-	-	-	-
Cluster1482	PHI:2822	Cxt1p	reduced_virulence	-	-	-	-	-	-
Cluster1483	PHI:4904	Glr1	reduced_virulence	PF07992.12	Pyr_redox_2	Domain	GO:0055114,(oxidation-reduction process)GO:0045454,(cell redox homeostasis)	GO:0016491,(oxidoreductase activity)
Cluster1484	PHI:3914	Sdh1	reduced_virulence	PF00171.20	Aldedh	Family	GO:0055114,(oxidation-reduction process)GO:0008152,(metabolic process)	GO:0016491,(oxidoreductase activity)
Cluster1485	PHI:4658	FgHXK1	reduced_virulence	PF00349.19	Hexokinase_1	Domain	GO:0005975,(carbohydrate metabolic process)	GO:0016773,(phosphotransferase activity, alcohol group as acceptor)GO:0005524,(ATP binding)
Cluster1486	PHI:5366	MoSyn8	reduced_virulence	PF05739.17	SNARE	Family		GO:0005515,(protein binding)
Cluster1487	PHI:2215	BIM1	reduced_virulence	PF12859.5	ANAPC1	Family			GO:0005680,(anaphase-promoting complex)
Cluster1488	PHI:2839	RED1	reduced_virulence	PF05328.10	CybS	Family	GO:0055114,(oxidation-reduction process)
Cluster1489	PHI:465	KIN2	reduced_virulence	PF00225.21	Kinesin	Domain	GO:0007018,(microtubule-based movement)	GO:0003777,(microtubule motor activity)GO:0005524,(ATP binding)GO:0008017,(microtubule binding)
Cluster1490	PHI:4914	ZtCBR1	reduced_virulence	PF00175.19	NAD_binding_1	Domain	GO:0055114,(oxidation-reduction process)	GO:0016491,(oxidoreductase activity)
Cluster1491	PHI:4103	DPPIV	reduced_virulence	PF00326.19	Peptidase_S9	Domain	GO:0006508,(proteolysis)	GO:0008236,(serine-type peptidase activity)
Cluster1492	PHI:2106	1-phosphatidylinositol-4,5-bisphosphate_phosphodiesterase_delta_1	reduced_virulence	PF00388.17	PI-PLC-X	Family	GO:0035556,(intracellular signal transduction)GO:0007165,(signal transduction)GO:0006629,(lipid metabolic process)	GO:0004435,(phosphatidylinositol phospholipase C activity)
Cluster1493	PHI:226	PEX6	loss_of_pathogenicity	PF00004.27	AAA	Domain		GO:0005524,(ATP binding)
Cluster1494	PHI:2128	MoHox1	reduced_virulence	PF00046.27	Homeobox	Domain		GO:0003677,(DNA binding)
Cluster1495	PHI:405	PDE1	reduced_virulence	PF13246.4	Cation_ATPase	Family		GO:0000166,(nucleotide binding)GO:0046872,(metal ion binding)
Cluster1496	PHI:488	IRS4	reduced_virulence	-	-	-	-	-	-
Cluster1497	PHI:4921	flmQ	reduced_virulence	PF13844.4	Glyco_transf_41	Family		GO:0005515,(protein binding)
Cluster1498	PHI:1172	HDF2	reduced_virulence	PF09757.7	Arb2	Family	-	-	-
Cluster1499	PHI:4475	MoTup1	loss_of_pathogenicity	PF00400.30	WD40	Repeat		GO:0005515,(protein binding)
Cluster1500	PHI:440	PMR1	reduced_virulence	PF00690.24	Cation_ATPase_N	Domain		GO:0046872,(metal ion binding)GO:0000166,(nucleotide binding)
Cluster1501	PHI:2710	mepB	reduced_virulence	PF00909.19	Ammonium_transp	Family	GO:0015696,(ammonium transport)	GO:0008519,(ammonium transmembrane transporter activity)	GO:0016020,(membrane)
Cluster1502	PHI:4658	FgHXK1	reduced_virulence	PF00349.19	Hexokinase_1	Domain	GO:0005975,(carbohydrate metabolic process)	GO:0005524,(ATP binding)GO:0016773,(phosphotransferase activity, alcohol group as acceptor)
Cluster1503	PHI:441	BTP1	mixed outcome	-	-	-	-	-	-
Cluster1504	PHI:1441	GzDDT	reduced_virulence	PF02791.15	DDT	Family	-	-	-
Cluster1505	PHI:2502	FgTep1p	reduced_virulence	PF00782.18	DSPc	Domain	GO:0006470,(protein dephosphorylation)	GO:0008138,(protein tyrosine/serine/threonine phosphatase activity)
Cluster1506	PHI:211	CaTUP1	reduced_virulence	PF00400.30	WD40	Repeat		GO:0005515,(protein binding)
Cluster1507	PHI:242	CaTPS2	reduced_virulence	PF00982.19	Glyco_transf_20	Family	GO:0005992,(trehalose biosynthetic process)	GO:0003824,(catalytic activity)
Cluster1508	PHI:4475	MoTup1	loss_of_pathogenicity	PF04158.12	Sof1	Family		GO:0005515,(protein binding)
Cluster1509	PHI:2835	RED2	reduced_virulence	PF00106.23	adh_short	Domain	GO:0008152,(metabolic process)	GO:0016491,(oxidoreductase activity)
Cluster1510	PHI:157	TOXF	loss_of_pathogenicity	PF01063.17	Aminotran_4	Domain	GO:0008152,(metabolic process)	GO:0003824,(catalytic activity)
Cluster1511	PHI:4042	spt8	reduced_virulence	-	-	-	-	-	-
Cluster1512	PHI:510	CaNAG3	reduced_virulence	PF07690.14	MFS_1	Family	GO:0055085,(transmembrane transport)		GO:0016021,(integral to membrane)
Cluster1513	PHI:441	BTP1	mixed outcome	-	-	-	-	-	-
Cluster1514	PHI:4987	HEX1	reduced_virulence	PF00728.20	Glyco_hydro_20	Domain	GO:0005975,(carbohydrate metabolic process)	GO:0004553,(hydrolase activity, hydrolyzing O-glycosyl compounds)
Cluster1515	PHI:441	BTP1	mixed outcome	-	-	-	-	-	-
Cluster1516	PHI:3168	SGE1	reduced_virulence	PF09729.7	Gti1_Pac2	Family	-	-	-
Cluster1517	PHI:3859	GLU1	reduced_virulence	PF00150.16	Cellulase	Domain	GO:0005975,(carbohydrate metabolic process)	GO:0004553,(hydrolase activity, hydrolyzing O-glycosyl compounds)
Cluster1518	PHI:2821	SNF2	reduced_virulence	PF00176.21	SNF2_N	Family		GO:0005524,(ATP binding)
Cluster1519	PHI:3444	BcNoxA	reduced_virulence	PF08022.10	FAD_binding_8	Domain	GO:0055114,(oxidation-reduction process)	GO:0016491,(oxidoreductase activity)
Cluster1520	PHI:4736	MoYpt7	loss_of_pathogenicity	PF00071.20	Ras	Domain	GO:0007264,(small GTPase mediated signal transduction)	GO:0005525,(GTP binding)
Cluster1521	PHI:184	RBT4	reduced_virulence	PF00188.24	CAP	Domain	-	-	-
Cluster1522	PHI:4475	MoTup1	loss_of_pathogenicity	PF08154.10	NLE	Domain		GO:0005515,(protein binding)
Cluster1523	PHI:4555	URE1	reduced_virulence	PF01979.18	Amidohydro_1	Domain	GO:0043419,(urea catabolic process)	GO:0016151,(nickel cation binding)GO:0016787,(hydrolase activity)
Cluster1524	PHI:1185	(Sc_Swe1)	reduced_virulence	PF00069.23	Pkinase	Domain	GO:0006468,(protein phosphorylation)	GO:0004672,(protein kinase activity)GO:0005524,(ATP binding)
Cluster1525	PHI:3658	NPS2	mixed outcome	PF13193.4	AMP-binding_C	Domain	GO:0008152,(metabolic process)	GO:0003824,(catalytic activity)
Cluster1526	PHI:799	MGG_03530	reduced_virulence	PF08238.10	Sel1	Repeat	-	-	-
Cluster1527	PHI:4736	MoYpt7	loss_of_pathogenicity	PF00071.20	Ras	Domain	GO:0007264,(small GTPase mediated signal transduction)	GO:0005525,(GTP binding)
Cluster1528	PHI:2121	MST50p	loss_of_pathogenicity	PF00788.21	RA	Domain	GO:0007165,(signal transduction)	GO:0005515,(protein binding)
Cluster1529	PHI:4610	pdhB	reduced_virulence	PF02779.22	Transket_pyr	Domain	GO:0008152,(metabolic process)	GO:0003824,(catalytic activity)
Cluster1530	PHI:2536	MET2	mixed outcome	PF03124.12	EXS	Family			GO:0016021,(integral to membrane)
Cluster1531	PHI:4096	FoOCH1	reduced_virulence	PF04488.13	Gly_transf_sug	Family	-	-	-
Cluster1532	PHI:438	BcBOT1_(CND5)	reduced_virulence	PF00067.20	p450	Domain	GO:0055114,(oxidation-reduction process)	GO:0016705,(oxidoreductase activity, acting on paired donors, with incorporation or reduction of molecular oxygen)GO:0020037,(heme binding)GO:0005506,(iron ion binding)
Cluster1533	PHI:213	CPA1	reduced_virulence	PF00400.30	WD40	Repeat	GO:0006457,(protein folding)GO:0000413,(protein peptidyl-prolyl isomerization)	GO:0005515,(protein binding)GO:0003755,(peptidyl-prolyl cis-trans isomerase activity)
Cluster1534	PHI:319	SQL2	reduced_virulence	PF00617.17	RasGEF	Family	GO:0007264,(small GTPase mediated signal transduction)	GO:0005085,(guanyl-nucleotide exchange factor activity)
Cluster1535	PHI:3019	MoLys2	reduced_virulence	PF00550.23	PP-binding	Domain	GO:0008152,(metabolic process)	GO:0003824,(catalytic activity)
Cluster1536	PHI:2074	Moatg6	loss_of_pathogenicity	PF04111.10	APG6	Family	GO:0006914,(autophagy)
Cluster1537	PHI:2042	ABC3	loss_of_pathogenicity	PF00005.25	ABC_tran	Domain	GO:0055085,(transmembrane transport)GO:0006810,(transport)	GO:0005524,(ATP binding)GO:0042626,(ATPase activity, coupled to transmembrane movement of substances)GO:0016887,(ATPase activity)	GO:0016021,(integral to membrane)
Cluster1538	PHI:4525	PFP1	reduced_virulence	PF10513.7	EPL1	Family	-	-	-
Cluster1539	PHI:882	MGG_04985	reduced_virulence	PF00806.17	PUF	Repeat		GO:0003723,(RNA binding)
Cluster1540	PHI:3893	FgEBR1	reduced_virulence	-	-	-	-	-	-
Cluster1541	PHI:2147	Erl1	reduced_virulence	-	-	-	-	-	-
Cluster1542	PHI:3914	Sdh1	reduced_virulence	PF00171.20	Aldedh	Family	GO:0055114,(oxidation-reduction process)GO:0008152,(metabolic process)	GO:0016491,(oxidoreductase activity)
Cluster1543	PHI:2105	Calcium_permease	mixed outcome	PF03733.11	YccF	Domain	GO:0055085,(transmembrane transport)		GO:0016021,(integral to membrane)
Cluster1544	PHI:211	CaTUP1	reduced_virulence	PF00400.30	WD40	Repeat	GO:0006412,(translation)	GO:0005515,(protein binding)GO:0003735,(structural constituent of ribosome)	GO:0015934,(large ribosomal subunit)
Cluster1545	PHI:5347	wcbT	reduced_virulence	PF00155.19	Aminotran_1_2	Domain	GO:0009058,(biosynthetic process)	GO:0030170,(pyridoxal phosphate binding)
Cluster1546	PHI:816	MGG_04582	reduced_virulence	-	-	-	-	-	-
Cluster1547	PHI:2077	Moatg9	loss_of_pathogenicity	PF04109.14	APG9	Family	-	-	-
Cluster1548	PHI:3278	CoIra1	reduced_virulence	PF00616.17	RasGAP	Family	GO:0043087,(regulation of GTPase activity)
Cluster1549	PHI:3236	Aph1	reduced_virulence	PF00328.20	His_Phos_2	Family		GO:0003993,(acid phosphatase activity)
Cluster1550	PHI:1328	GzbZIP010	reduced_virulence	PF07716.13	bZIP_2	Family	GO:0006355,(regulation of transcription, DNA-dependent)	GO:0003700,(sequence-specific DNA binding transcription factor activity)GO:0043565,(sequence-specific DNA binding)
Cluster1551	PHI:3724	RNase_III	reduced_virulence	PF04851.13	ResIII	Family	GO:0006396,(RNA processing)	GO:0003677,(DNA binding)GO:0003723,(RNA binding)GO:0005524,(ATP binding)GO:0016891,(endoribonuclease activity, producing 5'-phosphomonoesters)GO:0016787,(hydrolase activity)GO:0004525,(ribonuclease III activity)
Cluster1552	PHI:3278	CoIra1	reduced_virulence	PF00616.17	RasGAP	Family	GO:0043087,(regulation of GTPase activity)GO:0007264,(small GTPase mediated signal transduction)	GO:0005096,(GTPase activator activity)
Cluster1553	PHI:2822	Cxt1p	reduced_virulence	PF05686.10	Glyco_transf_90	Family	-	-	-
Cluster1554	PHI:6074	Tpd3	reduced_virulence	PF13646.4	HEAT_2	Family	-	-	-
Cluster1555	PHI:2728	FgERG4	reduced_virulence	PF01222.15	ERG4_ERG24	Family			GO:0016020,(membrane)
Cluster1556	PHI:24	Avenacinase_gene	mixed outcome	PF00933.19	Glyco_hydro_3	Domain	GO:0005975,(carbohydrate metabolic process)	GO:0004553,(hydrolase activity, hydrolyzing O-glycosyl compounds)
Cluster1557	PHI:3097	Kre2/Mnt1	reduced_virulence	PF01793.14	Glyco_transf_15	Family	GO:0006486,(protein glycosylation)	GO:0000030,(mannosyltransferase activity)	GO:0016020,(membrane)
Cluster1558	PHI:528	CLA4	loss_of_pathogenicity	PF00169.27	PH	Domain	-	-	-
Cluster1559	PHI:378	SIT4	reduced_virulence	PF00149.26	Metallophos	Domain		GO:0016787,(hydrolase activity)
Cluster1560	PHI:3098	URA4	reduced_virulence	-	-	-	-	-	-
Cluster1561	PHI:4054	Lrg1	loss_of_pathogenicity	PF00412.20	LIM	Domain		GO:0008270,(zinc ion binding)
Cluster1562	PHI:1643	GzWing015	reduced_virulence	PF00250.16	Forkhead	Domain	GO:0006355,(regulation of transcription, DNA-dependent)	GO:0043565,(sequence-specific DNA binding)GO:0003700,(sequence-specific DNA binding transcription factor activity)
Cluster1563	PHI:4925	Hbr1	reduced_virulence	PF13238.4	AAA_18	Domain	-	-	-
Cluster1564	PHI:1648	GzWing020	reduced_virulence	PF01843.17	DIL	Family		GO:0005524,(ATP binding)GO:0005515,(protein binding)GO:0003774,(motor activity)	GO:0016459,(myosin complex)
Cluster1565	PHI:4045	Nap1	reduced_virulence	PF00956.16	NAP	Family	GO:0006334,(nucleosome assembly)		GO:0005634,(nucleus)
Cluster1566	PHI:2100	Spf1	mixed outcome	PF00122.18	E1-E2_ATPase	Family	GO:0006812,(cation transport)	GO:0046872,(metal ion binding)GO:0000166,(nucleotide binding)GO:0016887,(ATPase activity)	GO:0016021,(integral to membrane)
Cluster1567	PHI:2058	LHS1	reduced_virulence	PF00012.18	HSP70	Family	-	-	-
Cluster1568	PHI:1193	(Sc_Sky1)	reduced_virulence	PF00069.23	Pkinase	Domain	GO:0006468,(protein phosphorylation)	GO:0004672,(protein kinase activity)GO:0005524,(ATP binding)
Cluster1569	PHI:1201	(Bud32)	reduced_virulence	-	-	-	-	-	-
Cluster1570	PHI:2322	SidH	reduced_virulence	PF03060.13	NMO	Domain	GO:0008152,(metabolic process)GO:0055114,(oxidation-reduction process)	GO:0018580,(nitronate monooxygenase activity)GO:0003824,(catalytic activity)
Cluster1571	PHI:5394	mas5	loss_of_pathogenicity	PF00226.29	DnaJ	Domain		GO:0031072,(heat shock protein binding)GO:0051082,(unfolded protein binding)
Cluster1572	PHI:319	SQL2	reduced_virulence	PF03114.16	BAR	Domain		GO:0005515,(protein binding)	GO:0005737,(cytoplasm)
Cluster1573	PHI:2654	DUR1,2	reduced_virulence	PF02785.17	Biotin_carb_C	Domain	GO:0006633,(fatty acid biosynthetic process)	GO:0003989,(acetyl-CoA carboxylase activity)GO:0005524,(ATP binding)
Cluster1574	PHI:4610	pdhB	reduced_virulence	PF02779.22	Transket_pyr	Domain	GO:0008152,(metabolic process)	GO:0003824,(catalytic activity)
Cluster1575	PHI:4638	Fbp1	reduced_virulence	PF00400.30	WD40	Repeat		GO:0005515,(protein binding)
Cluster1576	PHI:5054	wetA	reduced_virulence	-	-	-	-	-	-
Cluster1577	PHI:423	VAD1	reduced_virulence	PF00270.27	DEAD	Domain		GO:0005524,(ATP binding)GO:0003676,(nucleic acid binding)
Cluster1578	PHI:2097	Neo1	loss_of_pathogenicity	PF00702.24	Hydrolase	Domain	-	-	-
Cluster1579	PHI:812	MGG_10702	reduced_virulence	PF07690.14	MFS_1	Family	GO:0055085,(transmembrane transport)		GO:0016021,(integral to membrane)
Cluster1580	PHI:242	CaTPS2	reduced_virulence	PF00982.19	Glyco_transf_20	Family	GO:0005992,(trehalose biosynthetic process)	GO:0003824,(catalytic activity)
Cluster1581	PHI:4587	Fgk3	loss_of_pathogenicity	PF00069.23	Pkinase	Domain	GO:0006468,(protein phosphorylation)	GO:0005524,(ATP binding)GO:0004672,(protein kinase activity)
Cluster1582	PHI:4475	MoTup1	loss_of_pathogenicity	PF00400.30	WD40	Repeat		GO:0005515,(protein binding)
Cluster1583	PHI:346	CRU1	reduced_virulence	PF00400.30	WD40	Repeat	-	-	-
Cluster1584	PHI:4475	MoTup1	loss_of_pathogenicity	PF07569.9	Hira	Family	GO:0006355,(regulation of transcription, DNA-dependent)	GO:0005515,(protein binding)	GO:0005634,(nucleus)
Cluster1585	PHI:133	AKT1	loss_of_pathogenicity	PF13193.4	AMP-binding_C	Domain	GO:0008152,(metabolic process)GO:0006820,(anion transport)	GO:0003824,(catalytic activity)	GO:0016021,(integral to membrane)
Cluster1586	PHI:135	BAD1_(WI-1)	loss_of_pathogenicity	-	-	-	-	-	-
Cluster1587	PHI:2570	CYB2	reduced_virulence	PF00173.26	Cyt-b5	Domain	GO:0008152,(metabolic process)GO:0055114,(oxidation-reduction process)	GO:0050660,(flavin adenine dinucleotide binding)GO:0003995,(acyl-CoA dehydrogenase activity)GO:0016627,(oxidoreductase activity, acting on the CH-CH group of donors)
Cluster1588	PHI:3514	Asc1	loss_of_pathogenicity	PF00400.30	WD40	Repeat		GO:0005515,(protein binding)
Cluster1589	PHI:807	MGG_06951	reduced_virulence	PF05193.19	Peptidase_M16_C	Domain	GO:0006508,(proteolysis)	GO:0004222,(metalloendopeptidase activity)
Cluster1590	PHI:873	MGG_02443	reduced_virulence	-	-	-	-	-	-
Cluster1591	PHI:4475	MoTup1	loss_of_pathogenicity	PF08154.10	NLE	Domain		GO:0005515,(protein binding)
Cluster1592	PHI:213	CPA1	reduced_virulence	PF00160.19	Pro_isomerase	Domain	GO:0000413,(protein peptidyl-prolyl isomerization)GO:0006457,(protein folding)	GO:0003755,(peptidyl-prolyl cis-trans isomerase activity)
Cluster1593	PHI:3821	SconCp	reduced_virulence	PF01466.17	Skp1	Domain	GO:0006511,(ubiquitin-dependent protein catabolic process)
Cluster1594	PHI:812	MGG_10702	reduced_virulence	PF07690.14	MFS_1	Family	GO:0055085,(transmembrane transport)		GO:0016021,(integral to membrane)
Cluster1595	PHI:2322	SidH	reduced_virulence	PF16113.3	ECH_2	Domain		GO:0016836,(hydro-lyase activity)
Cluster1596	PHI:3175	MoSnf4	loss_of_pathogenicity	PF00571.26	CBS	Domain	-	-	-
Cluster1597	PHI:1167	NPC1	reduced_virulence	PF16414.3	NPC1_N	Domain		GO:0008158,(hedgehog receptor activity)	GO:0016020,(membrane)
Cluster1598	PHI:5018	MoPEX11B	mixed outcome	PF01267.15	F-actin_cap_A	Family	GO:0051016,(barbed-end actin filament capping)GO:0016559,(peroxisome fission)		GO:0008290,(F-actin capping protein complex)GO:0005779,(integral to peroxisomal membrane)
Cluster1599	PHI:1135	LmIFRD	loss_of_pathogenicity	PF05004.11	IFRD	Family	-	-	-
Cluster1600	PHI:2894	F-avi3342	loss_of_pathogenicity	PF00550.23	PP-binding	Domain	GO:0008152,(metabolic process)	GO:0003824,(catalytic activity)
Cluster1601	PHI:2108	CAM	mixed outcome	PF13499.4	EF-hand_7	Domain		GO:0005509,(calcium ion binding)
Cluster1602	PHI:2714	PEX5	reduced_virulence	PF00515.26	TPR_1	Repeat		GO:0005515,(protein binding)
Cluster1603	PHI:358	ILV2	loss_of_pathogenicity	PF02775.19	TPP_enzyme_C	Domain		GO:0000287,(magnesium ion binding)GO:0030976,(thiamine pyrophosphate binding)GO:0003824,(catalytic activity)
Cluster1604	PHI:2560	CNB1	reduced_virulence	PF13499.4	EF-hand_7	Domain		GO:0005509,(calcium ion binding)
Cluster1605	PHI:3354	rtxA1	reduced_virulence	PF12146.6	Hydrolase_4	Family	-	-	-
Cluster1606	PHI:5394	mas5	loss_of_pathogenicity	PF00226.29	DnaJ	Domain	-	-	-
Cluster1607	PHI:2301	CHS7	reduced_virulence	PF13632.4	Glyco_trans_2_3	Domain	-	-	-
Cluster1608	PHI:1987	GzZC302	reduced_virulence	PF04082.16	Fungal_trans	Domain	GO:0006351,(transcription, DNA-dependent)	GO:0008270,(zinc ion binding)GO:0003677,(DNA binding)	GO:0005634,(nucleus)
Cluster1609	PHI:2821	SNF2	reduced_virulence	PF00439.23	Bromodomain	Domain		GO:0005515,(protein binding)
Cluster1610	PHI:5395	MoSec62	reduced_virulence	PF03839.14	Sec62	Family	GO:0015031,(protein transport)	GO:0008565,(protein transporter activity)	GO:0016021,(integral to membrane)
Cluster1611	PHI:3815	GPH1	reduced_virulence	PF00343.18	Phosphorylase	Family	GO:0005975,(carbohydrate metabolic process)	GO:0008184,(glycogen phosphorylase activity)
Cluster1612	PHI:6084	sakA	reduced_virulence	PF00069.23	Pkinase	Domain	GO:0006468,(protein phosphorylation)	GO:0005524,(ATP binding)GO:0004672,(protein kinase activity)
Cluster1613	PHI:354	GPAB	reduced_virulence	PF00503.18	G-alpha	Domain	GO:0007186,(G-protein coupled receptor signaling pathway)	GO:0031683,(G-protein beta/gamma-subunit complex binding)GO:0003924,(GTPase activity)GO:0019001,(guanyl nucleotide binding)GO:0004871,(signal transducer activity)
Cluster1614	PHI:1772	GzZC087	reduced_virulence	PF12464.6	Mac	Family		GO:0016407,(acetyltransferase activity)
Cluster1615	PHI:124	INT1	reduced_virulence	PF08174.9	Anillin	Domain	-	-	-
Cluster1616	PHI:423	VAD1	reduced_virulence	PF00270.27	DEAD	Domain		GO:0005524,(ATP binding)GO:0003676,(nucleic acid binding)
Cluster1617	PHI:2819	CaEss1	reduced_virulence	PF00639.19	Rotamase	Domain		GO:0016853,(isomerase activity)GO:0005515,(protein binding)
Cluster1618	PHI:2258	PPT1	reduced_virulence	PF01648.18	ACPS	Family		GO:0000287,(magnesium ion binding)GO:0008897,(holo-[acyl-carrier-protein] synthase activity)
Cluster1619	PHI:249	CYP1	reduced_virulence	PF00160.19	Pro_isomerase	Domain	GO:0006457,(protein folding)GO:0000413,(protein peptidyl-prolyl isomerization)	GO:0003755,(peptidyl-prolyl cis-trans isomerase activity)
Cluster1620	PHI:2513	GFA1	mixed outcome	PF01380.20	SIS	Domain	GO:0005975,(carbohydrate metabolic process)	GO:0030246,(carbohydrate binding)
Cluster1621	PHI:465	KIN2	reduced_virulence	PF00225.21	Kinesin	Domain	GO:0007018,(microtubule-based movement)	GO:0008017,(microtubule binding)GO:0005524,(ATP binding)GO:0003777,(microtubule motor activity)
Cluster1622	PHI:2563	DPP3	reduced_virulence	PF01569.19	PAP2	Family	-	-	-
Cluster1623	PHI:2075	Moatg7	loss_of_pathogenicity	PF16420.3	ATG7_N	Domain		GO:0008641,(small protein activating enzyme activity)
Cluster1624	PHI:1497	GzHMG029	reduced_virulence	PF01728.17	FtsJ	Family	GO:0032259,(methylation)	GO:0008168,(methyltransferase activity)
Cluster1625	PHI:3455	Apt1	reduced_virulence	PF04756.11	OST3_OST6	Family	GO:0006869,(lipid transport)	GO:0005319,(lipid transporter activity)	GO:0016021,(integral to membrane)
Cluster1626	PHI:4475	MoTup1	loss_of_pathogenicity	PF00400.30	WD40	Repeat		GO:0005515,(protein binding)
Cluster1627	PHI:283	CDC24	loss_of_pathogenicity	PF00564.22	PB1	Domain	GO:0035023,(regulation of Rho protein signal transduction)	GO:0005515,(protein binding)GO:0005089,(Rho guanyl-nucleotide exchange factor activity)
Cluster1628	PHI:3411	bscN	reduced_virulence	PF00006.23	ATP-synt_ab	Domain	GO:0046034,(ATP metabolic process)GO:0015992,(proton transport)GO:0015991,(ATP hydrolysis coupled proton transport)	GO:0005524,(ATP binding)GO:0016820,(hydrolase activity, acting on acid anhydrides, catalyzing transmembrane movement of substances)	GO:0033178,(proton-transporting two-sector ATPase complex, catalytic domain)
Cluster1629	PHI:2165	PTH11	reduced_virulence	-	-	-	-	-	-
Cluster1630	PHI:3321	Tfp1	loss_of_pathogenicity	PF00006.23	ATP-synt_ab	Domain	GO:0046034,(ATP metabolic process)GO:0015991,(ATP hydrolysis coupled proton transport)GO:0015992,(proton transport)	GO:0016820,(hydrolase activity, acting on acid anhydrides, catalyzing transmembrane movement of substances)GO:0005524,(ATP binding)	GO:0033178,(proton-transporting two-sector ATPase complex, catalytic domain)
Cluster1631	PHI:211	CaTUP1	reduced_virulence	PF00400.30	WD40	Repeat		GO:0005515,(protein binding)
Cluster1632	PHI:5387	VdCYC8	reduced_virulence	PF04049.11	ANAPC8	Family	GO:0030071,(regulation of mitotic metaphase/anaphase transition)	GO:0005515,(protein binding)	GO:0005680,(anaphase-promoting complex)
Cluster1633	PHI:2322	SidH	reduced_virulence	PF00378.18	ECH_1	Domain	GO:0008152,(metabolic process)	GO:0003824,(catalytic activity)
Cluster1634	PHI:210	CAP1	loss_of_pathogenicity	PF08603.9	CAP_C	Family	GO:0007010,(cytoskeleton organization)	GO:0003779,(actin binding)
Cluster1635	PHI:504	LEU2	reduced_virulence	PF00180.18	Iso_dh	Domain	GO:0055114,(oxidation-reduction process)	GO:0016616,(oxidoreductase activity, acting on the CH-OH group of donors, NAD or NADP as acceptor)
Cluster1636	PHI:1026	bcplc1	reduced_virulence	PF00168.28	C2	Domain	GO:0035556,(intracellular signal transduction)GO:0007165,(signal transduction)GO:0006629,(lipid metabolic process)	GO:0005515,(protein binding)GO:0004435,(phosphatidylinositol phospholipase C activity)
Cluster1637	PHI:784	MGG_00056	reduced_virulence	PF13561.4	adh_short_C2	Domain	GO:0008152,(metabolic process)	GO:0016491,(oxidoreductase activity)
Cluster1638	PHI:178	pabaA	reduced_virulence	PF00117.26	GATase	Domain	GO:0006568,(tryptophan metabolic process)	GO:0004640,(phosphoribosylanthranilate isomerase activity)GO:0004425,(indole-3-glycerol-phosphate synthase activity)
Cluster1639	PHI:508	AFT1	loss_of_pathogenicity	PF13193.4	AMP-binding_C	Domain	GO:0008152,(metabolic process)	GO:0003824,(catalytic activity)
Cluster1640	PHI:177	ODC	reduced_virulence	PF02784.14	Orn_Arg_deC_N	Domain		GO:0003824,(catalytic activity)
Cluster1641	PHI:2491	FgPTC1	reduced_virulence	PF00481.19	PP2C	Family		GO:0003824,(catalytic activity)
Cluster1642	PHI:4640	VPS27	loss_of_pathogenicity	PF01363.19	FYVE	Domain	GO:0046488,(phosphatidylinositol metabolic process)	GO:0016307,(phosphatidylinositol phosphate kinase activity)GO:0005524,(ATP binding)GO:0046872,(metal ion binding)
Cluster1643	PHI:4519	LmStuA	loss_of_pathogenicity	-	-	-	-	-	-
Cluster1644	PHI:3126	argD	mixed outcome	PF00202.19	Aminotran_3	Domain		GO:0030170,(pyridoxal phosphate binding)GO:0008483,(transaminase activity)
Cluster1645	PHI:5394	mas5	loss_of_pathogenicity	PF00226.29	DnaJ	Domain	-	-	-
Cluster1646	PHI:2654	DUR1,2	reduced_virulence	PF02785.17	Biotin_carb_C	Domain		GO:0005524,(ATP binding)
Cluster1647	PHI:2176	ASD4	loss_of_pathogenicity	PF00320.25	GATA	Domain	GO:0006355,(regulation of transcription, DNA-dependent)	GO:0043565,(sequence-specific DNA binding)GO:0003700,(sequence-specific DNA binding transcription factor activity)GO:0008270,(zinc ion binding)
Cluster1648	PHI:2070	Moatg2	loss_of_pathogenicity	PF09333.9	ATG_C	Family	-	-	-
Cluster1649	PHI:1317	GzBrom002	reduced_virulence	PF07524.11	Bromo_TP	Domain		GO:0005515,(protein binding)
Cluster1650	PHI:3594	Ptp2	reduced_virulence	PF00102.25	Y_phosphatase	Domain	GO:0006470,(protein dephosphorylation)	GO:0004725,(protein tyrosine phosphatase activity)
Cluster1651	PHI:2108	CAM	mixed outcome	PF13499.4	EF-hand_7	Domain		GO:0005509,(calcium ion binding)
Cluster1652	PHI:144	CHT42	reduced_virulence	PF00704.26	Glyco_hydro_18	Domain	GO:0005975,(carbohydrate metabolic process)	GO:0004553,(hydrolase activity, hydrolyzing O-glycosyl compounds)
Cluster1653	PHI:4171	iaaH-1	reduced_virulence	PF01425.19	Amidase	Family	-	-	-
Cluster1654	PHI:211	CaTUP1	reduced_virulence	PF00400.30	WD40	Repeat		GO:0005515,(protein binding)
Cluster1655	PHI:4883	Kcs1	mixed outcome	PF03770.14	IPK	Family		GO:0008440,(inositol-1,4,5-trisphosphate 3-kinase activity)
Cluster1656	PHI:2895	F-avi4330	loss_of_pathogenicity	PF08240.10	ADH_N	Domain	GO:0055114,(oxidation-reduction process)
Cluster1657	PHI:882	MGG_04985	reduced_virulence	PF00806.17	PUF	Repeat		GO:0003723,(RNA binding)
Cluster1658	PHI:733	FBP1	reduced_virulence	PF12937.5	F-box-like	Domain		GO:0005515,(protein binding)
Cluster1659	PHI:2321	SidI	reduced_virulence	PF13193.4	AMP-binding_C	Domain	GO:0008152,(metabolic process)	GO:0003824,(catalytic activity)
Cluster1660	PHI:5394	mas5	loss_of_pathogenicity	PF00226.29	DnaJ	Domain	-	-	-
Cluster1661	PHI:1206	(Sp_Prp4)	reduced_virulence	PF00069.23	Pkinase	Domain	GO:0006468,(protein phosphorylation)	GO:0005524,(ATP binding)GO:0004672,(protein kinase activity)
Cluster1662	PHI:6091	FgVps35	reduced_virulence	PF03635.15	Vps35	Family	GO:0015031,(protein transport)GO:0042147,(retrograde transport, endosome to Golgi)	GO:0008565,(protein transporter activity)	GO:0030904,(retromer complex)
Cluster1663	PHI:3833	Fgrho2	reduced_virulence	PF00071.20	Ras	Domain	GO:0007264,(small GTPase mediated signal transduction)	GO:0005525,(GTP binding)
Cluster1664	PHI:3975	MoIlv2	loss_of_pathogenicity	PF02775.19	TPP_enzyme_C	Domain		GO:0030976,(thiamine pyrophosphate binding)GO:0000287,(magnesium ion binding)GO:0003824,(catalytic activity)
Cluster1665	PHI:2181	MoDUO1	reduced_virulence	PF08651.8	DASH_Duo1	Family	GO:0007067,(mitosis)		GO:0042729,(DASH complex)GO:0072686,(mitotic spindle)
Cluster1666	PHI:2141	CDC15	loss_of_pathogenicity	PF00611.21	FCH	Family		GO:0005515,(protein binding)
Cluster1667	PHI:5554	LmABCB3	reduced_virulence	PF00005.25	ABC_tran	Domain	GO:0006810,(transport)GO:0055085,(transmembrane transport)	GO:0042626,(ATPase activity, coupled to transmembrane movement of substances)GO:0005524,(ATP binding)GO:0016887,(ATPase activity)	GO:0016021,(integral to membrane)
Cluster1668	PHI:4174	Fgac1	mixed outcome	PF13855.4	LRR_8	Repeat		GO:0005515,(protein binding)
Cluster1669	PHI:2337	SUR7	reduced_virulence	PF06687.10	SUR7	Family			GO:0005886,(plasma membrane)
Cluster1670	PHI:2058	LHS1	reduced_virulence	PF00012.18	HSP70	Family	-	-	-
Cluster1671	PHI:508	AFT1	loss_of_pathogenicity	PF13193.4	AMP-binding_C	Domain	GO:0008152,(metabolic process)	GO:0003824,(catalytic activity)
Cluster1672	PHI:3126	argD	mixed outcome	PF00202.19	Aminotran_3	Domain		GO:0030170,(pyridoxal phosphate binding)GO:0008483,(transaminase activity)
Cluster1673	PHI:812	MGG_10702	reduced_virulence	PF07690.14	MFS_1	Family	GO:0055085,(transmembrane transport)		GO:0016021,(integral to membrane)
Cluster1674	PHI:441	BTP1	mixed outcome	-	-	-	-	-	-
Cluster1675	PHI:199	AOX1	reduced_virulence	PF05199.11	GMC_oxred_C	Domain	GO:0055114,(oxidation-reduction process)	GO:0050660,(flavin adenine dinucleotide binding)GO:0016614,(oxidoreductase activity, acting on CH-OH group of donors)
Cluster1676	PHI:286	CLC-A	reduced_virulence	PF00654.18	Voltage_CLC	Family	GO:0006821,(chloride transport)GO:0055085,(transmembrane transport)	GO:0005247,(voltage-gated chloride channel activity)	GO:0016020,(membrane)
Cluster1677	PHI:4914	ZtCBR1	reduced_virulence	PF00970.22	FAD_binding_6	Domain	GO:0055114,(oxidation-reduction process)	GO:0016491,(oxidoreductase activity)
Cluster1678	PHI:2083	Moatg17	loss_of_pathogenicity	PF04108.10	APG17	Family	GO:0006914,(autophagy)
Cluster1679	PHI:4638	Fbp1	reduced_virulence	PF00400.30	WD40	Repeat		GO:0005515,(protein binding)
Cluster1680	PHI:2959	mdh	reduced_virulence	PF02866.16	Ldh_1_C	Domain	GO:0055114,(oxidation-reduction process)	GO:0016616,(oxidoreductase activity, acting on the CH-OH group of donors, NAD or NADP as acceptor)GO:0016491,(oxidoreductase activity)
Cluster1681	PHI:2322	SidH	reduced_virulence	PF00378.18	ECH_1	Domain	GO:0008152,(metabolic process)	GO:0003824,(catalytic activity)
Cluster1682	PHI:5016	Psimpa1	reduced_virulence	PF00632.23	HECT	Domain		GO:0004842,(ubiquitin-protein ligase activity)
Cluster1683	PHI:504	LEU2	reduced_virulence	PF00180.18	Iso_dh	Domain	GO:0055114,(oxidation-reduction process)	GO:0016616,(oxidoreductase activity, acting on the CH-OH group of donors, NAD or NADP as acceptor)
Cluster1684	PHI:1606	GzOB047	reduced_virulence	PF14382.4	ECR1_N	Domain		GO:0003723,(RNA binding)	GO:0000178,(exosome (RNase complex))
Cluster1685	PHI:1379	GzC2H042	reduced_virulence	PF12756.5	zf-C2H2_2	Family	-	-	-
Cluster1686	PHI:4941	cdc2A	mixed outcome	PF00069.23	Pkinase	Domain	GO:0006468,(protein phosphorylation)	GO:0005524,(ATP binding)GO:0004672,(protein kinase activity)
Cluster1687	PHI:4171	iaaH-1	reduced_virulence	PF13532.4	2OG-FeII_Oxy_2	Domain	-	-	-
Cluster1688	PHI:5016	Psimpa1	reduced_virulence	PF00514.21	Arm	Repeat	GO:0006606,(protein import into nucleus)	GO:0005515,(protein binding)GO:0008565,(protein transporter activity)	GO:0005634,(nucleus)GO:0005737,(cytoplasm)
Cluster1689	PHI:819	MGG_07061	reduced_virulence	PF02765.15	POT1	Domain	GO:0000723,(telomere maintenance)	GO:0003677,(DNA binding)GO:0043047,(single-stranded telomeric DNA binding)	GO:0000784,(nuclear chromosome, telomeric region)
Cluster1690	PHI:1915	GzZC230	reduced_virulence	-	-	-	-	-	-
Cluster1691	PHI:4906	Gyp1	reduced_virulence	PF00566.16	RabGAP-TBC	Family	-	-	-
Cluster1692	PHI:280	CCN1	reduced_virulence	PF06424.10	PRP1_N	Domain	GO:0000398,(nuclear mRNA splicing, via spliceosome)		GO:0005634,(nucleus)
Cluster1693	PHI:4606	PiGPB1	reduced_virulence	PF13515.4	FUSC_2	Family	GO:0006412,(translation)	GO:0003735,(structural constituent of ribosome)GO:0005515,(protein binding)	GO:0005622,(intracellular)GO:0005840,(ribosome)
Cluster1694	PHI:5450	gdh2	mixed outcome	PF00208.19	ELFV_dehydrog	Domain	GO:0006520,(cellular amino acid metabolic process)GO:0019551,(glutamate catabolic process to 2-oxoglutarate)GO:0055114,(oxidation-reduction process)	GO:0004352,(glutamate dehydrogenase (NAD+) activity)GO:0016491,(oxidoreductase activity)
Cluster1695	PHI:2654	DUR1,2	reduced_virulence	PF01425.19	Amidase	Family	-	-	-
Cluster1696	PHI:1319	GzbZIP001	reduced_virulence	PF03131.15	bZIP_Maf	Family	GO:0006355,(regulation of transcription, DNA-dependent)	GO:0003677,(DNA binding)	GO:0005634,(nucleus)
Cluster1697	PHI:854	um01947	reduced_virulence	PF00141.21	peroxidase	Domain	GO:0055114,(oxidation-reduction process)GO:0006979,(response to oxidative stress)	GO:0020037,(heme binding)GO:0004601,(peroxidase activity)
Cluster1698	PHI:199	AOX1	reduced_virulence	PF05199.11	GMC_oxred_C	Domain	GO:0055114,(oxidation-reduction process)	GO:0016614,(oxidoreductase activity, acting on CH-OH group of donors)GO:0050660,(flavin adenine dinucleotide binding)
Cluster1699	PHI:5394	mas5	loss_of_pathogenicity	PF00226.29	DnaJ	Domain	-	-	-
Cluster1700	PHI:744	ADE5	reduced_virulence	PF00586.22	AIRS	Domain	GO:0009113,(purine base biosynthetic process)	GO:0004637,(phosphoribosylamine-glycine ligase activity)
Cluster1701	PHI:2654	DUR1,2	reduced_virulence	PF02785.17	Biotin_carb_C	Domain		GO:0005524,(ATP binding)
Cluster1702	PHI:815	MGG_04685	reduced_virulence	PF04212.16	MIT	Domain	GO:0016226,(iron-sulfur cluster assembly)	GO:0005506,(iron ion binding)GO:0051536,(iron-sulfur cluster binding)
Cluster1703	PHI:3028	Vatr2	reduced_virulence	PF00155.19	Aminotran_1_2	Domain	GO:0009058,(biosynthetic process)	GO:0030170,(pyridoxal phosphate binding)
Cluster1704	PHI:1205	(Sc_CDC15)	reduced_virulence	PF00069.23	Pkinase	Domain	GO:0006468,(protein phosphorylation)	GO:0004672,(protein kinase activity)GO:0005524,(ATP binding)
Cluster1705	PHI:213	CPA1	reduced_virulence	PF00160.19	Pro_isomerase	Domain	GO:0000413,(protein peptidyl-prolyl isomerization)GO:0006457,(protein folding)	GO:0003755,(peptidyl-prolyl cis-trans isomerase activity)
Cluster1706	PHI:2165	PTH11	reduced_virulence	-	-	-	-	-	-
Cluster1707	PHI:2509	CrzA	loss_of_pathogenicity	PF00096.24	zf-C2H2	Domain		GO:0046872,(metal ion binding)
Cluster1708	PHI:220	MAN1	reduced_virulence	PF01238.19	PMI_typeI	Family	GO:0005975,(carbohydrate metabolic process)	GO:0004476,(mannose-6-phosphate isomerase activity)GO:0008270,(zinc ion binding)
Cluster1709	PHI:5352	PePatL	reduced_virulence	PF04082.16	Fungal_trans	Domain	GO:0006355,(regulation of transcription, DNA-dependent)GO:0006351,(transcription, DNA-dependent)	GO:0008270,(zinc ion binding)GO:0003677,(DNA binding)GO:0000981,(sequence-specific DNA binding RNA polymerase II transcription factor activity)	GO:0005634,(nucleus)
Cluster1710	PHI:4208	SPT20	reduced_virulence	PF12090.6	Spt20	Family		GO:0003712,(transcription cofactor activity)	GO:0000124,(SAGA complex)
Cluster1711	PHI:5111	FAM1	loss_of_pathogenicity	-	-	-	-	-	-
Cluster1712	PHI:1180	(Sc_Sat4)	reduced_virulence	PF00069.23	Pkinase	Domain	GO:0006468,(protein phosphorylation)	GO:0004672,(protein kinase activity)GO:0005524,(ATP binding)
Cluster1713	PHI:893	MGG_02986	reduced_virulence	PF00264.18	Tyrosinase	Domain	GO:0008152,(metabolic process)	GO:0000166,(nucleotide binding)GO:0003677,(DNA binding)GO:0016491,(oxidoreductase activity)GO:0008408,(3'-5' exonuclease activity)
Cluster1714	PHI:2358	PLD	reduced_virulence	PF00614.20	PLDc	Family		GO:0003824,(catalytic activity)
Cluster1715	PHI:504	LEU2	reduced_virulence	PF00180.18	Iso_dh	Domain	GO:0055114,(oxidation-reduction process)	GO:0016616,(oxidoreductase activity, acting on the CH-OH group of donors, NAD or NADP as acceptor)
Cluster1716	PHI:4990	ras3	reduced_virulence	PF00071.20	Ras	Domain	GO:0007264,(small GTPase mediated signal transduction)	GO:0005525,(GTP binding)
Cluster1717	PHI:373	PLD1	reduced_virulence	PF00614.20	PLDc	Family		GO:0003824,(catalytic activity)GO:0035091,(phosphatidylinositol binding)
Cluster1718	PHI:5236	Dnj1	reduced_virulence	PF00226.29	DnaJ	Domain		GO:0005515,(protein binding)
Cluster1719	PHI:3332	snf7	loss_of_pathogenicity	PF03357.19	Snf7	Family	GO:0007034,(vacuolar transport)
Cluster1720	PHI:2321	SidI	reduced_virulence	PF13193.4	AMP-binding_C	Domain	GO:0008152,(metabolic process)	GO:0003824,(catalytic activity)
Cluster1721	PHI:486	SIDA	loss_of_pathogenicity	PF13434.4	K_oxygenase	Family	-	-	-
Cluster1722	PHI:513	ARN1_(SIT1)	mixed outcome	PF07690.14	MFS_1	Family	GO:0055085,(transmembrane transport)		GO:0016021,(integral to membrane)
Cluster1723	PHI:2082	Moatg16	loss_of_pathogenicity	PF08614.9	ATG16	Family	-	-	-
Cluster1724	PHI:2052	Cdc42	reduced_virulence	PF00071.20	Ras	Domain	GO:0007264,(small GTPase mediated signal transduction)	GO:0005525,(GTP binding)
Cluster1725	PHI:513	ARN1_(SIT1)	mixed outcome	PF07690.14	MFS_1	Family	GO:0055085,(transmembrane transport)		GO:0016021,(integral to membrane)
Cluster1726	PHI:455	CAP59	mixed outcome	PF11735.6	CAP59_mtransfer	Family	-	-	-
Cluster1727	PHI:882	MGG_04985	reduced_virulence	PF00806.17	PUF	Repeat		GO:0003723,(RNA binding)GO:0003676,(nucleic acid binding)
Cluster1728	PHI:3287	CgVps34	reduced_virulence	PF00792.22	PI3K_C2	Domain		GO:0016773,(phosphotransferase activity, alcohol group as acceptor)
Cluster1729	PHI:1648	GzWing020	reduced_virulence	PF00063.19	Myosin_head	Domain		GO:0005524,(ATP binding)GO:0003774,(motor activity)	GO:0016459,(myosin complex)
Cluster1730	PHI:2411	Ss-ggt1	reduced_virulence	PF01019.19	G_glu_transpept	Domain	GO:0006749,(glutathione metabolic process)	GO:0003840,(gamma-glutamyltransferase activity)
Cluster1731	PHI:241	CAC1	loss_of_pathogenicity	PF13855.4	LRR_8	Repeat		GO:0005515,(protein binding)
Cluster1732	PHI:2357	CYP52X1	reduced_virulence	PF00067.20	p450	Domain	GO:0055114,(oxidation-reduction process)	GO:0020037,(heme binding)GO:0005506,(iron ion binding)GO:0016705,(oxidoreductase activity, acting on paired donors, with incorporation or reduction of molecular oxygen)
Cluster1733	PHI:1071	Gas1	loss_of_pathogenicity	PF13802.4	Gal_mutarotas_2	Domain	GO:0005975,(carbohydrate metabolic process)	GO:0004553,(hydrolase activity, hydrolyzing O-glycosyl compounds)
Cluster1734	PHI:3945	XC_2203	reduced_virulence	PF00334.17	NDK	Domain	GO:0006241,(CTP biosynthetic process)GO:0006228,(UTP biosynthetic process)GO:0006183,(GTP biosynthetic process)GO:0006165,(nucleoside diphosphate phosphorylation)	GO:0004550,(nucleoside diphosphate kinase activity)
Cluster1735	PHI:3824	MET12	mixed outcome	PF02219.15	MTHFR	Domain	GO:0006555,(methionine metabolic process)GO:0055114,(oxidation-reduction process)	GO:0004489,(methylenetetrahydrofolate reductase (NADPH) activity)
Cluster1736	PHI:2321	SidI	reduced_virulence	PF13193.4	AMP-binding_C	Domain	GO:0008152,(metabolic process)	GO:0003824,(catalytic activity)
Cluster1737	PHI:178	pabaA	reduced_virulence	PF00117.26	GATase	Domain	GO:0009058,(biosynthetic process)	GO:0016833,(oxo-acid-lyase activity)
Cluster1738	PHI:5109	prt	reduced_virulence	PF01634.16	HisG	Family	GO:0000105,(histidine biosynthetic process)	GO:0000287,(magnesium ion binding)GO:0003879,(ATP phosphoribosyltransferase activity)	GO:0005737,(cytoplasm)
Cluster1739	PHI:3914	Sdh1	reduced_virulence	PF00171.20	Aldedh	Family	GO:0055114,(oxidation-reduction process)GO:0008152,(metabolic process)	GO:0016491,(oxidoreductase activity)
Cluster1740	PHI:2823	PES1	reduced_virulence	PF06732.9	Pescadillo_N	Family	GO:0042254,(ribosome biogenesis)		GO:0005730,(nucleolus)
Cluster1741	PHI:3257	MoIlv1	reduced_virulence	PF00291.23	PALP	Family	-	-	-
Cluster1742	PHI:3354	rtxA1	reduced_virulence	PF12697.5	Abhydrolase_6	Domain	-	-	-
Cluster1743	PHI:4736	MoYpt7	loss_of_pathogenicity	PF00071.20	Ras	Domain	GO:0007264,(small GTPase mediated signal transduction)	GO:0005525,(GTP binding)
Cluster1744	PHI:404	PTH11	reduced_virulence	-	-	-	-	-	-
Cluster1745	PHI:1793	GzZC108	reduced_virulence	-	-	-	-	-	-
Cluster1746	PHI:4893	aspB	mixed outcome	PF00735.16	Septin	Domain		GO:0005525,(GTP binding)
Cluster1747	PHI:199	AOX1	reduced_virulence	PF05199.11	GMC_oxred_C	Domain	GO:0055114,(oxidation-reduction process)	GO:0016614,(oxidoreductase activity, acting on CH-OH group of donors)GO:0050660,(flavin adenine dinucleotide binding)
Cluster1748	PHI:2165	PTH11	reduced_virulence	-	-	-	-	-	-
Cluster1749	PHI:5188	MoHPX1	reduced_virulence	PF01328.15	Peroxidase_2	Family		GO:0004601,(peroxidase activity)
Cluster1750	PHI:2728	FgERG4	reduced_virulence	PF01222.15	ERG4_ERG24	Family			GO:0016020,(membrane)
Cluster1751	PHI:211	CaTUP1	reduced_virulence	PF08799.9	PRP4	Domain		GO:0005515,(protein binding)
Cluster1752	PHI:1025	bcnoxR	reduced_virulence	PF00564.22	PB1	Domain		GO:0005515,(protein binding)
Cluster1753	PHI:2143	Mo_VPR	reduced_virulence	PF00202.19	Aminotran_3	Domain		GO:0008483,(transaminase activity)GO:0030170,(pyridoxal phosphate binding)
Cluster1754	PHI:1046	CTB5	reduced_virulence	PF01565.21	FAD_binding_4	Domain	GO:0055114,(oxidation-reduction process)	GO:0016491,(oxidoreductase activity)GO:0050660,(flavin adenine dinucleotide binding)
Cluster1755	PHI:319	SQL2	reduced_virulence	PF00617.17	RasGEF	Family	GO:0007264,(small GTPase mediated signal transduction)	GO:0005085,(guanyl-nucleotide exchange factor activity)GO:0005515,(protein binding)
Cluster1756	PHI:423	VAD1	reduced_virulence	PF00270.27	DEAD	Domain		GO:0005524,(ATP binding)GO:0003676,(nucleic acid binding)
Cluster1757	PHI:512	CaNAG6	reduced_virulence	PF05879.10	RHD3	Family	-	-	-
Cluster1758	PHI:3459	NTPDase1	reduced_virulence	PF01150.15	GDA1_CD39	Family		GO:0016787,(hydrolase activity)
Cluster1759	PHI:2964	AsnB	reduced_virulence	PF00733.19	Asn_synthase	Domain	GO:0006529,(asparagine biosynthetic process)	GO:0004066,(asparagine synthase (glutamine-hydrolyzing) activity)
Cluster1760	PHI:420	SOD2	loss_of_pathogenicity	PF02777.16	Sod_Fe_C	Domain	GO:0006801,(superoxide metabolic process)GO:0055114,(oxidation-reduction process)	GO:0046872,(metal ion binding)GO:0004784,(superoxide dismutase activity)
Cluster1761	PHI:3362	SrbA	reduced_virulence	PF00010.24	HLH	Domain		GO:0046983,(protein dimerization activity)
Cluster1762	PHI:443	CBL1	reduced_virulence	PF01053.18	Cys_Met_Meta_PP	Domain		GO:0030170,(pyridoxal phosphate binding)
Cluster1763	PHI:4494	AnnA7	reduced_virulence	-	-	-	-	-	-
Cluster1764	PHI:26	CaMDR1	reduced_virulence	PF07690.14	MFS_1	Family	GO:0055085,(transmembrane transport)		GO:0016021,(integral to membrane)
Cluster1765	PHI:2067	ABC4	loss_of_pathogenicity	PF00005.25	ABC_tran	Domain		GO:0016887,(ATPase activity)GO:0005524,(ATP binding)
Cluster1766	PHI:511	CaNAG4	reduced_virulence	PF07690.14	MFS_1	Family	GO:0055085,(transmembrane transport)		GO:0016021,(integral to membrane)
Cluster1767	PHI:2821	SNF2	reduced_virulence	PF00176.21	SNF2_N	Family		GO:0005524,(ATP binding)
Cluster1768	PHI:812	MGG_10702	reduced_virulence	PF07690.14	MFS_1	Family	GO:0055085,(transmembrane transport)		GO:0016021,(integral to membrane)
Cluster1769	PHI:465	KIN2	reduced_virulence	PF00225.21	Kinesin	Domain	GO:0007018,(microtubule-based movement)	GO:0008017,(microtubule binding)GO:0005524,(ATP binding)GO:0003777,(microtubule motor activity)
Cluster1770	PHI:1187	(Sc_Dbf2/Dbf20)	reduced_virulence	PF06249.10	EutQ	Domain	GO:0006468,(protein phosphorylation)	GO:0004674,(protein serine/threonine kinase activity)GO:0005524,(ATP binding)GO:0004672,(protein kinase activity)
Cluster1771	PHI:5353	Famfs1	reduced_virulence	PF07690.14	MFS_1	Family	GO:0055085,(transmembrane transport)		GO:0016021,(integral to membrane)
Cluster1772	PHI:4194	AKT7	mixed outcome	PF00067.20	p450	Domain	GO:0055114,(oxidation-reduction process)	GO:0020037,(heme binding)GO:0005506,(iron ion binding)GO:0016705,(oxidoreductase activity, acting on paired donors, with incorporation or reduction of molecular oxygen)
Cluster1773	PHI:3004	ClpX	reduced_virulence	PF07724.12	AAA_2	Domain		GO:0005524,(ATP binding)
Cluster1774	PHI:339	CLPT1	reduced_virulence	PF00071.20	Ras	Domain	GO:0007264,(small GTPase mediated signal transduction)	GO:0005525,(GTP binding)
Cluster1775	PHI:3859	GLU1	reduced_virulence	PF00150.16	Cellulase	Domain	GO:0005975,(carbohydrate metabolic process)	GO:0004553,(hydrolase activity, hydrolyzing O-glycosyl compounds)
Cluster1776	PHI:2145	MoSSADH	loss_of_pathogenicity	PF00171.20	Aldedh	Family	GO:0055114,(oxidation-reduction process)GO:0008152,(metabolic process)	GO:0016491,(oxidoreductase activity)
Cluster1777	PHI:2329	CTB4	reduced_virulence	PF07690.14	MFS_1	Family	GO:0055085,(transmembrane transport)		GO:0016021,(integral to membrane)
Cluster1778	PHI:3848	MetR	reduced_virulence	PF07716.13	bZIP_2	Family	GO:0006355,(regulation of transcription, DNA-dependent)	GO:0003700,(sequence-specific DNA binding transcription factor activity)GO:0043565,(sequence-specific DNA binding)
Cluster1779	PHI:872	MGG_03284	reduced_virulence	PF08676.9	MutL_C	Domain	GO:0006298,(mismatch repair)	GO:0005524,(ATP binding)
Cluster1780	PHI:319	SQL2	reduced_virulence	PF00617.17	RasGEF	Family	GO:0007264,(small GTPase mediated signal transduction)	GO:0005085,(guanyl-nucleotide exchange factor activity)GO:0005515,(protein binding)
Cluster1781	PHI:2042	ABC3	loss_of_pathogenicity	PF00005.25	ABC_tran	Domain	GO:0006810,(transport)GO:0055085,(transmembrane transport)	GO:0005524,(ATP binding)GO:0042626,(ATPase activity, coupled to transmembrane movement of substances)GO:0016887,(ATPase activity)	GO:0016021,(integral to membrane)
Cluster1782	PHI:3849	CnaA	reduced_virulence	PF00149.26	Metallophos	Domain		GO:0016787,(hydrolase activity)
Cluster1783	PHI:5188	MoHPX1	reduced_virulence	PF01328.15	Peroxidase_2	Family		GO:0004601,(peroxidase activity)
Cluster1784	PHI:4914	ZtCBR1	reduced_virulence	PF00970.22	FAD_binding_6	Domain	GO:0055114,(oxidation-reduction process)	GO:0016491,(oxidoreductase activity)
Cluster1785	PHI:3708	VdSSP1	reduced_virulence	PF00069.23	Pkinase	Domain	GO:0006468,(protein phosphorylation)	GO:0004672,(protein kinase activity)GO:0005524,(ATP binding)
Cluster1786	PHI:2821	SNF2	reduced_virulence	PF07529.11	HSA	Domain		GO:0005524,(ATP binding)GO:0042393,(histone binding)GO:0005515,(protein binding)
Cluster1787	PHI:3138	ELP3	reduced_virulence	PF04055.19	Radical_SAM	Domain		GO:0051536,(iron-sulfur cluster binding)GO:0008080,(N-acetyltransferase activity)GO:0003824,(catalytic activity)
Cluster1788	PHI:882	MGG_04985	reduced_virulence	PF00806.17	PUF	Repeat		GO:0003723,(RNA binding)
Cluster1789	PHI:2034	MFP1	reduced_virulence	PF00106.23	adh_short	Domain	GO:0008152,(metabolic process)	GO:0016491,(oxidoreductase activity)
Cluster1790	PHI:339	CLPT1	reduced_virulence	PF00071.20	Ras	Domain	GO:0007264,(small GTPase mediated signal transduction)	GO:0005525,(GTP binding)
Cluster1791	PHI:3126	argD	mixed outcome	PF00202.19	Aminotran_3	Domain		GO:0030170,(pyridoxal phosphate binding)GO:0008483,(transaminase activity)
Cluster1792	PHI:2644	thioredoxin_1	reduced_virulence	PF06201.11	PITH	Domain	GO:0045454,(cell redox homeostasis)
Cluster1793	PHI:2484	Ste11	loss_of_pathogenicity	PF00069.23	Pkinase	Domain	GO:0006468,(protein phosphorylation)	GO:0005515,(protein binding)GO:0004672,(protein kinase activity)GO:0005524,(ATP binding)
Cluster1794	PHI:2321	SidI	reduced_virulence	PF13193.4	AMP-binding_C	Domain	GO:0008152,(metabolic process)	GO:0003824,(catalytic activity)
Cluster1795	PHI:4127	bgsB	reduced_virulence	PF08288.10	PIGA	Family	GO:0006506,(GPI anchor biosynthetic process)
Cluster1796	PHI:337	CHS7	reduced_virulence	PF12271.6	Chs3p	Family	-	-	-
Cluster1797	PHI:511	CaNAG4	reduced_virulence	PF07690.14	MFS_1	Family	GO:0055085,(transmembrane transport)		GO:0016021,(integral to membrane)
Cluster1798	PHI:3096	Ktr4	reduced_virulence	PF01793.14	Glyco_transf_15	Family	GO:0006486,(protein glycosylation)	GO:0000030,(mannosyltransferase activity)	GO:0016020,(membrane)
Cluster1799	PHI:3028	Vatr2	reduced_virulence	PF00155.19	Aminotran_1_2	Domain	GO:0009058,(biosynthetic process)	GO:0030170,(pyridoxal phosphate binding)
Cluster1800	PHI:2165	PTH11	reduced_virulence	-	-	-	-	-	-
Cluster1801	PHI:2388	Chi2	mixed outcome	PF00704.26	Glyco_hydro_18	Domain	GO:0005975,(carbohydrate metabolic process)	GO:0004553,(hydrolase activity, hydrolyzing O-glycosyl compounds)
Cluster1802	PHI:1061	MgRho3	loss_of_pathogenicity	PF00071.20	Ras	Domain	GO:0007264,(small GTPase mediated signal transduction)	GO:0005525,(GTP binding)
Cluster1803	PHI:200	ARG1	reduced_virulence	PF14698.4	ASL_C2	Domain	-	-	-
Cluster1804	PHI:4096	FoOCH1	reduced_virulence	PF04488.13	Gly_transf_sug	Family	-	-	-
Cluster1805	PHI:3088	CPK2	mixed outcome	PF00069.23	Pkinase	Domain	GO:0006468,(protein phosphorylation)	GO:0005524,(ATP binding)GO:0004672,(protein kinase activity)
Cluster1806	PHI:1647	GzWing019	reduced_virulence	PF00780.20	CNH	Family	GO:0035556,(intracellular signal transduction)GO:0035023,(regulation of Rho protein signal transduction)	GO:0005089,(Rho guanyl-nucleotide exchange factor activity)
Cluster1807	PHI:4892	aspA	mixed outcome	PF00735.16	Septin	Domain		GO:0005525,(GTP binding)
Cluster1808	PHI:2084	Moatg18	reduced_virulence	-	-	-	-	-	-
Cluster1809	PHI:1180	(Sc_Sat4)	reduced_virulence	PF00069.23	Pkinase	Domain	GO:0006468,(protein phosphorylation)	GO:0004672,(protein kinase activity)GO:0005524,(ATP binding)
Cluster1810	PHI:2321	SidI	reduced_virulence	PF13193.4	AMP-binding_C	Domain	GO:0008152,(metabolic process)	GO:0003824,(catalytic activity)
Cluster1811	PHI:3373	FgSho1	reduced_virulence	PF00018.26	SH3_1	Domain		GO:0005515,(protein binding)
Cluster1812	PHI:4248	PerA	reduced_virulence	PF04080.11	Per1	Family	-	-	-
Cluster1813	PHI:2353	AMT1	reduced_virulence	PF13649.4	Methyltransf_25	Domain	-	-	-
Cluster1814	PHI:3131	FgSCH9	reduced_virulence	PF00168.28	C2	Domain	GO:0006468,(protein phosphorylation)	GO:0005524,(ATP binding)GO:0004672,(protein kinase activity)GO:0005515,(protein binding)GO:0004674,(protein serine/threonine kinase activity)
Cluster1815	PHI:66	CPP1	reduced_virulence	PF00782.18	DSPc	Domain	GO:0006470,(protein dephosphorylation)	GO:0008138,(protein tyrosine/serine/threonine phosphatase activity)
Cluster1816	PHI:3950	XC_0892	reduced_virulence	PF00202.19	Aminotran_3	Domain		GO:0030170,(pyridoxal phosphate binding)GO:0008483,(transaminase activity)
Cluster1817	PHI:1047	CTB6	reduced_virulence	PF01370.19	Epimerase	Family		GO:0003824,(catalytic activity)GO:0050662,(coenzyme binding)
Cluster1818	PHI:6111	CpcB	reduced_virulence	PF00400.30	WD40	Repeat		GO:0005515,(protein binding)
Cluster1819	PHI:337	CHS7	reduced_virulence	PF12271.6	Chs3p	Family	-	-	-
Cluster1820	PHI:5236	Dnj1	reduced_virulence	PF00226.29	DnaJ	Domain		GO:0005515,(protein binding)
Cluster1821	PHI:423	VAD1	reduced_virulence	PF00270.27	DEAD	Domain		GO:0003676,(nucleic acid binding)GO:0005524,(ATP binding)
Cluster1822	PHI:435	VMA7	loss_of_pathogenicity	PF01990.15	ATP-synt_F	Family	GO:0034220,(ion transmembrane transport)
Cluster1823	PHI:3823	MET13	loss_of_pathogenicity	PF02219.15	MTHFR	Domain	GO:0006555,(methionine metabolic process)GO:0055114,(oxidation-reduction process)	GO:0004489,(methylenetetrahydrofolate reductase (NADPH) activity)
Cluster1824	PHI:3903	AGS2	reduced_virulence	PF00128.22	Alpha-amylase	Domain	GO:0005975,(carbohydrate metabolic process)	GO:0003824,(catalytic activity)
Cluster1825	PHI:5187	MoCCP1	reduced_virulence	PF00141.21	peroxidase	Domain	GO:0006979,(response to oxidative stress)GO:0055114,(oxidation-reduction process)	GO:0020037,(heme binding)GO:0004601,(peroxidase activity)
Cluster1826	PHI:4171	iaaH-1	reduced_virulence	PF01425.19	Amidase	Family	-	-	-
Cluster1827	PHI:5019	MoPEX11C	mixed outcome	PF05648.12	PEX11	Family	GO:0016559,(peroxisome fission)		GO:0005779,(integral to peroxisomal membrane)
Cluster1828	PHI:226	PEX6	loss_of_pathogenicity	PF00004.27	AAA	Domain		GO:0005524,(ATP binding)
Cluster1829	PHI:33	PHR1	reduced_virulence	PF03198.12	Glyco_hydro_72	Domain	-	-	-
Cluster1830	PHI:4471	PtcB	loss_of_pathogenicity	PF00481.19	PP2C	Family		GO:0003824,(catalytic activity)
Cluster1831	PHI:5394	mas5	loss_of_pathogenicity	PF00226.29	DnaJ	Domain		GO:0051082,(unfolded protein binding)GO:0031072,(heat shock protein binding)
Cluster1832	PHI:317	RHBA	reduced_virulence	PF00071.20	Ras	Domain	GO:0007264,(small GTPase mediated signal transduction)	GO:0005525,(GTP binding)
Cluster1833	PHI:2644	thioredoxin_1	reduced_virulence	PF00085.18	Thioredoxin	Domain	GO:0045454,(cell redox homeostasis)
Cluster1834	PHI:2165	PTH11	reduced_virulence	-	-	-	-	-	-
Cluster1835	PHI:5394	mas5	loss_of_pathogenicity	PF00226.29	DnaJ	Domain		GO:0051082,(unfolded protein binding)GO:0031072,(heat shock protein binding)
Cluster1836	PHI:96	FAS2	loss_of_pathogenicity	PF01648.18	ACPS	Family		GO:0008897,(holo-[acyl-carrier-protein] synthase activity)GO:0000287,(magnesium ion binding)
Cluster1837	PHI:504	LEU2	reduced_virulence	PF00180.18	Iso_dh	Domain	GO:0055114,(oxidation-reduction process)	GO:0016616,(oxidoreductase activity, acting on the CH-OH group of donors, NAD or NADP as acceptor)
Cluster1838	PHI:368	NOT4	reduced_virulence	PF00076.20	RRM_1	Domain		GO:0003676,(nucleic acid binding)
Cluster1839	PHI:3102	BCKDH	reduced_virulence	PF01266.22	DAO	Domain	GO:0055114,(oxidation-reduction process)GO:0008152,(metabolic process)	GO:0016624,(oxidoreductase activity, acting on the aldehyde or oxo group of donors, disulfide as acceptor)GO:0016491,(oxidoreductase activity)
Cluster1840	PHI:510	CaNAG3	reduced_virulence	PF07690.14	MFS_1	Family	GO:0055085,(transmembrane transport)		GO:0016021,(integral to membrane)
Cluster1841	PHI:261	ICL1	reduced_virulence	PF00463.19	ICL	Domain	GO:0019752,(carboxylic acid metabolic process)	GO:0004451,(isocitrate lyase activity)
Cluster1842	PHI:2318	AaSLT2	reduced_virulence	PF00069.23	Pkinase	Domain	GO:0006468,(protein phosphorylation)	GO:0004672,(protein kinase activity)GO:0005524,(ATP binding)
Cluster1843	PHI:799	MGG_03530	reduced_virulence	PF08238.10	Sel1	Repeat	-	-	-
Cluster1844	PHI:31	CHS3	reduced_virulence	PF03142.13	Chitin_synth_2	Family	-	-	-
Cluster1845	PHI:1291	TOP1	reduced_virulence	PF01028.18	Topoisom_I	Domain	GO:0006265,(DNA topological change)	GO:0003918,(DNA topoisomerase (ATP-hydrolyzing) activity)GO:0003677,(DNA binding)GO:0003917,(DNA topoisomerase type I activity)	GO:0005694,(chromosome)
Cluster1846	PHI:438	BcBOT1_(CND5)	reduced_virulence	PF00067.20	p450	Domain	GO:0055114,(oxidation-reduction process)	GO:0016705,(oxidoreductase activity, acting on paired donors, with incorporation or reduction of molecular oxygen)GO:0005506,(iron ion binding)GO:0020037,(heme binding)
Cluster1847	PHI:5365	SomA	reduced_virulence	PF08513.9	LisH	Domain		GO:0005515,(protein binding)
Cluster1848	PHI:3029	PMT2	mixed outcome	PF02815.17	MIR	Domain	GO:0006493,(protein O-linked glycosylation)	GO:0000030,(mannosyltransferase activity)	GO:0016020,(membrane)
Cluster1849	PHI:339	CLPT1	reduced_virulence	PF00071.20	Ras	Domain	GO:0007264,(small GTPase mediated signal transduction)	GO:0005525,(GTP binding)
Cluster1850	PHI:3976	MoIlv6	loss_of_pathogenicity	PF01842.23	ACT	Domain	GO:0008152,(metabolic process)	GO:0016597,(amino acid binding)
Cluster1851	PHI:22	UAC1	loss_of_pathogenicity	PF10428.7	SOG2	Family		GO:0005515,(protein binding)
Cluster1852	PHI:423	VAD1	reduced_virulence	PF00270.27	DEAD	Domain		GO:0003676,(nucleic acid binding)GO:0005524,(ATP binding)
Cluster1853	PHI:2654	DUR1,2	reduced_virulence	AHS1				GO:0005524,(ATP binding)
Cluster1854	PHI:797	MGG_01481	reduced_virulence	PF00400.30	WD40	Repeat		GO:0005515,(protein binding)
Cluster1855	PHI:3014	MoAND1	reduced_virulence	PF12814.5	Mcp5_PH	Domain	GO:0032065,(cortical protein anchoring)	GO:0005543,(phospholipid binding)GO:0005515,(protein binding)	GO:0005938,(cell cortex)
Cluster1856	PHI:2538	AUR1	mixed outcome	PF14378.4	PAP2_3	Family	-	-	-
Cluster1857	PHI:4987	HEX1	reduced_virulence	PF00728.20	Glyco_hydro_20	Domain	GO:0005975,(carbohydrate metabolic process)	GO:0004553,(hydrolase activity, hydrolyzing O-glycosyl compounds)
Cluster1858	PHI:27	CAP20	loss_of_pathogenicity	-	-	-	-	-	-
Cluster1859	PHI:2134	MoHox5	reduced_virulence	PF00046.27	Homeobox	Domain		GO:0003677,(DNA binding)
Cluster1860	PHI:511	CaNAG4	reduced_virulence	PF03031.16	NIF	Family	GO:0055085,(transmembrane transport)		GO:0016021,(integral to membrane)
Cluster1861	PHI:2357	CYP52X1	reduced_virulence	PF00067.20	p450	Domain	GO:0055114,(oxidation-reduction process)	GO:0016705,(oxidoreductase activity, acting on paired donors, with incorporation or reduction of molecular oxygen)GO:0020037,(heme binding)GO:0005506,(iron ion binding)
Cluster1862	PHI:311	MGB1	loss_of_pathogenicity	PF00400.30	WD40	Repeat		GO:0005515,(protein binding)
Cluster1863	PHI:1174	HDF3	reduced_virulence	PF00850.17	Hist_deacetyl	Domain	-	-	-
Cluster1864	PHI:2042	ABC3	loss_of_pathogenicity	PF00005.25	ABC_tran	Domain	GO:0055085,(transmembrane transport)GO:0006810,(transport)	GO:0016887,(ATPase activity)GO:0042626,(ATPase activity, coupled to transmembrane movement of substances)GO:0005524,(ATP binding)	GO:0016021,(integral to membrane)
Cluster1865	PHI:199	AOX1	reduced_virulence	PF05199.11	GMC_oxred_C	Domain	GO:0055114,(oxidation-reduction process)	GO:0016614,(oxidoreductase activity, acting on CH-OH group of donors)GO:0050660,(flavin adenine dinucleotide binding)
Cluster1866	PHI:5470	MoNgt1	reduced_virulence	PF08449.9	UAA	Family	GO:0055085,(transmembrane transport)
Cluster1867	PHI:1296	GzAPSES004	reduced_virulence	PF04383.11	KilA-N	Domain	-	-	-
Cluster1868	PHI:2392	Gat2	reduced_virulence	PF00320.25	GATA	Domain	GO:0006355,(regulation of transcription, DNA-dependent)	GO:0008270,(zinc ion binding)GO:0003700,(sequence-specific DNA binding transcription factor activity)GO:0043565,(sequence-specific DNA binding)
Cluster1869	PHI:1097	FGSG_01974	reduced_virulence	PF08718.9	GLTP	Domain	GO:0046836,(glycolipid transport)	GO:0051861,(glycolipid binding)GO:0017089,(glycolipid transporter activity)	GO:0005737,(cytoplasm)
Cluster1870	PHI:2100	Spf1	mixed outcome	PF02146.15	SIR2	Family		GO:0000166,(nucleotide binding)GO:0046872,(metal ion binding)GO:0070403,(NAD+ binding)
Cluster1871	PHI:3207	Yvc1	reduced_virulence	-	-	-	-	-	-
Cluster1872	PHI:4988	Ppt1	reduced_virulence	PF02089.13	Palm_thioest	Domain	-	-	-
Cluster1873	PHI:887	MGG_05174	reduced_virulence	PF00241.18	Cofilin_ADF	Domain		GO:0003779,(actin binding)	GO:0005622,(intracellular)
Cluster1874	PHI:4525	PFP1	reduced_virulence	PF00628.27	PHD	Domain		GO:0008270,(zinc ion binding)GO:0005515,(protein binding)
Cluster1875	PHI:2329	CTB4	reduced_virulence	PF07690.14	MFS_1	Family	GO:0055085,(transmembrane transport)		GO:0016021,(integral to membrane)
Cluster1876	PHI:352	GLO1	loss_of_pathogenicity	PF00187.17	Chitin_bind_1	Domain		GO:0008061,(chitin binding)
Cluster1877	PHI:4556	Ure4	reduced_virulence	PF01774.15	UreD	Family	GO:0006807,(nitrogen compound metabolic process)	GO:0016151,(nickel cation binding)
Cluster1878	PHI:211	CaTUP1	reduced_virulence	PF00400.30	WD40	Repeat		GO:0005515,(protein binding)
Cluster1879	PHI:3973	ASP	reduced_virulence	PF00026.21	Asp	Family	GO:0006508,(proteolysis)	GO:0004190,(aspartic-type endopeptidase activity)
Cluster1880	PHI:2821	SNF2	reduced_virulence	PF00176.21	SNF2_N	Family		GO:0005524,(ATP binding)
Cluster1881	PHI:157	TOXF	loss_of_pathogenicity	PF01063.17	Aminotran_4	Domain	GO:0008152,(metabolic process)	GO:0003824,(catalytic activity)
Cluster1882	PHI:438	BcBOT1_(CND5)	reduced_virulence	PF00067.20	p450	Domain	GO:0055114,(oxidation-reduction process)	GO:0016705,(oxidoreductase activity, acting on paired donors, with incorporation or reduction of molecular oxygen)GO:0020037,(heme binding)GO:0005506,(iron ion binding)
