# Supplementary material for: Genomics and Comparative Genomic Analyses Provide Insight into the Taxonomy and Pathogenic Potential of Novel Emmonsia Pathogens
Source: Front Cell Infect Microbiol. 2017 Mar 31;7:105. doi: 10.3389/fcimb.2017.00105 (PMC5374152; doi:10.3389/fcimb.2017.00105)
Supplement: Supplementary file 8 [file DataSheet9.xls]

## Sheet: Sheet1
Supplementary Data 9. Virulence and pathogenicity associated PHI genes unique in Emmonsia sp. 5z489.
Gene ID	PHI Accession	Description	Phenotype	Pfam HMM Accession	Pfam HMM Name	Pfam type	Gene ontology (biological process)	Gene ontology (molecular function)	Gene ontology (cellular component)
g1774.t1	PHI:226	PEX6	loss_of_pathogenicity	PF00004.27	AAA	Domain		GO:0005524,(ATP binding)
g4722.t1	PHI:2033	MgPex6	loss_of_pathogenicity	PF00004.27	AAA	Domain		GO:0005524,(ATP binding)
g6689.t1	PHI:226	PEX6	loss_of_pathogenicity	PF00004.27	AAA	Domain		GO:0005524,(ATP binding)
g7683.t1	PHI:226	PEX6	loss_of_pathogenicity	PF00004.27	AAA	Domain		GO:0005524,(ATP binding)
g8192.t1	PHI:226	PEX6	loss_of_pathogenicity	PF00004.27	AAA	Domain		GO:0005524,(ATP binding)
g9180.t1	PHI:226	PEX6	loss_of_pathogenicity	PF00004.27	AAA	Domain		GO:0005524,(ATP binding)
g249.t1	PHI:1990	GzZC305	reduced_virulence	-	-	-	-	-	-
g983.t1	PHI:1133	Lmepi	loss_of_pathogenicity	PF01370.19	Epimerase	Family		GO:0050662,(coenzyme binding)GO:0003824,(catalytic activity)
g1214.t1	PHI:2379	DEP5	mixed outcome	PF14765.4	PS-DH	Domain	-	-	-
g1216.t1	PHI:2377	DEP3	mixed outcome	PF00083.22	Sugar_tr	Family	GO:0055085,(transmembrane transport)	GO:0022857,(transmembrane transporter activity)	GO:0016021,(integral to membrane)
g1306.t1	PHI:133	AKT1	loss_of_pathogenicity	PF13193.4	AMP-binding_C	Domain	GO:0008152,(metabolic process)	GO:0003824,(catalytic activity)
g1399.t1	PHI:2165	PTH11	reduced_virulence	-	-	-	-	-	-
g1542.t1	PHI:256	GAS1	reduced_virulence	PF11327.6	DUF3129	Family	-	-	-
g1592.t1	PHI:513	ARN1_(SIT1)	mixed outcome	-	-	-	-	-	-
g1593.t1	PHI:4861	IroE	mixed outcome	PF00756.18	Esterase	Domain	-	-	-
g1594.t1	PHI:199	AOX1	reduced_virulence	PF05199.11	GMC_oxred_C	Domain	GO:0055114,(oxidation-reduction process)	GO:0016614,(oxidoreductase activity, acting on CH-OH group of donors)GO:0050660,(flavin adenine dinucleotide binding)
g1751.t1	PHI:2305	BcFKBP12	mixed outcome	PF00254.26	FKBP_C	Domain	GO:0006457,(protein folding)
g1890.t1	PHI:2731	VdSge1	loss_of_pathogenicity	-	-	-	-	-	-
g2233.t1	PHI:301	foSNF1	reduced_virulence	PF00069.23	Pkinase	Domain	GO:0006468,(protein phosphorylation)	GO:0004672,(protein kinase activity)GO:0005524,(ATP binding)
g2845.t1	PHI:1193	(Sc_Sky1)	reduced_virulence	PF08144.9	CPL	Domain	GO:0006468,(protein phosphorylation)	GO:0005524,(ATP binding)GO:0004672,(protein kinase activity)GO:0003723,(RNA binding)
g2884.t1	PHI:2964	AsnB	reduced_virulence	PF13522.4	GATase_6	Domain	-	-	-
g3130.t1	PHI:4475	MoTup1	loss_of_pathogenicity	PF00400.30	WD40	Repeat		GO:0005515,(protein binding)
g3146.t1	PHI:364	MIT1	reduced_virulence	PF04488.13	Gly_transf_sug	Family	-	-	-
g3154.t1	PHI:4609	BxCYP33D3	reduced_virulence	PF00067.20	p450	Domain	GO:0055114,(oxidation-reduction process)	GO:0005506,(iron ion binding)GO:0020037,(heme binding)GO:0016705,(oxidoreductase activity, acting on paired donors, with incorporation or reduction of molecular oxygen)
g3190.t1	PHI:3857	CaCrg1	reduced_virulence	PF13489.4	Methyltransf_23	Domain	-	-	-
g3383.t1	PHI:2305	BcFKBP12	mixed outcome	PF00254.26	FKBP_C	Domain	GO:0006457,(protein folding)
g3516.t1	PHI:4194	AKT7	mixed outcome	PF00067.20	p450	Domain	GO:0055114,(oxidation-reduction process)	GO:0020037,(heme binding)GO:0005506,(iron ion binding)GO:0016705,(oxidoreductase activity, acting on paired donors, with incorporation or reduction of molecular oxygen)
g3736.t1	PHI:423	VAD1	reduced_virulence	PF00270.27	DEAD	Domain		GO:0005524,(ATP binding)GO:0003676,(nucleic acid binding)
g3837.t1	PHI:3973	ASP	reduced_virulence	PF00026.21	Asp	Family	GO:0006508,(proteolysis)	GO:0004190,(aspartic-type endopeptidase activity)
g4193.t1	PHI:2897	BEC1019	reduced_virulence	PF13933.4	HRXXH	Domain	-	-	-
g4228.t1	PHI:1046	CTB5	reduced_virulence	PF01565.21	FAD_binding_4	Domain	GO:0055114,(oxidation-reduction process)	GO:0050660,(flavin adenine dinucleotide binding)GO:0016491,(oxidoreductase activity)
g4450.t1	PHI:3809	TRA1	reduced_virulence	-	-	-	-	-	-
g4547.t1	PHI:5661	PCF1	reduced_virulence	PF11951.6	Fungal_trans_2	Family	-	-	-
g4558.t1	PHI:2147	Erl1	reduced_virulence	PF01926.21	MMR_HSR1	Family		GO:0005525,(GTP binding)
g4642.t1	PHI:510	CaNAG3	reduced_virulence	PF07690.14	MFS_1	Family	GO:0055085,(transmembrane transport)		GO:0016021,(integral to membrane)
g4672.t1	PHI:1051	CTB3	reduced_virulence	PF00891.16	Methyltransf_2	Family		GO:0008171,(O-methyltransferase activity)
g4713.t1	PHI:1347	GzC2H007	reduced_virulence	PF12171.6	zf-C2H2_jaz	Family	-	-	-
g4937.t1	PHI:253	FOS1	reduced_virulence	PF00989.23	PAS	Domain	GO:0006355,(regulation of transcription, DNA-dependent)
g5283.t1	PHI:2375	DEP1	mixed outcome	-	-	-	-	-	-
g5880.t1	PHI:2377	DEP3	mixed outcome	-	-	-	-	-	-
g6061.t1	PHI:4217	NPS6	reduced_virulence	PF00550.23	PP-binding	Domain	-	-	-
g6424.t1	PHI:2133	MoHox3	reduced_virulence	-	-	-	-	-	-
g6490.t1	PHI:3028	Vatr2	reduced_virulence	PF00155.19	Aminotran_1_2	Domain	GO:0009058,(biosynthetic process)	GO:0030170,(pyridoxal phosphate binding)
g6515.t1	PHI:419	CSH1	reduced_virulence	PF00248.19	Aldo_ket_red	Domain	-	-	-
g6680.t1	PHI:383	SOD5	loss_of_pathogenicity	-	-	-	-	-	-
g6979.t1	PHI:26	CaMDR1	reduced_virulence	PF07690.14	MFS_1	Family	GO:0055085,(transmembrane transport)		GO:0016021,(integral to membrane)
g7486.t1	PHI:1328	GzbZIP010	reduced_virulence	PF07716.13	bZIP_2	Family	GO:0006355,(regulation of transcription, DNA-dependent)	GO:0003700,(sequence-specific DNA binding transcription factor activity)GO:0043565,(sequence-specific DNA binding)
g7651.t1	PHI:3354	rtxA1	reduced_virulence	PF12520.6	DUF3723	Family	-	-	-
g7839.t1	PHI:1070	MIG1	loss_of_pathogenicity	PF00319.16	SRF-TF	Domain		GO:0046983,(protein dimerization activity)GO:0003677,(DNA binding)
g8239.t1	PHI:5272	fabG2	reduced_virulence	PF00106.23	adh_short	Domain	GO:0008152,(metabolic process)	GO:0016491,(oxidoreductase activity)
g8410.t1	PHI:144	CHT42	reduced_virulence	PF01476.18	LysM	Domain	GO:0005975,(carbohydrate metabolic process)	GO:0004553,(hydrolase activity, hydrolyzing O-glycosyl compounds)GO:0008061,(chitin binding)
g8458.t1	PHI:2329	CTB4	reduced_virulence	-	-	-	-	-	-
g8756.t1	PHI:199	AOX1	reduced_virulence	PF05199.11	GMC_oxred_C	Domain	GO:0055114,(oxidation-reduction process)	GO:0050660,(flavin adenine dinucleotide binding)GO:0016614,(oxidoreductase activity, acting on CH-OH group of donors)
g8905.t1	PHI:2022	BUF1	loss_of_pathogenicity	PF13561.4	adh_short_C2	Domain	GO:0008152,(metabolic process)	GO:0016491,(oxidoreductase activity)
