# Supplementary material for: Genomics and Comparative Genomic Analyses Provide Insight into the Taxonomy and Pathogenic Potential of Novel Emmonsia Pathogens
Source: Front Cell Infect Microbiol. 2017 Mar 31;7:105. doi: 10.3389/fcimb.2017.00105 (PMC5374152; doi:10.3389/fcimb.2017.00105)
Supplement: Supplementary file 10 [file DataSheet11.xls]

## Sheet: Sheet1
Supplementary Data 11. Orthologs of virulence and pathogenicity associated PHI genes shared by 5z489 and CAC-2015a.
5z 489 ID	CAC2015-a ID	PHI Accession	Description	Phenotype	Pfam HMM Accession	Pfam HMM Name	Pfam Type	Gene ontology (biological process)	Gene ontology (molecular function)	Gene ontology (cellular component)
g4021.t1	rna8710	PHI:2131	MoHox7	loss_of_pathogenicity	PF05920.9	Homeobox_KN	Family	GO:0006355,(regulation of transcription, DNA-dependent)	GO:0003677,(DNA binding)
g4371.t1	rna1948	PHI:5387	VdCYC8	reduced_virulence	PF12895.5	ANAPC3	Domain		GO:0005515,(protein binding)
g5473.t1	rna6108	PHI:2357	CYP52X1	reduced_virulence	PF00067.20	p450	Domain	GO:0055114,(oxidation-reduction process);	GO:0005506,(iron ion binding);GO:0020037,(heme binding);GO:0016705,(oxidoreductase activity, acting on paired donors, with incorporation or reduction of molecular oxygen)
g7938.t1	rna4370	PHI:2189	MoGIS2	reduced_virulence	PF00098.21	zf-CCHC	Domain		GO:0008270,(zinc ion binding)GO:0003676,(nucleic acid binding)
g8549.t1	rna6758	PHI:2825	SET1	reduced_virulence	PF00856.26	SET	Family		GO:0005515,(protein binding)
