# Supplementary material for: Genomics and Comparative Genomic Analyses Provide Insight into the Taxonomy and Pathogenic Potential of Novel Emmonsia Pathogens
Source: Front Cell Infect Microbiol. 2017 Mar 31;7:105. doi: 10.3389/fcimb.2017.00105 (PMC5374152; doi:10.3389/fcimb.2017.00105)
Supplement: Supplementary file 11 [file DataSheet12.xls]

## Sheet: abcd_DFVF_pfam_go
Supplementary Data 12. Orthologs of DFVF genes among four Emmonsia species.
Cluster	UniProtID	Pfam HMM_Accession	Pfam HMM_name	Pfam Type	Gene ontology(biological_process)	Gene ontology(molecular_function)	Gene ontology(celluter_component)
Cluster1002	Q96WW9_GIBPU	PF00005.25	ABC_tran	Domain	GO:0006810,(transport)	GO:0016887,(ATPase activity)GO:0005524,(ATP binding)GO:0042626,(ATPase activity, coupled to transmembrane movement of substances)	GO:0016021,(integral to membrane)GO:0016020,(membrane)
Cluster1004	Q5A762_CANAL	PF00005.25	ABC_tran	Domain	GO:0006810,(transport)GO:0055085,(transmembrane transport)	GO:0016887,(ATPase activity)GO:0042626,(ATPase activity, coupled to transmembrane movement of substances)GO:0005524,(ATP binding)	GO:0016021,(integral to membrane)
Cluster1005	Q3Y5V5_MAGGR	PF00005.25	ABC_tran	Domain	GO:0055085,(transmembrane transport)GO:0006810,(transport)	GO:0016887,(ATPase activity)GO:0042626,(ATPase activity, coupled to transmembrane movement of substances)GO:0005524,(ATP binding)	GO:0016021,(integral to membrane)
Cluster1006	TUP1_CANAL	PF05057.12	DUF676	Family		GO:0005515,(protein binding)
Cluster1007	C5GRC3_AJEDR	PF01644.15	Chitin_synth_1	Family	GO:0006031,(chitin biosynthetic process)	GO:0004100,(chitin synthase activity)
Cluster1008	Q4WPX2_ASPFU	PF03098.13	An_peroxidase	Domain
Cluster1009	Q9P872_CANAL	PF00690.24	Cation_ATPase_N	Domain		GO:0000166,(nucleotide binding)GO:0046872,(metal ion binding)
Cluster1011	Q5XTQ5_BOTFU	PF00083.22	Sugar_tr	Family	GO:0055085,(transmembrane transport)	GO:0022857,(transmembrane transporter activity)	GO:0016021,(integral to membrane)
Cluster1012	Q99324_SEPLY	PF00933.19	Glyco_hydro_3	Domain	GO:0005975,(carbohydrate metabolic process)	GO:0004553,(hydrolase activity, hydrolyzing O-glycosyl compounds)
Cluster1013	Q59VF3_CANAL	PF00117.26	GATase	Domain	GO:0006520,(cellular amino acid metabolic process)	GO:0016597,(amino acid binding)GO:0016743,(carboxyl- or carbamoyltransferase activity)GO:0005524,(ATP binding)
Cluster1014	Q92217_COCHE	PF00698.19	Acyl_transf_1	Domain	GO:0055114,(oxidation-reduction process)
Cluster1015	Q156F4_BOTFU	PF01204.16	Trehalase	Domain	GO:0005991,(trehalose metabolic process)	GO:0004555,(alpha,alpha-trehalase activity)
Cluster1016	C5GFG3_AJEDR	PF01233.17	NMT	Domain		GO:0042578,(phosphoric ester hydrolase activity)GO:0004379,(glycylpeptide N-tetradecanoyltransferase activity)
Cluster1017	A3LXZ6_PICST	PF00069.23	Pkinase	Domain	GO:0006468,(protein phosphorylation)	GO:0004672,(protein kinase activity)GO:0005524,(ATP binding)
Cluster1018	SED2_ARTOC	PF00082.20	Peptidase_S8	Domain	GO:0006508,(proteolysis)	GO:0008236,(serine-type peptidase activity)GO:0004252,(serine-type endopeptidase activity)
Cluster1019	Q5ANE1_CANAL	PF00083.22	Sugar_tr	Family	GO:0055085,(transmembrane transport)	GO:0022857,(transmembrane transporter activity)	GO:0016021,(integral to membrane)
Cluster1020	Q5AEK8_CANAL	PF00173.26	Cyt-b5	Domain	GO:0006629,(lipid metabolic process)
Cluster1021	Q6Y392_PHAND	PF00854.19	PTR2	Family	GO:0006810,(transport)	GO:0005215,(transporter activity)	GO:0016020,(membrane)
Cluster1022	Q9P8L8_BOTFU	PF07690.14	MFS_1	Family	GO:0055085,(transmembrane transport)		GO:0016021,(integral to membrane)
Cluster1023	A4ULI4_MYCGR	PF00067.20	p450	Domain	GO:0055114,(oxidation-reduction process)	GO:0016705,(oxidoreductase activity, acting on paired donors, with incorporation or reduction of molecular oxygen)GO:0020037,(heme binding)GO:0005506,(iron ion binding)
Cluster1024	SPCA_ARTOC	PF00450.20	Peptidase_S10	Domain	GO:0006508,(proteolysis)	GO:0004185,(serine-type carboxypeptidase activity)
Cluster1025	Q6Y392_PHAND	PF00854.19	PTR2	Family	GO:0006810,(transport)	GO:0005215,(transporter activity)	GO:0016020,(membrane)
Cluster1026	Q5ANE1_CANAL	PF00083.22	Sugar_tr	Family	GO:0055085,(transmembrane transport)	GO:0022857,(transmembrane transporter activity)	GO:0016021,(integral to membrane)
Cluster1027	Q9P872_CANAL	PF00690.24	Cation_ATPase_N	Domain		GO:0046872,(metal ion binding)GO:0000166,(nucleotide binding)
Cluster1028	Q9C2Y4_MAGGR	PF13246.4	Cation_ATPase	Family
Cluster1029	LAP2_TRITO	PF04253.13	TFR_dimer	Domain
Cluster1030	CHS6_USTMA	PF00173.26	Cyt-b5	Domain		GO:0005524,(ATP binding)GO:0003774,(motor activity)	GO:0016459,(myosin complex)
Cluster1031	Q59LS4_CANAL	PF01222.15	ERG4_ERG24	Family			GO:0016020,(membrane)
Cluster1032	DPP5_ARTBC	PF00326.19	Peptidase_S9	Domain	GO:0006508,(proteolysis)	GO:0008236,(serine-type peptidase activity)
Cluster1033	Q96VB5_ALTAL	PF13193.4	AMP-binding_C	Domain	GO:0008152,(metabolic process)	GO:0003824,(catalytic activity)
Cluster1034	Q96VB5_ALTAL	PF00501.26	AMP-binding	Family	GO:0008152,(metabolic process)	GO:0003824,(catalytic activity)
Cluster1035	Q09MP5_COCMI	PF00550.23	PP-binding	Domain	GO:0008152,(metabolic process)	GO:0003824,(catalytic activity)
Cluster1036	Q4WGR1_ASPFU	PF00173.26	Cyt-b5	Domain	GO:0006629,(lipid metabolic process)
Cluster1037	DHH1_CRYNV	PF00270.27	DEAD	Domain		GO:0003676,(nucleic acid binding)GO:0005524,(ATP binding)
Cluster1038	C5G7L2_AJEDR	PF00749.19	tRNA-synt_1c	Domain	GO:0043039,(tRNA aminoacylation)GO:0006418,(tRNA aminoacylation for protein translation)	GO:0000166,(nucleotide binding)GO:0016876,(ligase activity, forming aminoacyl-tRNA and related compounds)GO:0004812,(aminoacyl-tRNA ligase activity)GO:0005524,(ATP binding)	GO:0005737,(cytoplasm)
Cluster1039	A3LS85_PICST	PF00694.17	Aconitase_C	Domain	GO:0008152,(metabolic process)
Cluster1041	C0SI36_PARBP	PF00091.23	Tubulin	Domain		GO:0003924,(GTPase activity)
Cluster1042	TUP1_CANAL	PF00400.30	WD40	Repeat		GO:0005515,(protein binding)
Cluster1043	Q2VLJ1_GIBZA	PF08031.10	BBE	Domain	GO:0055114,(oxidation-reduction process)	GO:0016491,(oxidoreductase activity)GO:0050660,(flavin adenine dinucleotide binding)
Cluster1045	C6KEF5_MYCGR	PF03127.12	GAT	Domain	GO:0006886,(intracellular protein transport)GO:0006468,(protein phosphorylation)	GO:0005515,(protein binding)GO:0004672,(protein kinase activity)GO:0005524,(ATP binding)	GO:0005622,(intracellular)
Cluster1046	SET1_CANAL	PF00856.26	SET	Family	GO:0006355,(regulation of transcription, DNA-dependent)GO:0006351,(transcription, DNA-dependent)	GO:0003677,(DNA binding)GO:0008270,(zinc ion binding)GO:0005515,(protein binding)GO:0000981,(sequence-specific DNA binding RNA polymerase II transcription factor activity)	GO:0005634,(nucleus)
Cluster1047	Q75ZG3_ALTAL	PF00248.19	Aldo_ket_red	Domain	GO:0006355,(regulation of transcription, DNA-dependent)GO:0006351,(transcription, DNA-dependent)	GO:0000981,(sequence-specific DNA binding RNA polymerase II transcription factor activity)GO:0008270,(zinc ion binding)GO:0003677,(DNA binding)	GO:0005634,(nucleus)
Cluster1048	C1G7L1_PARBD	PF00694.17	Aconitase_C	Domain	GO:0008152,(metabolic process)	GO:0008963,(phospho-N-acetylmuramoyl-pentapeptide-transferase activity)	GO:0016021,(integral to membrane)
Cluster1049	Q5ANE1_CANAL	PF00005.25	ABC_tran	Domain	GO:0055085,(transmembrane transport)	GO:0016887,(ATPase activity)GO:0005524,(ATP binding)GO:0022857,(transmembrane transporter activity)	GO:0016021,(integral to membrane)
Cluster1050	Q6ZX14_MAGGR	PF00550.23	PP-binding	Domain	GO:0008152,(metabolic process)GO:0009058,(biosynthetic process)	GO:0003824,(catalytic activity)GO:0016788,(hydrolase activity, acting on ester bonds)
Cluster1051	Q4WEM7_ASPFU	PF00749.19	tRNA-synt_1c	Domain	GO:0006418,(tRNA aminoacylation for protein translation)GO:0043039,(tRNA aminoacylation)	GO:0004812,(aminoacyl-tRNA ligase activity)GO:0005524,(ATP binding)GO:0000166,(nucleotide binding)GO:0016876,(ligase activity, forming aminoacyl-tRNA and related compounds)	GO:0005737,(cytoplasm)
Cluster1052	Q59RG0_CANAL	PF07690.14	MFS_1	Family	GO:0055085,(transmembrane transport)		GO:0016021,(integral to membrane)
Cluster1053	Q96VB5_ALTAL	PF13193.4	AMP-binding_C	Domain	GO:0008152,(metabolic process)	GO:0003824,(catalytic activity)
Cluster1054	STE20_CANAL	PF00069.23	Pkinase	Domain	GO:0006468,(protein phosphorylation)	GO:0004672,(protein kinase activity)GO:0005524,(ATP binding)
Cluster1055	Q5AEW4_CANAL	PF00441.22	Acyl-CoA_dh_1	Domain	GO:0055114,(oxidation-reduction process)GO:0006486,(protein glycosylation)GO:0008152,(metabolic process)	GO:0003980,(UDP-glucose:glycoprotein glucosyltransferase activity)GO:0016627,(oxidoreductase activity, acting on the CH-CH group of donors)GO:0050660,(flavin adenine dinucleotide binding)GO:0003995,(acyl-CoA dehydrogenase activity)
Cluster1056	O59928_HYPVI	PF00704.26	Glyco_hydro_18	Domain	GO:0005975,(carbohydrate metabolic process)	GO:0004553,(hydrolase activity, hydrolyzing O-glycosyl compounds)
Cluster1058	C5GEJ4_AJEDR	PF07304.9	SRA1	Family
Cluster1059	Q01446_NECHA	PF01494.17	FAD_binding_3	Family		GO:0071949,(FAD binding)
Cluster1060	Q5AG40_CANAL	PF00004.27	AAA	Domain	GO:0055114,(oxidation-reduction process)	GO:0005524,(ATP binding)GO:0016491,(oxidoreductase activity)
Cluster1064	Q59W09_CANAL	PF01412.16	ArfGap	Domain		GO:0005096,(GTPase activator activity)
Cluster1065	Q5XTQ5_BOTFU	PF00083.22	Sugar_tr	Family	GO:0055085,(transmembrane transport)	GO:0022857,(transmembrane transporter activity)	GO:0016021,(integral to membrane)
Cluster1066	Q5ANE1_CANAL	PF00083.22	Sugar_tr	Family	GO:0055085,(transmembrane transport)	GO:0022857,(transmembrane transporter activity)	GO:0016021,(integral to membrane)
Cluster1068	HOG1_CANAL	PF00069.23	Pkinase	Domain	GO:0006468,(protein phosphorylation)	GO:0005524,(ATP binding)GO:0004672,(protein kinase activity)
Cluster1071	Q5ANE1_CANAL	PF00083.22	Sugar_tr	Family	GO:0055085,(transmembrane transport)	GO:0022857,(transmembrane transporter activity)	GO:0016021,(integral to membrane)
Cluster1073	Q6A2T2_BOTFU
Cluster1074	Q8NK86_MAGGR	PF00400.30	WD40	Repeat		GO:0005515,(protein binding)
Cluster1075	A4RG81_MAGO7	PF11754.6	Velvet	Family
Cluster1076	Q59RG0_CANAL	PF07690.14	MFS_1	Family	GO:0055085,(transmembrane transport)		GO:0016021,(integral to membrane)
Cluster1077	Q6RXX2_CRYNV	PF01564.15	Spermine_synth	Family
Cluster1078	CANB_CRYNJ	PF13202.4	EF-hand_5	Domain		GO:0005509,(calcium ion binding)
Cluster1079	Q5A8L5_CANAL	PF04857.18	CAF1	Family			GO:0005634,(nucleus)
Cluster1080	A4RG81_MAGO7	PF11754.6	Velvet	Family
Cluster1081	A4QVB5_MAGO7	PF04146.13	YTH	Domain
Cluster1082	Q9Y880_COCCA	PF00069.23	Pkinase	Domain	GO:0006468,(protein phosphorylation)	GO:0005524,(ATP binding)GO:0004672,(protein kinase activity)GO:0004674,(protein serine/threonine kinase activity)
Cluster1083	Q59VF3_CANAL	PF01425.19	Amidase	Family
Cluster1084	F2QU35_PICP7	PF00173.26	Cyt-b5	Domain
Cluster1085	DHH1_CRYNV	PF00270.27	DEAD	Domain		GO:0005524,(ATP binding)GO:0003676,(nucleic acid binding)
Cluster1086	A0ST42_CERNC	PF07690.14	MFS_1	Family	GO:0055085,(transmembrane transport)		GO:0016021,(integral to membrane)
Cluster1087	Q96UH9_MAGGR	PF00786.26	PBD	Domain	GO:0006468,(protein phosphorylation)	GO:0005524,(ATP binding)GO:0004672,(protein kinase activity)
Cluster1088	Q5AAG6_CANAL	PF00069.23	Pkinase	Domain	GO:0006468,(protein phosphorylation)	GO:0005524,(ATP binding)GO:0004672,(protein kinase activity)
Cluster1089	Q5A5C1_CANAL	PF13230.4	GATase_4	Domain
Cluster1090	Q9P872_CANAL	PF00690.24	Cation_ATPase_N	Domain		GO:0000166,(nucleotide binding)GO:0046872,(metal ion binding)
Cluster1091	C0SHF9_PARBP	PF02803.16	Thiolase_C	Domain	GO:0008152,(metabolic process)	GO:0016747,(transferase activity, transferring acyl groups other than amino-acyl groups)
Cluster1092	Q5A7S7_CANAL	PF00498.24	FHA	Family	GO:0006355,(regulation of transcription, DNA-dependent)	GO:0003700,(sequence-specific DNA binding transcription factor activity)GO:0043565,(sequence-specific DNA binding)GO:0005515,(protein binding)
Cluster1093	Q59RG0_CANAL	PF07690.14	MFS_1	Family	GO:0055085,(transmembrane transport)		GO:0016021,(integral to membrane)
Cluster1094	A4R553_MAGO7	PF07653.15	SH3_2	Domain
Cluster1095	A6R6N1_AJECN	PF14288.4	FKS1_dom1	Family	GO:0006075,((1->3)-beta-D-glucan biosynthetic process)	GO:0003843,(1,3-beta-D-glucan synthase activity)	GO:0016020,(membrane)GO:0000148,(1,3-beta-D-glucan synthase complex)
Cluster1096	Q5XTQ4_BOTFU	PF00135.26	COesterase	Domain
Cluster1097	Q5AM49_CANAL	PF00176.21	SNF2_N	Family		GO:0005524,(ATP binding)
Cluster1103	CDC42_CANAL	PF00071.20	Ras	Domain	GO:0007264,(small GTPase mediated signal transduction)	GO:0005525,(GTP binding)
Cluster1104	Q59X89_CANAL	PF00071.20	Ras	Domain	GO:0007264,(small GTPase mediated signal transduction)	GO:0005525,(GTP binding)
Cluster1105	Q5A4F3_CANAL	PF00172.16	Zn_clus	Domain	GO:0006355,(regulation of transcription, DNA-dependent)	GO:0008270,(zinc ion binding)GO:0000981,(sequence-specific DNA binding RNA polymerase II transcription factor activity)	GO:0005634,(nucleus)
Cluster1106	Q59YF3_CANAL	PF02383.16	Syja_N	Family		GO:0042578,(phosphoric ester hydrolase activity)
Cluster1107	Q5AK12_CANAL	PF00569.15	ZZ	Domain		GO:0005509,(calcium ion binding)GO:0008270,(zinc ion binding)
Cluster1108	TUP1_CANAL	PF00400.30	WD40	Repeat		GO:0005515,(protein binding)
Cluster1109	Q9UW03_BOTFU	PF00005.25	ABC_tran	Domain		GO:0005524,(ATP binding)GO:0016887,(ATPase activity)	GO:0016020,(membrane)
Cluster1110	A0ST41_CERNC	PF00891.16	Methyltransf_2	Family		GO:0008171,(O-methyltransferase activity)
Cluster1111	Q6A2T2_BOTFU
Cluster1112	Q4P8E8_USTMA	PF05199.11	GMC_oxred_C	Domain	GO:0055114,(oxidation-reduction process)	GO:0050660,(flavin adenine dinucleotide binding)GO:0016614,(oxidoreductase activity, acting on CH-OH group of donors)
Cluster1113	Q5ADP3_CANAL	PF13432.4	TPR_16	Family		GO:0005515,(protein binding)
Cluster1114	TUP1_CANAL	PF00400.30	WD40	Repeat		GO:0005515,(protein binding)
Cluster1115	Q5AJC0_CANAL	PF00722.19	Glyco_hydro_16	Domain	GO:0005975,(carbohydrate metabolic process)	GO:0004553,(hydrolase activity, hydrolyzing O-glycosyl compounds)
Cluster1116	A4RED5_MAGO7	PF13637.4	Ank_4	Domain
Cluster1117	TUP1_CANAL	PF00400.30	WD40	Repeat		GO:0005515,(protein binding)
Cluster1118	A4RFD4_MAGO7	PF02773.14	S-AdoMet_synt_C	Domain	GO:0006556,(S-adenosylmethionine biosynthetic process)	GO:0004478,(methionine adenosyltransferase activity)
Cluster1119	Q9C476_CLAFU	PF00199.17	Catalase	Domain	GO:0055114,(oxidation-reduction process)	GO:0004096,(catalase activity)GO:0020037,(heme binding)
Cluster1120	PABP_COCIM	PF14304.4	CSTF_C	Domain	GO:0031124,(mRNA 3'-end processing)	GO:0003676,(nucleic acid binding)
Cluster1121	A4R3H7_MAGO7	PF08642.8	Rxt3	Family
Cluster1122	Q59KY8_CANAL	PF00149.26	Metallophos	Domain		GO:0016787,(hydrolase activity)
Cluster1123	Q86ZC3_USTMD	PF00069.23	Pkinase	Domain	GO:0006468,(protein phosphorylation)	GO:0004672,(protein kinase activity)GO:0005524,(ATP binding)
Cluster1124	A4RB72_MAGO7	PF14260.4	zf-C4pol	Domain		GO:0003677,(DNA binding)GO:0008408,(3'-5' exonuclease activity)GO:0000166,(nucleotide binding)
Cluster1125	PEPA_ASPFU	PF00026.21	Asp	Family	GO:0006508,(proteolysis)	GO:0004190,(aspartic-type endopeptidase activity)
Cluster1126	Q5KB00_CRYNJ	PF00780.20	CNH	Family	GO:0035023,(regulation of Rho protein signal transduction)	GO:0005089,(Rho guanyl-nucleotide exchange factor activity)
Cluster1127	Q32WF7_PHAND	PF13561.4	adh_short_C2	Domain	GO:0008152,(metabolic process)	GO:0016491,(oxidoreductase activity)
Cluster1128	Q96VB5_ALTAL	PF13193.4	AMP-binding_C	Domain	GO:0008152,(metabolic process)	GO:0003824,(catalytic activity)
Cluster1129	Q0PND8_MAGGR	PF00004.27	AAA	Domain		GO:0005524,(ATP binding)
Cluster1130	Q8X1E7_BOTFU	PF00672.23	HAMP	Family	GO:0007165,(signal transduction)GO:0000160,(two-component signal transduction system (phosphorelay))	GO:0000155,(two-component sensor activity)GO:0004871,(signal transducer activity)	GO:0016021,(integral to membrane)
Cluster1131	Q4X132_ASPFU
Cluster1132	Q0QWD8_LEPMC	PF02803.16	Thiolase_C	Domain	GO:0008152,(metabolic process)	GO:0016747,(transferase activity, transferring acyl groups other than amino-acyl groups)
Cluster1133	Q6TFC7_ASPFM	PF13489.4	Methyltransf_23	Domain
Cluster1134	B2C6F1_CRYGA	PF00394.20	Cu-oxidase	Domain	GO:0055114,(oxidation-reduction process)	GO:0016491,(oxidoreductase activity)GO:0005507,(copper ion binding)
Cluster1135	Q0PND8_MAGGR	PF00004.27	AAA	Domain	GO:0006508,(proteolysis)	GO:0004222,(metalloendopeptidase activity)GO:0005524,(ATP binding)GO:0008270,(zinc ion binding)	GO:0016021,(integral to membrane)
Cluster1136	Q5J7N6_COCHE
Cluster1137	O13337_MAGGR
Cluster1138	Q59ZX1_CANAL	PF00856.26	SET	Family		GO:0005515,(protein binding)
Cluster1139	SNF7_CANAL	PF03357.19	Snf7	Family	GO:0007034,(vacuolar transport)
Cluster1140	Q5A5C0_CANAL	PF04499.13	SAPS	Family
Cluster1141	O93800_ALTAL	PF16177.3	ACAS_N	Family	GO:0008152,(metabolic process)	GO:0003824,(catalytic activity)
Cluster1142	Q5AHG6_CANAL	PF00130.20	C1_1	Domain	GO:0035556,(intracellular signal transduction)GO:0007165,(signal transduction)GO:0006468,(protein phosphorylation)	GO:0005524,(ATP binding)GO:0004672,(protein kinase activity)GO:0005515,(protein binding)GO:0004674,(protein serine/threonine kinase activity)
Cluster1143	TUP1_CANAL	PF00400.30	WD40	Repeat		GO:0005515,(protein binding)
Cluster1144	A6N6J8_FUSOX	PF04082.16	Fungal_trans	Domain	GO:0006355,(regulation of transcription, DNA-dependent)GO:0006351,(transcription, DNA-dependent)	GO:0003677,(DNA binding)GO:0008270,(zinc ion binding)GO:0000981,(sequence-specific DNA binding RNA polymerase II transcription factor activity)	GO:0005634,(nucleus)
Cluster1145	A6ZYE8_YEAS7	PF00995.21	Sec1	Family	GO:0006904,(vesicle docking involved in exocytosis)GO:0016192,(vesicle-mediated transport)
Cluster1146	TUP1_CANAL	PF00400.30	WD40	Repeat		GO:0005515,(protein binding)
Cluster1147	A6REW8_AJECN	PF00076.20	RRM_1	Domain		GO:0003676,(nucleic acid binding)
Cluster1148	Q5AGE4_CANAL	PF02112.13	PDEase_II	Family	GO:0006198,(cAMP catabolic process)	GO:0004115,(3',5'-cyclic-AMP phosphodiesterase activity)
Cluster1149	Q0WXM3_FUSOX	PF04082.16	Fungal_trans	Domain	GO:0006351,(transcription, DNA-dependent)	GO:0003677,(DNA binding)GO:0008270,(zinc ion binding)	GO:0005634,(nucleus)
Cluster1150	Q2Q466_MAGGR	PF00505.17	HMG_box	Domain
Cluster1151	ALO_CANAL	PF04030.12	ALO	Family	GO:0055114,(oxidation-reduction process)	GO:0003885,(D-arabinono-1,4-lactone oxidase activity)GO:0050660,(flavin adenine dinucleotide binding)GO:0016491,(oxidoreductase activity)	GO:0016020,(membrane)
Cluster1152	F2QYD1_PICP7	PF00270.27	DEAD	Domain	GO:0009098,(leucine biosynthetic process)	GO:0005524,(ATP binding)GO:0003676,(nucleic acid binding)GO:0003824,(catalytic activity)GO:0003852,(2-isopropylmalate synthase activity)
Cluster1153	Q86ZP4_GIBZA	PF06464.9	DMAP_binding	Domain	GO:0008152,(metabolic process)	GO:0003824,(catalytic activity)GO:0008134,(transcription factor binding)	GO:0005634,(nucleus)
Cluster1154	A4RGM3_MAGO7	PF00350.21	Dynamin_N	Domain		GO:0005525,(GTP binding)
Cluster1155	GEL1_ASPFU	PF03198.12	Glyco_hydro_72	Domain
Cluster1156	CTSD_ARTBC	PF00026.21	Asp	Family	GO:0006508,(proteolysis)	GO:0004190,(aspartic-type endopeptidase activity)
Cluster1157	Q59ZY7_CANAL	PF00782.18	DSPc	Domain	GO:0006470,(protein dephosphorylation)	GO:0008138,(protein tyrosine/serine/threonine phosphatase activity)
Cluster1158	Q59NG2_CANAL	PF04098.13	Rad52_Rad22	Family	GO:0006310,(DNA recombination)GO:0006281,(DNA repair)
Cluster1159	O93800_ALTAL	PF13193.4	AMP-binding_C	Domain	GO:0008152,(metabolic process)	GO:0003824,(catalytic activity)
Cluster1160	Q2PBY8_CLAPU	PF00071.20	Ras	Domain	GO:0007264,(small GTPase mediated signal transduction)	GO:0005525,(GTP binding)
Cluster1161	TUP1_CANAL	PF00400.30	WD40	Repeat		GO:0005515,(protein binding)
Cluster1162	Q9C0M1_CANAL	PF00349.19	Hexokinase_1	Domain	GO:0005975,(carbohydrate metabolic process)	GO:0005524,(ATP binding)GO:0016773,(phosphotransferase activity, alcohol group as acceptor)
Cluster1163	Q99324_SEPLY	PF00933.19	Glyco_hydro_3	Domain	GO:0005975,(carbohydrate metabolic process)	GO:0004553,(hydrolase activity, hydrolyzing O-glycosyl compounds)
Cluster1164	Q9C1S8_CANAL	PF01182.18	Glucosamine_iso	Domain	GO:0005975,(carbohydrate metabolic process)
Cluster1165	RSE1_CANAL	PF03178.13	CPSF_A	Family		GO:0003676,(nucleic acid binding)	GO:0005634,(nucleus)
Cluster1166	Q5ADS0_CANAL	PF00627.29	UBA	Domain		GO:0005515,(protein binding)
Cluster1167	Q8J031_PICAN	PF00025.19	Arf	Domain		GO:0005525,(GTP binding)
Cluster1168	Q9P8L8_BOTFU	PF07690.14	MFS_1	Family	GO:0055085,(transmembrane transport)		GO:0016021,(integral to membrane)
Cluster1169	C4YM45_CANAW	PF00069.23	Pkinase	Domain	GO:0006468,(protein phosphorylation)	GO:0005524,(ATP binding)GO:0004672,(protein kinase activity)
Cluster1170	Q59PJ5_CANAL	PF08229.9	SHR3_chaperone	Domain
Cluster1171	C5GWL2_AJEDR	PF00339.27	Arrestin_N	Domain
Cluster1172	A4RKI4_MAGO7	PF00400.30	WD40	Repeat		GO:0005515,(protein binding)
Cluster1173	Q6XSF5_COCHE	PF00400.30	WD40	Repeat		GO:0005515,(protein binding)
Cluster1174	Q6TFC7_ASPFM	PF13489.4	Methyltransf_23	Domain
Cluster1175	Q6ZX14_MAGGR	PF00550.23	PP-binding	Domain	GO:0008152,(metabolic process)	GO:0003824,(catalytic activity)
Cluster1176	P87199_USTMD	PF00225.21	Kinesin	Domain	GO:0007018,(microtubule-based movement)	GO:0003777,(microtubule motor activity)GO:0005524,(ATP binding)GO:0008017,(microtubule binding)
Cluster1177	CCR4_CANAL	PF03372.21	Exo_endo_phos	Domain
Cluster1178	Q4P8E7_USTMA	PF00149.26	Metallophos	Domain		GO:0016787,(hydrolase activity)
Cluster1179	A6ZMD8_YEAS7	PF00650.18	CRAL_TRIO	Domain
Cluster1180	A4RGG9_MAGO7	PF00106.23	adh_short	Domain	GO:0008152,(metabolic process)	GO:0016491,(oxidoreductase activity)
Cluster1181	CXT1_CRYNJ	PF05686.10	Glyco_transf_90	Family
Cluster1182	Q5A415_CANAL	PF00022.17	Actin	Family
Cluster1183	Q59QH2_CANAL	PF00248.19	Aldo_ket_red	Domain
Cluster1184	Q96UM1_ASPFM	PF00091.23	Tubulin	Domain		GO:0003924,(GTPase activity)
Cluster1185	Q8J2N0_FUSOX	PF00069.23	Pkinase	Domain	GO:0006468,(protein phosphorylation)	GO:0004672,(protein kinase activity)GO:0005524,(ATP binding)
Cluster1186	Q6XVN4_CRYNV	PF08240.10	ADH_N	Domain	GO:0055114,(oxidation-reduction process)
Cluster1187	Q8TGD1_FUSOX	PF00153.25	Mito_carr	Family
Cluster1188	Q5D1P9_GLOAC
Cluster1189	IRS4_CANAL	PF00627.29	UBA	Domain		GO:0005515,(protein binding)
Cluster1190	C5GKQ2_AJEDR	PF04427.16	Brix	Domain
Cluster1191	A7A233_YEAS7	PF00025.19	Arf	Domain		GO:0005525,(GTP binding)
Cluster1192	A4ULJ2_MYCGR	PF00067.20	p450	Domain	GO:0055114,(oxidation-reduction process)	GO:0005506,(iron ion binding)GO:0020037,(heme binding)GO:0016705,(oxidoreductase activity, acting on paired donors, with incorporation or reduction of molecular oxygen)
Cluster1193	Q6WP53_BOTFU	PF00160.19	Pro_isomerase	Domain	GO:0000413,(protein peptidyl-prolyl isomerization)GO:0006457,(protein folding)	GO:0003755,(peptidyl-prolyl cis-trans isomerase activity)
Cluster1194	C4YNX8_CANAW	PF03452.12	Anp1	Family
Cluster1195	Q30E79_CRYNV	PF00484.17	Pro_CA	Domain		GO:0008270,(zinc ion binding)GO:0004089,(carbonate dehydratase activity)
Cluster1196	Q5ALS7_CANAL	PF04082.16	Fungal_trans	Domain	GO:0006351,(transcription, DNA-dependent)	GO:0008270,(zinc ion binding)GO:0003677,(DNA binding)	GO:0005634,(nucleus)
Cluster1197	Q5AM49_CANAL	PF00176.21	SNF2_N	Family		GO:0005524,(ATP binding)
Cluster1198	F2QXJ4_PICP7	PF14572.4	Pribosyl_synth	Domain	GO:0009165,(nucleotide biosynthetic process)	GO:0000287,(magnesium ion binding)GO:0004749,(ribose phosphate diphosphokinase activity)
Cluster1199	NPIIB_ASPFC	PF02102.13	Peptidase_M35	Family	GO:0006508,(proteolysis)	GO:0004222,(metalloendopeptidase activity)
Cluster1200	Q5J7N6_COCHE	PF00170.19	bZIP_1	Family	GO:0006355,(regulation of transcription, DNA-dependent)	GO:0043565,(sequence-specific DNA binding)GO:0003700,(sequence-specific DNA binding transcription factor activity)
Cluster1201	Q8NK86_MAGGR	PF00400.30	WD40	Repeat		GO:0005515,(protein binding)
Cluster1202	Q9HG15_COLLN	PF04082.16	Fungal_trans	Domain	GO:0006351,(transcription, DNA-dependent)	GO:0003677,(DNA binding)GO:0008270,(zinc ion binding)	GO:0005634,(nucleus)
Cluster1203	Q5AI81_CANAL	PF00233.17	PDEase_I	Domain	GO:0007165,(signal transduction)	GO:0004114,(3',5'-cyclic-nucleotide phosphodiesterase activity)
Cluster1204	A6R0L4_AJECN	PF00583.23	Acetyltransf_1	Family		GO:0008080,(N-acetyltransferase activity)
Cluster1205	Q8NK75_GLOLA	PF02200.14	STE	Family	GO:0006355,(regulation of transcription, DNA-dependent)	GO:0046872,(metal ion binding)GO:0003700,(sequence-specific DNA binding transcription factor activity)	GO:0005634,(nucleus)
Cluster1206	Q9P4U9_ALTAL	PF00378.18	ECH_1	Domain	GO:0008152,(metabolic process)	GO:0003824,(catalytic activity)
Cluster1207	Q59KS4_CANAL	PF00999.19	Na_H_Exchanger	Family	GO:0055085,(transmembrane transport)GO:0006812,(cation transport)	GO:0015299,(solute:hydrogen antiporter activity)	GO:0016021,(integral to membrane)
Cluster1208	Q6T7C1_MAGGR	PF10342.7	GPI-anchored	Family
Cluster1209	Q5AM49_CANAL	PF00176.21	SNF2_N	Family		GO:0005524,(ATP binding)
Cluster1210	A4R599_MAGO7	PF14636.4	FNIP_N	Family
Cluster1211	A3QX02_ASPFM
Cluster1212	Q9P8L8_BOTFU	PF07690.14	MFS_1	Family	GO:0055085,(transmembrane transport)		GO:0016021,(integral to membrane)
Cluster1213	Q5A415_CANAL	PF01544.16	CorA	Family	GO:0055085,(transmembrane transport)GO:0030001,(metal ion transport)	GO:0046873,(metal ion transmembrane transporter activity)	GO:0016020,(membrane)
Cluster1214	Q156F5_BOTFU	PF00982.19	Glyco_transf_20	Family	GO:0005992,(trehalose biosynthetic process)	GO:0003824,(catalytic activity)
Cluster1215	Q5AG71_CANAL	PF16797.3	Fungal_KA1	Domain	GO:0006468,(protein phosphorylation)	GO:0005524,(ATP binding)GO:0004672,(protein kinase activity)
Cluster1216	O42793_COLTR	PF00069.23	Pkinase	Domain	GO:0006468,(protein phosphorylation)	GO:0004672,(protein kinase activity)GO:0005524,(ATP binding)
Cluster1217	Q5A4X7_CANAL	PF14572.4	Pribosyl_synth	Domain	GO:0009165,(nucleotide biosynthetic process)	GO:0000287,(magnesium ion binding)GO:0004749,(ribose phosphate diphosphokinase activity)
Cluster1218	DHH1_CRYNV	PF00270.27	DEAD	Domain		GO:0005524,(ATP binding)GO:0003676,(nucleic acid binding)
Cluster1219	Q5APG1_CANAL	PF03583.12	LIP	Family	GO:0016042,(lipid catabolic process)	GO:0004806,(triglyceride lipase activity)
Cluster1220	Q5EMY3_MAGGR	PF00004.27	AAA	Domain		GO:0005524,(ATP binding)
Cluster1221	Q5AM49_CANAL	PF00176.21	SNF2_N	Family		GO:0005524,(ATP binding)
Cluster1222	P87199_USTMD	PF00225.21	Kinesin	Domain	GO:0007018,(microtubule-based movement)	GO:0003777,(microtubule motor activity)GO:0005524,(ATP binding)GO:0008017,(microtubule binding)
Cluster1223	Q5AL09_CANAL	PF01202.20	SKI	Domain	GO:0055114,(oxidation-reduction process)	GO:0003676,(nucleic acid binding)GO:0004527,(exonuclease activity)GO:0004764,(shikimate 3-dehydrogenase (NADP+) activity)GO:0016765,(transferase activity, transferring alkyl or aryl (other than methyl) groups)GO:0003855,(3-dehydroquinate dehydratase activity)
Cluster1224	VPS27_CANAL	PF00790.17	VHS	Domain	GO:0006886,(intracellular protein transport)		GO:0005622,(intracellular)
Cluster1225	Q7LJU0_CRYNE	PF16363.3	GDP_Man_Dehyd	Domain
Cluster1226	C1GDU0_PARBD	PF01793.14	Glyco_transf_15	Family	GO:0006486,(protein glycosylation)	GO:0000030,(mannosyltransferase activity)	GO:0016020,(membrane)
Cluster1227	TUP1_CANAL	PF00400.30	WD40	Repeat		GO:0005515,(protein binding)
Cluster1228	A0ST42_CERNC	PF07690.14	MFS_1	Family	GO:0055085,(transmembrane transport)		GO:0016021,(integral to membrane)
Cluster1229	Q5AM49_CANAL	PF07529.11	HSA	Domain		GO:0005524,(ATP binding)
Cluster1230	Q59LF3_CANAL	PF03114.16	BAR	Domain		GO:0005515,(protein binding)	GO:0005737,(cytoplasm)
Cluster1231	Q8J214_USTMD	PF00400.30	WD40	Repeat		GO:0005515,(protein binding)
Cluster1232	Q2PEP0_9HYPO	PF08022.10	FAD_binding_8	Domain	GO:0055114,(oxidation-reduction process)	GO:0016491,(oxidoreductase activity)
Cluster1233	Q6WP53_BOTFU	PF09532.8	FDF	Domain	GO:0000413,(protein peptidyl-prolyl isomerization)GO:0006457,(protein folding)	GO:0003755,(peptidyl-prolyl cis-trans isomerase activity)
Cluster1234	O13316_MAGGR	PF00503.18	G-alpha	Domain	GO:0007186,(G-protein coupled receptor signaling pathway)	GO:0004871,(signal transducer activity)GO:0003924,(GTPase activity)GO:0031683,(G-protein beta/gamma-subunit complex binding)GO:0019001,(guanyl nucleotide binding)
Cluster1235	Q9UVQ4_CRYNE	PF00071.20	Ras	Domain	GO:0007264,(small GTPase mediated signal transduction)	GO:0005525,(GTP binding)
Cluster1236	Q96VB3_ALTAL	PF00378.18	ECH_1	Domain	GO:0008152,(metabolic process)	GO:0003824,(catalytic activity)
Cluster1237	A4R178_MAGO7
Cluster1238	Q5AM49_CANAL	PF00176.21	SNF2_N	Family		GO:0046872,(metal ion binding)GO:0005524,(ATP binding)
Cluster1239	Q9P8L8_BOTFU	PF07690.14	MFS_1	Family	GO:0055085,(transmembrane transport)		GO:0016021,(integral to membrane)
Cluster1240	Q9HFW4_USTMD	PF12998.5	ING	Domain
Cluster1241	TUP1_CANAL	PF00400.30	WD40	Repeat		GO:0005515,(protein binding)
Cluster1242	Q5AKU6_CANAL	PF00072.22	Response_reg	Domain	GO:0000160,(two-component signal transduction system (phosphorelay))
Cluster1243	TUP1_CANAL	PF09070.9	PFU	Domain		GO:0005515,(protein binding)
Cluster1244	Q6XPX0_FUSOX	PF00400.30	WD40	Repeat		GO:0005515,(protein binding)
Cluster1245	F2QU09_PICP7	PF00307.29	CH	Domain		GO:0005515,(protein binding)GO:0003676,(nucleic acid binding)
Cluster1246	Q9UVN5_ALTAL	PF00501.26	AMP-binding	Family	GO:0008152,(metabolic process)	GO:0003824,(catalytic activity)
Cluster1247	B0B5Z8_CLAPU	PF00071.20	Ras	Domain	GO:0007264,(small GTPase mediated signal transduction)	GO:0005525,(GTP binding)
Cluster1248	Q59Z94_CANAL	PF00498.24	FHA	Family	GO:0006468,(protein phosphorylation)	GO:0004672,(protein kinase activity)GO:0005524,(ATP binding)GO:0005515,(protein binding)
Cluster1249	A4R0Y1_MAGO7	PF02668.14	TauD	Domain	GO:0055114,(oxidation-reduction process)	GO:0016491,(oxidoreductase activity)
Cluster1250	Q5ALS7_CANAL	PF04082.16	Fungal_trans	Domain	GO:0006351,(transcription, DNA-dependent)	GO:0008270,(zinc ion binding)GO:0003677,(DNA binding)	GO:0005634,(nucleus)
Cluster1251	Q5AB06_CANAL	PF02259.21	FAT	Family		GO:0016773,(phosphotransferase activity, alcohol group as acceptor)GO:0004674,(protein serine/threonine kinase activity)GO:0005515,(protein binding)
Cluster1252	Q5AM49_CANAL	PF00176.21	SNF2_N	Family		GO:0008270,(zinc ion binding)GO:0016818,(hydrolase activity, acting on acid anhydrides, in phosphorus-containing anhydrides)GO:0005524,(ATP binding)GO:0003676,(nucleic acid binding)
Cluster1253	Q1HGK2_MAGGR	PF00400.30	WD40	Repeat	GO:0006468,(protein phosphorylation)	GO:0005524,(ATP binding)GO:0004672,(protein kinase activity)GO:0005515,(protein binding)
Cluster1254	Q96WM3_CRYNE	PF13561.4	adh_short_C2	Domain	GO:0015991,(ATP hydrolysis coupled proton transport)GO:0008152,(metabolic process)	GO:0015078,(hydrogen ion transmembrane transporter activity)GO:0016491,(oxidoreductase activity)	GO:0033179,(proton-transporting V-type ATPase, V0 domain)
Cluster1255	Q92217_COCHE	PF13602.4	ADH_zinc_N_2	Domain	GO:0006351,(transcription, DNA-dependent)	GO:0003677,(DNA binding)GO:0008270,(zinc ion binding)	GO:0005634,(nucleus)
Cluster1256	A6QW18_AJECN	PF16653.3	Sacchrp_dh_C	Domain	GO:0055114,(oxidation-reduction process)	GO:0016491,(oxidoreductase activity)
Cluster1257	CFT1_CRYNB	PF03178.13	CPSF_A	Family		GO:0003676,(nucleic acid binding)	GO:0005634,(nucleus)
Cluster1258	Q0PND8_MAGGR	PF00004.27	AAA	Domain		GO:0005524,(ATP binding)
Cluster1259	Q5XTQ4_BOTFU	PF00135.26	COesterase	Domain
Cluster1260	Q1L2E2_PHAND	PF00155.19	Aminotran_1_2	Domain	GO:0009058,(biosynthetic process)	GO:0030170,(pyridoxal phosphate binding)
Cluster1261	A4QVF8_MAGO7	PF08240.10	ADH_N	Domain	GO:0055114,(oxidation-reduction process)
Cluster1262	Q99079_USTMD	PF00069.23	Pkinase	Domain	GO:0006468,(protein phosphorylation)	GO:0004672,(protein kinase activity)GO:0005524,(ATP binding)
Cluster1263	A4UC81_MAGO7	PF07690.14	MFS_1	Family	GO:0055085,(transmembrane transport)		GO:0016021,(integral to membrane)
Cluster1264	Q0WXM3_FUSOX	PF04082.16	Fungal_trans	Domain	GO:0006355,(regulation of transcription, DNA-dependent)GO:0006351,(transcription, DNA-dependent)	GO:0008270,(zinc ion binding)GO:0003677,(DNA binding)GO:0000981,(sequence-specific DNA binding RNA polymerase II transcription factor activity)	GO:0005634,(nucleus)
Cluster1265	O59918_USTMD	PF00069.23	Pkinase	Domain	GO:0006468,(protein phosphorylation)	GO:0004672,(protein kinase activity)GO:0005524,(ATP binding)
Cluster1266	Q5A415_CANAL	PF00022.17	Actin	Family
Cluster1267	Q5GFD3_PHAND	PF01494.17	FAD_binding_3	Family		GO:0071949,(FAD binding)
Cluster1268	Q1L2E2_PHAND	PF00155.19	Aminotran_1_2	Domain	GO:0009058,(biosynthetic process)	GO:0030170,(pyridoxal phosphate binding)
Cluster1269	A3LUV9_PICST	PF00459.23	Inositol_P	Family	GO:0046854,(phosphatidylinositol phosphorylation)
Cluster1270	Q874K8_CRYNV	PF00571.26	CBS	Domain	GO:0055085,(transmembrane transport)GO:0006821,(chloride transport)	GO:0005247,(voltage-gated chloride channel activity)	GO:0016020,(membrane)
Cluster1271	Q9Y880_COCCA	PF00069.23	Pkinase	Domain	GO:0006468,(protein phosphorylation)	GO:0005524,(ATP binding)GO:0004672,(protein kinase activity)
Cluster1272	Q5APH9_CANAL	PF00481.19	PP2C	Family		GO:0003824,(catalytic activity)
Cluster1273	SNF7_CANAL	PF03357.19	Snf7	Family	GO:0007034,(vacuolar transport)
Cluster1274	Q3Y5V5_MAGGR	PF00005.25	ABC_tran	Domain		GO:0005524,(ATP binding)GO:0016887,(ATPase activity)
Cluster1275	A4R575_MAGO7	PF10607.7	CLTH	Domain		GO:0005515,(protein binding)
Cluster1276	C5G6R6_AJEDR	PF16201.3	NopRA1	Family	GO:0008152,(metabolic process)	GO:0005524,(ATP binding)GO:0016301,(kinase activity)	GO:0005634,(nucleus)
Cluster1277	Q4WYU7_ASPFU	PF00995.21	Sec1	Family	GO:0006904,(vesicle docking involved in exocytosis)GO:0016192,(vesicle-mediated transport)
Cluster1278	Q6TFC7_ASPFM	PF13489.4	Methyltransf_23	Domain
Cluster1279	Q8J0E3_BOTFU
Cluster1280	Q8NKE9_USTMD	PF00069.23	Pkinase	Domain	GO:0006468,(protein phosphorylation)	GO:0005524,(ATP binding)GO:0004672,(protein kinase activity)
Cluster1281	Q5J7N6_COCHE
Cluster1282	Q2Q466_MAGGR	PF00505.17	HMG_box	Domain
Cluster1283	DHH1_CRYNV	PF00270.27	DEAD	Domain		GO:0005524,(ATP binding)GO:0003676,(nucleic acid binding)
Cluster1284	Q30E79_CRYNV	PF00484.17	Pro_CA	Domain		GO:0008270,(zinc ion binding)GO:0004089,(carbonate dehydratase activity)
Cluster1285	Q9P8L8_BOTFU	PF07690.14	MFS_1	Family	GO:0055085,(transmembrane transport)		GO:0016021,(integral to membrane)
Cluster1286	Q96VA7_FUSOX	PF00503.18	G-alpha	Domain	GO:0007186,(G-protein coupled receptor signaling pathway)	GO:0019001,(guanyl nucleotide binding)GO:0031683,(G-protein beta/gamma-subunit complex binding)GO:0003924,(GTPase activity)GO:0004871,(signal transducer activity)
Cluster1287	Q5AG71_CANAL	PF00069.23	Pkinase	Domain	GO:0006468,(protein phosphorylation)	GO:0004672,(protein kinase activity)GO:0005524,(ATP binding)
Cluster1288	Q96VB3_ALTAL	PF00378.18	ECH_1	Domain	GO:0008152,(metabolic process)	GO:0003824,(catalytic activity)
Cluster1289	Q59M50_CANAL	PF04082.16	Fungal_trans	Domain	GO:0006355,(regulation of transcription, DNA-dependent)GO:0006351,(transcription, DNA-dependent)	GO:0008270,(zinc ion binding)GO:0003677,(DNA binding)GO:0000981,(sequence-specific DNA binding RNA polymerase II transcription factor activity)	GO:0005634,(nucleus)
Cluster1290	A6N6J8_FUSOX	PF04082.16	Fungal_trans	Domain	GO:0006351,(transcription, DNA-dependent)GO:0006355,(regulation of transcription, DNA-dependent)	GO:0000981,(sequence-specific DNA binding RNA polymerase II transcription factor activity)GO:0003677,(DNA binding)GO:0008270,(zinc ion binding)	GO:0005634,(nucleus)
Cluster1291	O93841_9PEZI	PF03033.18	Glyco_transf_28	Family	GO:0008152,(metabolic process)GO:0030259,(lipid glycosylation)GO:0005975,(carbohydrate metabolic process)	GO:0016758,(transferase activity, transferring hexosyl groups)
Cluster1292	Q59X23_CANAL	PF02815.17	MIR	Domain	GO:0006493,(protein O-linked glycosylation)	GO:0000030,(mannosyltransferase activity)	GO:0016020,(membrane)
Cluster1293	Q6A2T2_BOTFU
Cluster1294	C5MK57_MYCGR	PF00069.23	Pkinase	Domain	GO:0006468,(protein phosphorylation)	GO:0005524,(ATP binding)GO:0004672,(protein kinase activity)
Cluster1295	A6N6J8_FUSOX	PF00172.16	Zn_clus	Domain	GO:0006355,(regulation of transcription, DNA-dependent)	GO:0000981,(sequence-specific DNA binding RNA polymerase II transcription factor activity)GO:0008270,(zinc ion binding)	GO:0005634,(nucleus)
Cluster1296	Q2PEN8_9HYPO	PF08022.10	FAD_binding_8	Domain	GO:0055114,(oxidation-reduction process)	GO:0016491,(oxidoreductase activity)
Cluster1297	Q96UM1_ASPFM	PF00091.23	Tubulin	Domain		GO:0003924,(GTPase activity)
Cluster1298	Q7Z9J3_9PEZI	PF00069.23	Pkinase	Domain	GO:0006468,(protein phosphorylation)	GO:0005524,(ATP binding)GO:0004672,(protein kinase activity)
Cluster1299	Q59M50_CANAL	PF13094.4	CENP-Q	Family
Cluster1300	Q5ANJ5_CANAL	PF00731.18	AIRC	Domain	GO:0006189,('de novo' IMP biosynthetic process)
Cluster1301	SED2_ASPFU
Cluster1302	Q8J214_USTMD	PF00400.30	WD40	Repeat		GO:0005515,(protein binding)
Cluster1303	C5J0G7_MYCGR	PF04082.16	Fungal_trans	Domain	GO:0006351,(transcription, DNA-dependent)	GO:0008270,(zinc ion binding)GO:0003677,(DNA binding)	GO:0005634,(nucleus)
Cluster1304	Q9HG15_COLLN	PF04082.16	Fungal_trans	Domain	GO:0006351,(transcription, DNA-dependent)GO:0006355,(regulation of transcription, DNA-dependent)	GO:0008270,(zinc ion binding)GO:0003677,(DNA binding)GO:0000981,(sequence-specific DNA binding RNA polymerase II transcription factor activity)	GO:0005634,(nucleus)
Cluster1305	Q5AL52_CANAL	PF02181.21	FH2	Family	GO:0016043,(cellular component organization)GO:0030036,(actin cytoskeleton organization)	GO:0017048,(Rho GTPase binding)GO:0003779,(actin binding)
Cluster1306	Q59WH0_CANAL	PF00249.29	Myb_DNA-binding	Domain		GO:0008270,(zinc ion binding)GO:0005515,(protein binding)
Cluster1307	Q5AHG6_CANAL	PF00069.23	Pkinase	Domain	GO:0006468,(protein phosphorylation)	GO:0005524,(ATP binding)GO:0004672,(protein kinase activity)GO:0004674,(protein serine/threonine kinase activity)
Cluster1308	Q6XSF5_COCHE	PF00400.30	WD40	Repeat	GO:0016192,(vesicle-mediated transport)GO:0006886,(intracellular protein transport)	GO:0005198,(structural molecule activity)GO:0005515,(protein binding)	GO:0030117,(membrane coat)
Cluster1309	A5HF03_MAGGR	PF10348.7	DUF2427	Domain
Cluster1310	Q6WP53_BOTFU	PF00160.19	Pro_isomerase	Domain	GO:0006457,(protein folding)GO:0000413,(protein peptidyl-prolyl isomerization)	GO:0003755,(peptidyl-prolyl cis-trans isomerase activity)
Cluster1311	O74271_CANAL	PF02518.24	HATPase_c	Domain	GO:0007165,(signal transduction)GO:0000160,(two-component signal transduction system (phosphorelay))	GO:0000155,(two-component sensor activity)
Cluster1312	Q875L6_USTMD	PF00617.17	RasGEF	Family	GO:0007264,(small GTPase mediated signal transduction)	GO:0005085,(guanyl-nucleotide exchange factor activity)
Cluster1313	C4YM45_CANAW	PF00069.23	Pkinase	Domain	GO:0006468,(protein phosphorylation)	GO:0005524,(ATP binding)GO:0004672,(protein kinase activity)
Cluster1314	Q9P8W9_CRYNE	PF00160.19	Pro_isomerase	Domain	GO:0006457,(protein folding)GO:0000413,(protein peptidyl-prolyl isomerization)	GO:0003755,(peptidyl-prolyl cis-trans isomerase activity)
Cluster1315	Q5A755_CANAL	PF04065.13	Not3	Family	GO:0006355,(regulation of transcription, DNA-dependent)		GO:0005634,(nucleus)
Cluster1316	Q6WER3_GIBZA	PF01764.23	Lipase_3	Family	GO:0006629,(lipid metabolic process)
Cluster1317	Q5AM49_CANAL	PF00176.21	SNF2_N	Family		GO:0005524,(ATP binding)GO:0046872,(metal ion binding)
Cluster1318	O74686_AJECA	PF00156.25	Pribosyltran	Domain	GO:0009116,(nucleoside metabolic process)
Cluster1319	Q5EMY3_MAGGR	PF00004.27	AAA	Domain		GO:0005524,(ATP binding)
Cluster1320	Q696X2_PHAND	PF00903.23	Glyoxalase	Domain
Cluster1321	A4R2V5_MAGO7	PF04037.11	DUF382	Family	GO:0006621,(protein retention in ER lumen)	GO:0046923,(ER retention sequence binding)	GO:0016021,(integral to membrane)GO:0005634,(nucleus)
Cluster1322	Q6XSF5_COCHE	PF00400.30	WD40	Repeat		GO:0005515,(protein binding)
Cluster1323	Q9C1Q7_ASPFM	PF02518.24	HATPase_c	Domain	GO:0007165,(signal transduction)GO:0000160,(two-component signal transduction system (phosphorelay))	GO:0000155,(two-component sensor activity)
Cluster1324	Q874K8_CRYNV	PF00654.18	Voltage_CLC	Family	GO:0055085,(transmembrane transport)GO:0006821,(chloride transport)	GO:0005247,(voltage-gated chloride channel activity)	GO:0016020,(membrane)
Cluster1325	A4UC81_MAGO7	PF07690.14	MFS_1	Family	GO:0055085,(transmembrane transport)		GO:0016021,(integral to membrane)
Cluster1326	Q59YF3_CANAL	PF02383.16	Syja_N	Family		GO:0042578,(phosphoric ester hydrolase activity)
Cluster1327	C5GSW0_AJEDR	PF00658.16	PABP	Family		GO:0003676,(nucleic acid binding)GO:0003723,(RNA binding)
Cluster1328	Q75T35_GLOLA	PF13855.4	LRR_8	Repeat		GO:0005515,(protein binding)
Cluster1329	Q59QA6_CANAL	PF13923.4	zf-C3HC4_2	Domain	GO:0006886,(intracellular protein transport)GO:0016192,(vesicle-mediated transport)
Cluster1330	Q59LF3_CANAL	PF00241.18	Cofilin_ADF	Domain		GO:0005515,(protein binding)GO:0003779,(actin binding)	GO:0005622,(intracellular)
Cluster1331	Q9UVU4_CANAL	PF00071.20	Ras	Domain	GO:0007264,(small GTPase mediated signal transduction)	GO:0005525,(GTP binding)
Cluster1333	Q96VB5_ALTAL	PF13193.4	AMP-binding_C	Domain	GO:0008152,(metabolic process)	GO:0003824,(catalytic activity)
Cluster1334	A3QX02_ASPFM	PF12874.5	zf-met	Domain
Cluster1335	Q59VF3_CANAL	PF01425.19	Amidase	Family
Cluster1336	Q6B971_CRYPA	PF00610.19	DEP	Domain	GO:0035556,(intracellular signal transduction)
Cluster1337	A6R615_AJECN	PF04768.11	NAT	Family	GO:0055114,(oxidation-reduction process)	GO:0016620,(oxidoreductase activity, acting on the aldehyde or oxo group of donors, NAD or NADP as acceptor)GO:0051287,(NAD binding)
Cluster1338	A4RGG9_MAGO7	PF13561.4	adh_short_C2	Domain	GO:0008152,(metabolic process)	GO:0016491,(oxidoreductase activity)
Cluster1339	PYRF_CANAL	PF00215.22	OMPdecase	Domain	GO:0006207,('de novo' pyrimidine base biosynthetic process)	GO:0004590,(orotidine-5'-phosphate decarboxylase activity)
Cluster1340	A6QVZ5_AJECN	PF00483.21	NTP_transferase	Family	GO:0009058,(biosynthetic process)	GO:0016779,(nucleotidyltransferase activity)
Cluster1341	Q5AG40_CANAL	PF00004.27	AAA	Domain	GO:0006508,(proteolysis)	GO:0004222,(metalloendopeptidase activity)GO:0005524,(ATP binding)
Cluster1342	Q6TDT0_CRYGA	PF02777.16	Sod_Fe_C	Domain	GO:0006801,(superoxide metabolic process)GO:0055114,(oxidation-reduction process)	GO:0004784,(superoxide dismutase activity)GO:0046872,(metal ion binding)
Cluster1343	Q9HFU3_MAGGR	PF00160.19	Pro_isomerase	Domain	GO:0000413,(protein peptidyl-prolyl isomerization)GO:0008152,(metabolic process)GO:0006457,(protein folding)	GO:0003755,(peptidyl-prolyl cis-trans isomerase activity)GO:0003676,(nucleic acid binding)GO:0070569,(uridylyltransferase activity)
Cluster1344	Q96X31_9PLEO	PF00069.23	Pkinase	Domain	GO:0006468,(protein phosphorylation)	GO:0005524,(ATP binding)GO:0004672,(protein kinase activity)
Cluster1345	DHH1_CRYNV	PF00270.27	DEAD	Domain		GO:0005524,(ATP binding)GO:0003676,(nucleic acid binding)
Cluster1346	Q5A7S7_CANAL	PF00498.24	FHA	Family	GO:0006355,(regulation of transcription, DNA-dependent)	GO:0005515,(protein binding)GO:0043565,(sequence-specific DNA binding)GO:0003700,(sequence-specific DNA binding transcription factor activity)
Cluster1347	Q75WR5_9PLEO	PF13561.4	adh_short_C2	Domain	GO:0008152,(metabolic process)	GO:0016491,(oxidoreductase activity)
Cluster1348	GEL1_ASPFU	PF03198.12	Glyco_hydro_72	Domain
Cluster1349	PMT1_CANAL	PF02815.17	MIR	Domain	GO:0006493,(protein O-linked glycosylation)	GO:0000030,(mannosyltransferase activity)	GO:0016020,(membrane)
Cluster1350	Q59RG0_CANAL	PF07690.14	MFS_1	Family	GO:0055085,(transmembrane transport)		GO:0016021,(integral to membrane)
Cluster1351	Q7Z9J6_CRYNV	PF10417.7	1-cysPrx_C	Domain	GO:0055114,(oxidation-reduction process)	GO:0016491,(oxidoreductase activity)GO:0016209,(antioxidant activity)GO:0051920,(peroxiredoxin activity)
Cluster1352	A4ULJ1_MYCGR	PF00067.20	p450	Domain	GO:0055114,(oxidation-reduction process)	GO:0020037,(heme binding)GO:0005506,(iron ion binding)GO:0016705,(oxidoreductase activity, acting on paired donors, with incorporation or reduction of molecular oxygen)
Cluster1353	Q9Y880_COCCA	PF16579.3	AdenylateSensor	Domain	GO:0006468,(protein phosphorylation)	GO:0004674,(protein serine/threonine kinase activity)GO:0004672,(protein kinase activity)GO:0005524,(ATP binding)
Cluster1354	Q5AG40_CANAL	PF00004.27	AAA	Domain		GO:0005524,(ATP binding)
Cluster1355	Q2LK92_BOTFU	PF00254.26	FKBP_C	Domain	GO:0006457,(protein folding)
Cluster1356	C0S733_PARBP	PF00118.22	Cpn60_TCP1	Family		GO:0005524,(ATP binding)
Cluster1357	TUP1_CANAL	PF00400.30	WD40	Repeat	GO:0006364,(rRNA processing)	GO:0005515,(protein binding)	GO:0032040,(small-subunit processome)
Cluster1358	VPS27_CANAL	PF03127.12	GAT	Domain	GO:0016192,(vesicle-mediated transport)GO:0006886,(intracellular protein transport)		GO:0030131,(clathrin adaptor complex)GO:0005622,(intracellular)
Cluster1359	C5GA89_AJEDR	PF03914.15	CBF	Family
Cluster1360	O60026_ASPFM	PF00975.18	Thioesterase	Domain	GO:0009058,(biosynthetic process)	GO:0016788,(hydrolase activity, acting on ester bonds)
Cluster1361	Q75WR5_9PLEO	PF00106.23	adh_short	Domain	GO:0008152,(metabolic process)	GO:0016491,(oxidoreductase activity)
Cluster1362	A3LRS6_PICST	PF00561.18	Abhydrolase_1	Domain
Cluster1363	Q5ANE1_CANAL	PF00083.22	Sugar_tr	Family	GO:0055085,(transmembrane transport)	GO:0022857,(transmembrane transporter activity)	GO:0016021,(integral to membrane)
Cluster1364	C5GHJ0_AJEDR	PF08544.11	GHMP_kinases_C	Family		GO:0005524,(ATP binding)
Cluster1365	Q4U320_USTMD	PF02984.17	Cyclin_C	Domain			GO:0005634,(nucleus)
Cluster1366	Q5AJC0_CANAL	PF00722.19	Glyco_hydro_16	Domain	GO:0005975,(carbohydrate metabolic process)	GO:0004553,(hydrolase activity, hydrolyzing O-glycosyl compounds)
Cluster1367	Q3Y5V5_MAGGR	PF00005.25	ABC_tran	Domain	GO:0006810,(transport)GO:0055085,(transmembrane transport)	GO:0005524,(ATP binding)GO:0042626,(ATPase activity, coupled to transmembrane movement of substances)GO:0016887,(ATPase activity)	GO:0016021,(integral to membrane)
Cluster1368	Q96UQ9_MAGGR	PF04082.16	Fungal_trans	Domain	GO:0006351,(transcription, DNA-dependent)	GO:0008270,(zinc ion binding)GO:0003677,(DNA binding)	GO:0005634,(nucleus)
Cluster1369	Q8J2N0_FUSOX	PF00069.23	Pkinase	Domain	GO:0006468,(protein phosphorylation)	GO:0004672,(protein kinase activity)GO:0005524,(ATP binding)
Cluster1370	Q59LF3_CANAL	PF00018.26	SH3_1	Domain		GO:0005515,(protein binding)
Cluster1371	TUP1_CANAL	PF00400.30	WD40	Repeat
Cluster1372	A6N6J8_FUSOX	PF04082.16	Fungal_trans	Domain	GO:0006351,(transcription, DNA-dependent)	GO:0003677,(DNA binding)GO:0008270,(zinc ion binding)	GO:0005634,(nucleus)
Cluster1373	Q5AP71_CANAL	PF00069.23	Pkinase	Domain	GO:0006468,(protein phosphorylation)	GO:0005524,(ATP binding)GO:0004672,(protein kinase activity)
Cluster1374	Q2VLJ1_GIBZA	PF08031.10	BBE	Domain	GO:0055114,(oxidation-reduction process)	GO:0050660,(flavin adenine dinucleotide binding)GO:0016491,(oxidoreductase activity)
Cluster1375	Q59ZI9_CANAL	PF00069.23	Pkinase	Domain	GO:0006468,(protein phosphorylation)	GO:0005524,(ATP binding)GO:0004672,(protein kinase activity)
Cluster1376	TUP1_CANAL	PF06957.9	COPI_C	Family	GO:0006886,(intracellular protein transport)GO:0016192,(vesicle-mediated transport)	GO:0005198,(structural molecule activity)GO:0005515,(protein binding)	GO:0030126,(COPI vesicle coat)GO:0030117,(membrane coat)
Cluster1377	ERG2_USTMA	PF05743.11	UEV	Domain	GO:0006464,(cellular protein modification process)GO:0015031,(protein transport)
Cluster1378	Q9UW16_MAGGR	PF01287.18	eIF-5a	Domain	GO:0045901,(positive regulation of translational elongation)GO:0006452,(translational frameshifting)GO:0045905,(positive regulation of translational termination)	GO:0003723,(RNA binding)GO:0043022,(ribosome binding)GO:0003746,(translation elongation factor activity)
Cluster1379	Q6A2T2_BOTFU
Cluster1380	Q5ANM6_CANAL	PF00804.23	Syntaxin	Domain		GO:0005515,(protein binding)GO:0008289,(lipid binding)	GO:0016020,(membrane)
Cluster1381	Q2LK92_BOTFU	PF00254.26	FKBP_C	Domain	GO:0006457,(protein folding)
Cluster1382	Q9P872_CANAL	PF00690.24	Cation_ATPase_N	Domain		GO:0000166,(nucleotide binding)GO:0046872,(metal ion binding)
Cluster1383	ARGJ_AJECN	PF01960.16	ArgJ	Family	GO:0006526,(arginine biosynthetic process)	GO:0004358,(glutamate N-acetyltransferase activity)
Cluster1384	Q876Z6_FUSOX
Cluster1385	C5GT68_AJEDR	PF00291.23	PALP	Family	GO:0006568,(tryptophan metabolic process)	GO:0004834,(tryptophan synthase activity)
Cluster1386	Q4WLS1_ASPFU	PF00483.21	NTP_transferase	Family	GO:0009058,(biosynthetic process)	GO:0005515,(protein binding)GO:0016779,(nucleotidyltransferase activity)
Cluster1387	Q6X269_USTMD	PF02984.17	Cyclin_C	Domain			GO:0005634,(nucleus)
Cluster1388	Q9HG15_COLLN	PF04082.16	Fungal_trans	Domain	GO:0006355,(regulation of transcription, DNA-dependent)GO:0006351,(transcription, DNA-dependent)	GO:0003677,(DNA binding)GO:0008270,(zinc ion binding)GO:0000981,(sequence-specific DNA binding RNA polymerase II transcription factor activity)	GO:0005634,(nucleus)
Cluster1389	TUP1_CANAL	PF00400.30	WD40	Repeat		GO:0005515,(protein binding)
Cluster1390	1433_CANAL	PF00244.18	2014-03-03	Domain
Cluster1391	Q5AMQ4_CANAL	PF13641.4	Glyco_tranf_2_3	Domain
Cluster1392	Q6A2T2_BOTFU
Cluster1393	Q5AAJ8_CANAL	PF08214.9	HAT_KAT11	Domain	GO:0016573,(histone acetylation)GO:0006355,(regulation of transcription, DNA-dependent)	GO:0004402,(histone acetyltransferase activity)
Cluster1394	Q6XVN4_CRYNV	PF08240.10	ADH_N	Domain	GO:0055114,(oxidation-reduction process)
Cluster1395	Q4PCH2_USTMA	PF00170.19	bZIP_1	Family	GO:0006355,(regulation of transcription, DNA-dependent)	GO:0043565,(sequence-specific DNA binding)GO:0003700,(sequence-specific DNA binding transcription factor activity)GO:0003677,(DNA binding)	GO:0005634,(nucleus)
Cluster1396	Q1AMT8_TRIRU	PF01266.22	DAO	Domain	GO:0055114,(oxidation-reduction process)	GO:0050660,(flavin adenine dinucleotide binding)GO:0016491,(oxidoreductase activity)GO:0004506,(squalene monooxygenase activity)	GO:0016021,(integral to membrane)
Cluster1397	Q5AM49_CANAL	PF00176.21	SNF2_N	Family		GO:0005524,(ATP binding)
Cluster1398	1433_CANAL	PF00244.18	2014-03-03	Domain
Cluster1399	Q0WXM3_FUSOX	PF04082.16	Fungal_trans	Domain	GO:0006351,(transcription, DNA-dependent)	GO:0003677,(DNA binding)GO:0008270,(zinc ion binding)	GO:0005634,(nucleus)
Cluster1400	A4RGG9_MAGO7	PF13561.4	adh_short_C2	Domain	GO:0008152,(metabolic process)	GO:0016491,(oxidoreductase activity)
Cluster1401	C4YET9_CANAW	PF00076.20	RRM_1	Domain		GO:0003676,(nucleic acid binding)
Cluster1402	A4UC81_MAGO7	PF07690.14	MFS_1	Family	GO:0055085,(transmembrane transport)		GO:0016021,(integral to membrane)
Cluster1403	Q2I0M6_CERNC	PF00891.16	Methyltransf_2	Family		GO:0008171,(O-methyltransferase activity)
Cluster1404	C5GDV2_AJEDR	PF03935.13	SKN1	Family
Cluster1405	A4RGG9_MAGO7	PF13561.4	adh_short_C2	Domain	GO:0008152,(metabolic process)	GO:0016491,(oxidoreductase activity)
Cluster1406	Q0WXM3_FUSOX	PF04082.16	Fungal_trans	Domain	GO:0006351,(transcription, DNA-dependent)	GO:0008270,(zinc ion binding)GO:0003677,(DNA binding)	GO:0005634,(nucleus)
Cluster1407	Q8J286_COLLN	PF00403.24	HMA	Domain	GO:0030001,(metal ion transport)	GO:0046872,(metal ion binding)GO:0000166,(nucleotide binding)
Cluster1408	Q9UVJ1_CANAL	PF09295.8	ChAPs	Family		GO:0005515,(protein binding)
Cluster1409	P87199_USTMD	PF00225.21	Kinesin	Domain	GO:0007018,(microtubule-based movement)	GO:0008017,(microtubule binding)GO:0005524,(ATP binding)GO:0003777,(microtubule motor activity)
Cluster1410	C0S733_PARBP	PF00118.22	Cpn60_TCP1	Family		GO:0005524,(ATP binding)
Cluster1411	Q0PND8_MAGGR	PF00004.27	AAA	Domain		GO:0005524,(ATP binding)
Cluster1412	Q59X89_CANAL	PF00071.20	Ras	Domain	GO:0007264,(small GTPase mediated signal transduction)	GO:0005525,(GTP binding)
Cluster1413	A4QVD7_MAGO7
Cluster1415	Q5K2R7_CLAPU	PF00069.23	Pkinase	Domain	GO:0006468,(protein phosphorylation)	GO:0005524,(ATP binding)GO:0004672,(protein kinase activity)
Cluster1416	Q9P880_BOTFU	PF00481.19	PP2C	Family	GO:0035556,(intracellular signal transduction)GO:0009190,(cyclic nucleotide biosynthetic process)GO:0006171,(cAMP biosynthetic process)	GO:0016849,(phosphorus-oxygen lyase activity)GO:0003824,(catalytic activity)GO:0005515,(protein binding)GO:0004016,(adenylate cyclase activity)GO:0000287,(magnesium ion binding)
Cluster1417	A0SXQ6_MAGGR	PF00071.20	Ras	Domain	GO:0007264,(small GTPase mediated signal transduction)	GO:0005525,(GTP binding)
Cluster1418	Q32WF7_PHAND	PF13561.4	adh_short_C2	Domain	GO:0008152,(metabolic process)	GO:0016491,(oxidoreductase activity)
Cluster1419	Q5AB74_CANAL	PF00118.22	Cpn60_TCP1	Family		GO:0005524,(ATP binding)
Cluster1420	Q59Z39_CANAL	PF00076.20	RRM_1	Domain	GO:0006418,(tRNA aminoacylation for protein translation)	GO:0000166,(nucleotide binding)GO:0004812,(aminoacyl-tRNA ligase activity)GO:0005524,(ATP binding)GO:0003676,(nucleic acid binding)
Cluster1421	Q5A4F3_CANAL	PF00172.16	Zn_clus	Domain	GO:0006355,(regulation of transcription, DNA-dependent)	GO:0000981,(sequence-specific DNA binding RNA polymerase II transcription factor activity)GO:0008270,(zinc ion binding)	GO:0005634,(nucleus)
Cluster1422	Q9C1I7_MYCGR	PF00005.25	ABC_tran	Domain		GO:0005524,(ATP binding)GO:0016887,(ATPase activity)	GO:0016020,(membrane)
Cluster1423	A4QRX6_MAGO7
Cluster1424	PLB1_CANAL	PF01735.16	PLA2_B	Family	GO:0009395,(phospholipid catabolic process)	GO:0004620,(phospholipase activity)
Cluster1425	Q32WF7_PHAND	PF13561.4	adh_short_C2	Domain	GO:0008152,(metabolic process)	GO:0016491,(oxidoreductase activity)
Cluster1426	Q59VU9_CANAL	PF02301.16	HORMA	Domain
Cluster1427	A6ZXD7_YEAS7	PF00400.30	WD40	Repeat		GO:0005515,(protein binding)
Cluster1428	A6ZUW0_YEAS7	PF04082.16	Fungal_trans	Domain	GO:0006351,(transcription, DNA-dependent)	GO:0003677,(DNA binding)GO:0008270,(zinc ion binding)	GO:0005634,(nucleus)
Cluster1429	Q5AMT2_CANAL	PF00332.16	Glyco_hydro_17	Domain	GO:0005975,(carbohydrate metabolic process)	GO:0004553,(hydrolase activity, hydrolyzing O-glycosyl compounds)
Cluster1430	DNLI4_CANAL	PF01068.19	DNA_ligase_A_M	Domain	GO:0006281,(DNA repair)GO:0006310,(DNA recombination)	GO:0005524,(ATP binding)GO:0003910,(DNA ligase (ATP) activity)GO:0003677,(DNA binding)
Cluster1431	Q59QC5_CANAL	PF01217.18	Clat_adaptor_s	Domain
Cluster1432	LAP1_TRIVH	PF04389.15	Peptidase_M28	Family
Cluster1433	CDC10_CANAL	PF00735.16	Septin	Domain		GO:0005525,(GTP binding)
Cluster1434	Q1HGK2_MAGGR	PF00069.23	Pkinase	Domain	GO:0006468,(protein phosphorylation)	GO:0005524,(ATP binding)GO:0004672,(protein kinase activity)
Cluster1435	A4RMS2_MAGO7	PF11635.6	Med16	Family
Cluster1436	Q9C1I3_CANAL	PF00505.17	HMG_box	Domain
Cluster1437	Q9C1C6_COCCA	PF00850.17	Hist_deacetyl	Domain
Cluster1438	Q5A8Y9_CANAL	PF02891.18	zf-MIZ	Domain		GO:0008270,(zinc ion binding)
Cluster1439	1433_CANAL	PF00244.18	2014-03-03	Domain
Cluster1440	PABP_COCIM	PF00076.20	RRM_1	Domain		GO:0003676,(nucleic acid binding)
Cluster1441	CUTI_MONFR	PF01083.20	Cutinase	Domain	GO:0008152,(metabolic process)	GO:0016787,(hydrolase activity)
Cluster1442	Q5AM49_CANAL	PF00385.22	Chromo	Domain		GO:0005524,(ATP binding)
Cluster1443	A3LVN8_PICST	PF00096.24	zf-C2H2	Domain		GO:0046872,(metal ion binding)
Cluster1444	Q9C410_CANAL
Cluster1445	Q8J286_COLLN	PF00403.24	HMA	Domain	GO:0030001,(metal ion transport)	GO:0000166,(nucleotide binding)GO:0046872,(metal ion binding)
Cluster1446	Q8J129_ASPFM	PF00069.23	Pkinase	Domain	GO:0006468,(protein phosphorylation)	GO:0005524,(ATP binding)GO:0004672,(protein kinase activity)
Cluster1447	SET1_CANAL	PF00856.26	SET	Family		GO:0005515,(protein binding)
Cluster1448	Q0QWD8_LEPMC	PF02803.16	Thiolase_C	Domain	GO:0008152,(metabolic process)	GO:0016747,(transferase activity, transferring acyl groups other than amino-acyl groups)
Cluster1449	Q1HGK2_MAGGR	PF00069.23	Pkinase	Domain	GO:0006468,(protein phosphorylation)	GO:0005524,(ATP binding)GO:0004672,(protein kinase activity)
Cluster1450	P87199_USTMD	PF00225.21	Kinesin	Domain	GO:0007018,(microtubule-based movement)	GO:0003777,(microtubule motor activity)GO:0005524,(ATP binding)GO:0008017,(microtubule binding)
Cluster1451	A6ZXD7_YEAS7	PF00400.30	WD40	Repeat		GO:0005515,(protein binding)
Cluster1452	Q3Y5V5_MAGGR	PF00005.25	ABC_tran	Domain	GO:0055085,(transmembrane transport)GO:0006810,(transport)	GO:0042626,(ATPase activity, coupled to transmembrane movement of substances)GO:0005524,(ATP binding)GO:0016887,(ATPase activity)	GO:0016021,(integral to membrane)
Cluster1453	Q4PDC7_USTMA	PF00450.20	Peptidase_S10	Domain	GO:0006508,(proteolysis)	GO:0004185,(serine-type carboxypeptidase activity)
Cluster1454	SPCA_TRIEQ	PF00450.20	Peptidase_S10	Domain	GO:0006508,(proteolysis)	GO:0004185,(serine-type carboxypeptidase activity)
Cluster1455	A3QX02_ASPFM	PF09237.9	GAGA	Domain
Cluster1456	A4UC81_MAGO7	PF07690.14	MFS_1	Family	GO:0055085,(transmembrane transport)		GO:0016021,(integral to membrane)
Cluster1457	Q3Y5V5_MAGGR	PF00005.25	ABC_tran	Domain	GO:0055085,(transmembrane transport)GO:0006810,(transport)	GO:0005524,(ATP binding)GO:0042626,(ATPase activity, coupled to transmembrane movement of substances)GO:0016887,(ATPase activity)	GO:0016021,(integral to membrane)
Cluster1458	Q59WF4_CANAL	PF11051.6	Mannosyl_trans3	Family	GO:0006486,(protein glycosylation)	GO:0016757,(transferase activity, transferring glycosyl groups)
Cluster1459	Q9UUS8_COLGL	PF01757.20	Acyl_transf_3	Family		GO:0016747,(transferase activity, transferring acyl groups other than amino-acyl groups)
Cluster1460	A3LXZ6_PICST	PF00069.23	Pkinase	Domain	GO:0006468,(protein phosphorylation)	GO:0004672,(protein kinase activity)GO:0005524,(ATP binding)
Cluster1461	Q59Z94_CANAL	PF00498.24	FHA	Family	GO:0006468,(protein phosphorylation)	GO:0005515,(protein binding)GO:0004672,(protein kinase activity)GO:0005524,(ATP binding)
Cluster1462	Q5AB06_CANAL	PF00454.25	PI3_PI4_kinase	Family		GO:0016773,(phosphotransferase activity, alcohol group as acceptor)
Cluster1463	A4QVB5_MAGO7	PF04146.13	YTH	Domain
Cluster1464	P87198_USTMD	PF00225.21	Kinesin	Domain	GO:0007018,(microtubule-based movement)	GO:0008017,(microtubule binding)GO:0005524,(ATP binding)GO:0003777,(microtubule motor activity)
Cluster1465	Q697D5_USTMD	DUF2962					GO:0005759,(mitochondrial matrix)
Cluster1466	Q5A7S7_CANAL	PF00250.16	Forkhead	Domain	GO:0006355,(regulation of transcription, DNA-dependent)	GO:0043565,(sequence-specific DNA binding)GO:0003700,(sequence-specific DNA binding transcription factor activity)
Cluster1467	A6ZXD7_YEAS7	PF00400.30	WD40	Repeat		GO:0005515,(protein binding)
Cluster1468	Q5A8Y9_CANAL	PF02037.25	SAP	Family		GO:0008270,(zinc ion binding)
Cluster1469	Q5AB91_CANAL	PF03198.12	Glyco_hydro_72	Domain
Cluster1470	Q9P872_CANAL	PF00690.24	Cation_ATPase_N	Domain		GO:0000166,(nucleotide binding)GO:0046872,(metal ion binding)
Cluster1471	Q59YF3_CANAL	PF03372.21	Exo_endo_phos	Domain
Cluster1472	Q9Y784_MAGGR
Cluster1473	TUP1_CANAL	PF00400.30	WD40	Repeat	GO:0006355,(regulation of transcription, DNA-dependent)	GO:0005515,(protein binding)	GO:0005634,(nucleus)
Cluster1474	A4RKI4_MAGO7	PF00400.30	WD40	Repeat		GO:0005515,(protein binding)
Cluster1475	Q00LS5_PHAND	PF00069.23	Pkinase	Domain	GO:0006468,(protein phosphorylation)	GO:0005524,(ATP binding)GO:0004672,(protein kinase activity)
Cluster1476	Q9P8L8_BOTFU	PF07690.14	MFS_1	Family	GO:0055085,(transmembrane transport)		GO:0016021,(integral to membrane)
Cluster1477	Q5ADP3_CANAL	PF14559.4	TPR_19	Domain		GO:0005515,(protein binding)
Cluster1478	A4RDS9_MAGO7	PF00069.23	Pkinase	Domain	GO:0006468,(protein phosphorylation)	GO:0005524,(ATP binding)GO:0004672,(protein kinase activity)
Cluster1479	DNLI4_CANAL	PF01068.19	DNA_ligase_A_M	Domain	GO:0006310,(DNA recombination)GO:0006281,(DNA repair)	GO:0003677,(DNA binding)GO:0003910,(DNA ligase (ATP) activity)GO:0005524,(ATP binding)
Cluster1480	A4QPV0_MAGO7	PF00445.16	Ribonuclease_T2	Domain		GO:0033897,(ribonuclease T2 activity)GO:0003723,(RNA binding)
Cluster1481	Q5ADS0_CANAL	PF01599.17	Ribosomal_S27	Domain	GO:0006412,(translation)	GO:0005515,(protein binding)GO:0003735,(structural constituent of ribosome)	GO:0005840,(ribosome)
Cluster1482	A4ULJ2_MYCGR	PF00067.20	p450	Domain	GO:0055114,(oxidation-reduction process)	GO:0016705,(oxidoreductase activity, acting on paired donors, with incorporation or reduction of molecular oxygen)GO:0005506,(iron ion binding)GO:0020037,(heme binding)
Cluster1483	A6R9V5_AJECN	PF03194.13	LUC7	Family	GO:0006376,(mRNA splice site selection)	GO:0003729,(mRNA binding)	GO:0005685,(U1 snRNP)
Cluster1484	O59918_USTMD	PF00069.23	Pkinase	Domain	GO:0000160,(two-component signal transduction system (phosphorelay))GO:0006468,(protein phosphorylation)	GO:0005524,(ATP binding)GO:0004672,(protein kinase activity)
Cluster1485	Q9HFU3_MAGGR	PF00160.19	Pro_isomerase	Domain	GO:0000413,(protein peptidyl-prolyl isomerization)GO:0006457,(protein folding)	GO:0003755,(peptidyl-prolyl cis-trans isomerase activity)
Cluster1486	PACC_EMENI
Cluster1487	Q8J230_USTMD	PF00069.23	Pkinase	Domain	GO:0006468,(protein phosphorylation)	GO:0004672,(protein kinase activity)GO:0005524,(ATP binding)
Cluster1488	Q9C1Q9_CRYNE	PF02076.13	STE3	Family	GO:0007186,(G-protein coupled receptor signaling pathway)	GO:0004932,(mating-type factor pheromone receptor activity)	GO:0016021,(integral to membrane)
Cluster1489	A4QVA7_MAGO7	PF06011.10	TRP	Family
Cluster1490	Q59VF3_CANAL	PF01425.19	Amidase	Family
Cluster1491	A4R566_MAGO7	PF06824.9	DUF1237	Domain
Cluster1492	RAD18_CANAL	PF13923.4	zf-C3HC4_2	Domain		GO:0046872,(metal ion binding)
Cluster1493	SNF7_CANAL	PF03357.19	Snf7	Family	GO:0007034,(vacuolar transport)
Cluster1494	Q59YF3_CANAL	PF02383.16	Syja_N	Family		GO:0042578,(phosphoric ester hydrolase activity)
Cluster1495	CARP_ASPFU	PF00026.21	Asp	Family	GO:0006508,(proteolysis)	GO:0004190,(aspartic-type endopeptidase activity)
Cluster1496	Q9P4U9_ALTAL	PF00378.18	ECH_1	Domain	GO:0008152,(metabolic process)	GO:0003824,(catalytic activity)
Cluster1497	Q9P304_CLAFU	PF05199.11	GMC_oxred_C	Domain	GO:0055114,(oxidation-reduction process)	GO:0016614,(oxidoreductase activity, acting on CH-OH group of donors)GO:0050660,(flavin adenine dinucleotide binding)
Cluster1498	SET1_CANAL	PF00856.26	SET	Family	GO:0006355,(regulation of transcription, DNA-dependent)GO:0034968,(histone lysine methylation)	GO:0005515,(protein binding)GO:0018024,(histone-lysine N-methyltransferase activity)	GO:0005694,(chromosome)
Cluster1499	Q5AFE4_CANAL	PF03114.16	BAR	Domain		GO:0005515,(protein binding)	GO:0005737,(cytoplasm)
Cluster1500	Q75WR5_9PLEO	PF00106.23	adh_short	Domain	GO:0008152,(metabolic process)	GO:0016491,(oxidoreductase activity)
Cluster1501	Q0PND8_MAGGR	PF00004.27	AAA	Domain		GO:0005524,(ATP binding)
Cluster1502	Q96VL3_COLLN	PF00071.20	Ras	Domain	GO:0007264,(small GTPase mediated signal transduction)	GO:0005525,(GTP binding)
Cluster1503	Q9Y880_COCCA	PF00069.23	Pkinase	Domain	GO:0006468,(protein phosphorylation)	GO:0005524,(ATP binding)GO:0004672,(protein kinase activity)
Cluster1504	Q2TJF8_GIBMO	PF00400.30	WD40	Repeat		GO:0005515,(protein binding)
Cluster1505	Q6IWN3_USTMD	PF00069.23	Pkinase	Domain	GO:0006468,(protein phosphorylation)	GO:0004672,(protein kinase activity)GO:0005524,(ATP binding)
Cluster1506	Q2V086_GLOLA	PF00773.17	RNB	Domain
Cluster1507	A0ST43_CERNC	PF01565.21	FAD_binding_4	Domain	GO:0055114,(oxidation-reduction process)	GO:0016491,(oxidoreductase activity)GO:0050660,(flavin adenine dinucleotide binding)
Cluster1508	Q6A2T2_BOTFU
Cluster1509	Q5K995_CRYNJ	PF02149.17	KA1	Domain	GO:0006468,(protein phosphorylation)	GO:0005524,(ATP binding)GO:0004672,(protein kinase activity)
Cluster1510	SET1_CANAL	PF00856.26	SET	Family		GO:0005515,(protein binding)
Cluster1511	Q75WR5_9PLEO	PF00106.23	adh_short	Domain	GO:0008152,(metabolic process)	GO:0016491,(oxidoreductase activity)
Cluster1512	Q8J0I5_CLAPU	PF00170.19	bZIP_1	Family	GO:0006355,(regulation of transcription, DNA-dependent)	GO:0003700,(sequence-specific DNA binding transcription factor activity)GO:0043565,(sequence-specific DNA binding)
Cluster1513	PABP_COCIM	PF00076.20	RRM_1	Domain		GO:0003676,(nucleic acid binding)
Cluster1514	DHH1_CRYNV	PF00270.27	DEAD	Domain		GO:0016818,(hydrolase activity, acting on acid anhydrides, in phosphorus-containing anhydrides)GO:0003723,(RNA binding)GO:0005524,(ATP binding)GO:0003676,(nucleic acid binding)	GO:0005634,(nucleus)
Cluster1515	Q59M50_CANAL
Cluster1516	F2QYD1_PICP7	PF00270.27	DEAD	Domain		GO:0005524,(ATP binding)GO:0003676,(nucleic acid binding)
Cluster1517	Q5AM49_CANAL	PF01426.16	BAH	Domain		GO:0003682,(chromatin binding)GO:0005515,(protein binding)
Cluster1518	Q5AGE7_CANAL	PF09139.9	Mmp37	Family
Cluster1519	Q9Y7E5_CANAL	PF02269.14	TFIID-18kDa	Domain	GO:0006366,(transcription from RNA polymerase II promoter)
Cluster1520	Q59QC5_CANAL	PF01217.18	Clat_adaptor_s	Domain
Cluster1521	D2JLS9_9HYPO	PF00125.22	Histone	Domain		GO:0003677,(DNA binding)
Cluster1522	Q9UVJ0_CANAL	PF04387.12	PTPLA	Family
Cluster1523	TUP1_CANAL	PF00400.30	WD40	Repeat		GO:0005515,(protein binding)
Cluster1524	F2QQX0_PICP7	PF00611.21	FCH	Family	GO:0007165,(signal transduction)
Cluster1525	Q2PEN8_9HYPO	PF08022.10	FAD_binding_8	Domain	GO:0055114,(oxidation-reduction process)	GO:0016491,(oxidoreductase activity)
Cluster1526	SEC31_COCIM	PF00400.30	WD40	Repeat
Cluster1527	Q9HFZ2_CANAL	PF00188.24	CAP	Domain
Cluster1528	Q59YF3_CANAL	PF03372.21	Exo_endo_phos	Domain
Cluster1529	Q6IWN3_USTMD	PF00069.23	Pkinase	Domain	GO:0006468,(protein phosphorylation)	GO:0004672,(protein kinase activity)GO:0005524,(ATP binding)
Cluster1530	A4ULI9_MYCGR	PF00067.20	p450	Domain	GO:0055114,(oxidation-reduction process)	GO:0005506,(iron ion binding)GO:0020037,(heme binding)GO:0016705,(oxidoreductase activity, acting on paired donors, with incorporation or reduction of molecular oxygen)
Cluster1531	Q9UW03_BOTFU	PF00005.25	ABC_tran	Domain		GO:0016887,(ATPase activity)GO:0005524,(ATP binding)	GO:0016020,(membrane)
Cluster1532	Q32WF7_PHAND	PF13561.4	adh_short_C2	Domain	GO:0008152,(metabolic process)	GO:0016491,(oxidoreductase activity)
Cluster1533	Q9UVN5_ALTAL	PF00501.26	AMP-binding	Family	GO:0008152,(metabolic process)	GO:0003824,(catalytic activity)
Cluster1534	Q873R1_AJECA	PF00650.18	CRAL_TRIO	Domain
Cluster1535	GBB_CRYPA	PF00400.30	WD40	Repeat		GO:0005515,(protein binding)
Cluster1536	A4UC81_MAGO7	PF07690.14	MFS_1	Family	GO:0055085,(transmembrane transport)		GO:0016021,(integral to membrane)
Cluster1537	Q5AM49_CANAL	PF00176.21	SNF2_N	Family		GO:0005524,(ATP binding)
Cluster1538	HOG1_CANAL	PF00069.23	Pkinase	Domain	GO:0006468,(protein phosphorylation)	GO:0005524,(ATP binding)GO:0004672,(protein kinase activity)
Cluster1539	A6RGD8_AJECN	PF01399.25	PCI	Domain	GO:0006413,(translational initiation)	GO:0003743,(translation initiation factor activity)GO:0031369,(translation initiation factor binding)GO:0005515,(protein binding)	GO:0005852,(eukaryotic translation initiation factor 3 complex)
Cluster1540	A4RB72_MAGO7	PF08996.8	zf-DNA_Pol	Domain	GO:0006260,(DNA replication)	GO:0001882,(nucleoside binding)GO:0003887,(DNA-directed DNA polymerase activity)GO:0003677,(DNA binding)GO:0008408,(3'-5' exonuclease activity)GO:0000166,(nucleotide binding)
Cluster1541	O93802_ALTAL	PF00106.23	adh_short	Domain	GO:0006351,(transcription, DNA-dependent)GO:0008152,(metabolic process)GO:0006355,(regulation of transcription, DNA-dependent)	GO:0008270,(zinc ion binding)GO:0003677,(DNA binding)GO:0016491,(oxidoreductase activity)GO:0000981,(sequence-specific DNA binding RNA polymerase II transcription factor activity)	GO:0005634,(nucleus)
Cluster1542	Q2V086_GLOLA	PF00773.17	RNB	Domain
Cluster1543	A4UC81_MAGO7	PF07690.14	MFS_1	Family	GO:0055085,(transmembrane transport)		GO:0016021,(integral to membrane)
Cluster1544	A4QVF8_MAGO7	PF08240.10	ADH_N	Domain	GO:0055114,(oxidation-reduction process)
Cluster1545	O93801_ALTAL	PF12697.5	Abhydrolase_6	Domain
Cluster1546	Q71S08_ASPFM
Cluster1547	F2QYD1_PICP7	PF00270.27	DEAD	Domain		GO:0003676,(nucleic acid binding)GO:0005524,(ATP binding)
Cluster1548	CXT1_CRYNJ
Cluster1549	A6R119_AJECN	PF00475.16	IGPD	Family	GO:0030001,(metal ion transport)GO:0055085,(transmembrane transport)GO:0000105,(histidine biosynthetic process)	GO:0004424,(imidazoleglycerol-phosphate dehydratase activity)GO:0046873,(metal ion transmembrane transporter activity)	GO:0016020,(membrane)
Cluster1550	A6R120_AJECN	PF03452.12	Anp1	Family
Cluster1551	Q59RQ6_CANAL	PF07992.12	Pyr_redox_2	Domain	GO:0055114,(oxidation-reduction process)GO:0045454,(cell redox homeostasis)	GO:0016491,(oxidoreductase activity)
Cluster1552	Q59RW5_CANAL	PF00349.19	Hexokinase_1	Domain	GO:0005975,(carbohydrate metabolic process)	GO:0016773,(phosphotransferase activity, alcohol group as acceptor)GO:0005524,(ATP binding)
Cluster1554	Q5RLJ7_CRYNV	PF00394.20	Cu-oxidase	Domain	GO:0055114,(oxidation-reduction process)	GO:0016491,(oxidoreductase activity)GO:0005507,(copper ion binding)
Cluster1555	Q92217_COCHE	PF05328.10	CybS	Family	GO:0055114,(oxidation-reduction process)
Cluster1556	P87199_USTMD	PF00225.21	Kinesin	Domain	GO:0007018,(microtubule-based movement)	GO:0003777,(microtubule motor activity)GO:0005524,(ATP binding)GO:0008017,(microtubule binding)
Cluster1557	C0S733_PARBP	PF00118.22	Cpn60_TCP1	Family		GO:0005524,(ATP binding)
Cluster1558	Q5AG40_CANAL	PF00004.27	AAA	Domain		GO:0005524,(ATP binding)
Cluster1559	DPP4_ASPFU	PF00326.19	Peptidase_S9	Domain	GO:0006508,(proteolysis)	GO:0008236,(serine-type peptidase activity)
Cluster1560	P78585_BOTFU	PF00388.17	PI-PLC-X	Family	GO:0035556,(intracellular signal transduction)GO:0007165,(signal transduction)GO:0006629,(lipid metabolic process)	GO:0004435,(phosphatidylinositol phospholipase C activity)
Cluster1561	Q0PND8_MAGGR	PF00004.27	AAA	Domain		GO:0005524,(ATP binding)
Cluster1562	Q9C2Y4_MAGGR	PF13246.4	Cation_ATPase	Family		GO:0000166,(nucleotide binding)GO:0046872,(metal ion binding)
Cluster1563	IRS4_CANAL
Cluster1564	DNLI4_CANAL	PF16589.3	BRCT_2	Family	GO:0006281,(DNA repair)GO:0006310,(DNA recombination)	GO:0003677,(DNA binding)GO:0005524,(ATP binding)GO:0003910,(DNA ligase (ATP) activity)
Cluster1565	Q5ALS7_CANAL	PF04082.16	Fungal_trans	Domain	GO:0006351,(transcription, DNA-dependent)	GO:0008270,(zinc ion binding)GO:0003677,(DNA binding)	GO:0005634,(nucleus)
Cluster1566	Q59KY8_CANAL	PF00149.26	Metallophos	Domain		GO:0016787,(hydrolase activity)
Cluster1567	Q9C1C6_COCCA	PF09757.7	Arb2	Family
Cluster1568	TUP1_CANAL	PF00400.30	WD40	Repeat		GO:0005515,(protein binding)
Cluster1569	Q4WXC5_ASPFU	PF01896.17	DNA_primase_S	Family	GO:0006269,(DNA replication, synthesis of RNA primer)	GO:0003896,(DNA primase activity)
Cluster1570	Q9P8L8_BOTFU	PF07690.14	MFS_1	Family	GO:0055085,(transmembrane transport)		GO:0016021,(integral to membrane)
Cluster1571	Q59M50_CANAL
Cluster1572	Q9P872_CANAL	PF00690.24	Cation_ATPase_N	Domain		GO:0046872,(metal ion binding)GO:0000166,(nucleotide binding)
Cluster1573	Q9C0M1_CANAL	PF00349.19	Hexokinase_1	Domain	GO:0005975,(carbohydrate metabolic process)	GO:0005524,(ATP binding)GO:0016773,(phosphotransferase activity, alcohol group as acceptor)
Cluster1574	Q6A2T2_BOTFU
Cluster1575	TUP1_CANAL	PF00400.30	WD40	Repeat		GO:0005515,(protein binding)
Cluster1576	WHS11_CANAL	PF04119.10	HSP9_HSP12	Family	GO:0006950,(response to stress)
Cluster1577	Q6TFC7_ASPFM	PF13489.4	Methyltransf_23	Domain
Cluster1578	Q5AI14_CANAL	PF00982.19	Glyco_transf_20	Family	GO:0005992,(trehalose biosynthetic process)	GO:0003824,(catalytic activity)
Cluster1579	TUP1_CANAL	PF04158.12	Sof1	Family		GO:0005515,(protein binding)
Cluster1580	A0ST43_CERNC	PF01565.21	FAD_binding_4	Domain	GO:0055114,(oxidation-reduction process)	GO:0016491,(oxidoreductase activity)GO:0050660,(flavin adenine dinucleotide binding)
Cluster1581	A9Z1V6_PHAND	PF00069.23	Pkinase	Domain	GO:0006468,(protein phosphorylation)GO:0006397,(mRNA processing)	GO:0005524,(ATP binding)GO:0004672,(protein kinase activity)GO:0004540,(ribonuclease activity)
Cluster1582	Q9HG15_COLLN	PF04082.16	Fungal_trans	Domain	GO:0006351,(transcription, DNA-dependent)GO:0006355,(regulation of transcription, DNA-dependent)	GO:0000981,(sequence-specific DNA binding RNA polymerase II transcription factor activity)GO:0003677,(DNA binding)GO:0008270,(zinc ion binding)	GO:0005634,(nucleus)
Cluster1583	Q59RG1_CANAL	PF07690.14	MFS_1	Family	GO:0055085,(transmembrane transport)		GO:0016021,(integral to membrane)
Cluster1584	Q6A2T2_BOTFU
Cluster1585	Q59NY2_CANAL	PF00728.20	Glyco_hydro_20	Domain	GO:0005975,(carbohydrate metabolic process)	GO:0004553,(hydrolase activity, hydrolyzing O-glycosyl compounds)
Cluster1586	Q6A2T2_BOTFU
Cluster1587	Q5XTQ5_BOTFU	PF00083.22	Sugar_tr	Family	GO:0055085,(transmembrane transport)	GO:0022857,(transmembrane transporter activity)	GO:0016021,(integral to membrane)
Cluster1588	C1GGI3_PARBD	PF00995.21	Sec1	Family	GO:0016192,(vesicle-mediated transport)GO:0006904,(vesicle docking involved in exocytosis)
Cluster1589	Q32WF7_PHAND	PF00106.23	adh_short	Domain	GO:0008152,(metabolic process)	GO:0016491,(oxidoreductase activity)
Cluster1590	Q7ZA48_9HYPO	PF00150.16	Cellulase	Domain	GO:0005975,(carbohydrate metabolic process)	GO:0004553,(hydrolase activity, hydrolyzing O-glycosyl compounds)
Cluster1591	Q75T36_GLOLA	PF00069.23	Pkinase	Domain	GO:0006468,(protein phosphorylation)	GO:0004672,(protein kinase activity)GO:0005524,(ATP binding)
Cluster1592	Q5AM49_CANAL	PF00176.21	SNF2_N	Family		GO:0005524,(ATP binding)
Cluster1593	B0BES1_BOTFU	PF08022.10	FAD_binding_8	Domain	GO:0055114,(oxidation-reduction process)	GO:0016491,(oxidoreductase activity)
Cluster1594	C5GQ05_AJEDR	PF00071.20	Ras	Domain	GO:0007264,(small GTPase mediated signal transduction)	GO:0005525,(GTP binding)
Cluster1595	Q5AM49_CANAL	PF00176.21	SNF2_N	Family		GO:0005524,(ATP binding)
Cluster1596	Q9HFZ2_CANAL	PF00188.24	CAP	Domain
Cluster1597	Q6XSF5_COCHE	PF08154.10	NLE	Domain		GO:0005515,(protein binding)
Cluster1598	Q5ANM6_CANAL	PF14523.4	Syntaxin_2	Domain		GO:0005515,(protein binding)
Cluster1599	A4QVF8_MAGO7	PF08240.10	ADH_N	Domain	GO:0055114,(oxidation-reduction process)
Cluster1600	Q5AP97_CANAL	PF00069.23	Pkinase	Domain	GO:0006468,(protein phosphorylation)	GO:0004672,(protein kinase activity)GO:0005524,(ATP binding)
Cluster1601	Q9UVN5_ALTAL	PF13193.4	AMP-binding_C	Domain	GO:0008152,(metabolic process)	GO:0003824,(catalytic activity)
Cluster1602	Q9UW16_MAGGR	PF01287.18	eIF-5a	Domain	GO:0045905,(positive regulation of translational termination)GO:0045901,(positive regulation of translational elongation)GO:0006452,(translational frameshifting)	GO:0003746,(translation elongation factor activity)GO:0043022,(ribosome binding)GO:0003723,(RNA binding)
Cluster1603	Q5ADS0_CANAL	PF00240.21	ubiquitin	Domain	GO:0006412,(translation)	GO:0005515,(protein binding)GO:0003735,(structural constituent of ribosome)	GO:0005840,(ribosome)
Cluster1604	A4QRN5_MAGO7	PF08238.10	Sel1	Repeat
Cluster1605	Q59ZB7_CANAL	PF00071.20	Ras	Domain	GO:0007264,(small GTPase mediated signal transduction)	GO:0005525,(GTP binding)
Cluster1606	C6K2F1_MYCGR	PF00788.21	RA	Domain	GO:0007165,(signal transduction)	GO:0005515,(protein binding)
Cluster1607	C5GC66_AJEDR	PF03124.12	EXS	Family			GO:0016021,(integral to membrane)
Cluster1608	A4ULI9_MYCGR	PF00067.20	p450	Domain	GO:0055114,(oxidation-reduction process)	GO:0016705,(oxidoreductase activity, acting on paired donors, with incorporation or reduction of molecular oxygen)GO:0020037,(heme binding)GO:0005506,(iron ion binding)
Cluster1609	Q9P8W9_CRYNE	PF00400.30	WD40	Repeat	GO:0006457,(protein folding)GO:0000413,(protein peptidyl-prolyl isomerization)	GO:0005515,(protein binding)GO:0003755,(peptidyl-prolyl cis-trans isomerase activity)
Cluster1610	C0S733_PARBP	PF00118.22	Cpn60_TCP1	Family		GO:0005524,(ATP binding)
Cluster1611	C5GDC1_AJEDR	PF04042.14	DNA_pol_E_B	Family	GO:0006260,(DNA replication)	GO:0003887,(DNA-directed DNA polymerase activity)GO:0003677,(DNA binding)
Cluster1612	Q875L6_USTMD	PF00617.17	RasGEF	Family	GO:0007264,(small GTPase mediated signal transduction)	GO:0005085,(guanyl-nucleotide exchange factor activity)
Cluster1613	Q9UVN5_ALTAL	PF00550.23	PP-binding	Domain	GO:0008152,(metabolic process)	GO:0003824,(catalytic activity)
Cluster1614	Q9P3Z8_CYBJA	PF04082.16	Fungal_trans	Domain	GO:0006351,(transcription, DNA-dependent)	GO:0008270,(zinc ion binding)GO:0003677,(DNA binding)	GO:0005634,(nucleus)
Cluster1615	C1G0P8_PARBD	PF00076.20	RRM_1	Domain		GO:0003676,(nucleic acid binding)
Cluster1616	Q3Y5V5_MAGGR	PF00005.25	ABC_tran	Domain	GO:0055085,(transmembrane transport)GO:0006810,(transport)	GO:0005524,(ATP binding)GO:0042626,(ATPase activity, coupled to transmembrane movement of substances)GO:0016887,(ATPase activity)	GO:0016021,(integral to membrane)
Cluster1617	C1GL98_PARBD	PF00076.20	RRM_1	Domain		GO:0003676,(nucleic acid binding)
Cluster1618	C1GL98_PARBD	PF00076.20	RRM_1	Domain		GO:0003676,(nucleic acid binding)
Cluster1619	A4QTS1_MAGO7	PF00806.17	PUF	Repeat		GO:0003723,(RNA binding)
Cluster1620	A4R0W3_MAGO7
Cluster1621	Q5ANE1_CANAL	PF00083.22	Sugar_tr	Family	GO:0055085,(transmembrane transport)	GO:0022857,(transmembrane transporter activity)	GO:0016021,(integral to membrane)
Cluster1622	Q0PND8_MAGGR	PF00004.27	AAA	Domain		GO:0005524,(ATP binding)
Cluster1623	CDC10_CANAL	PF00735.16	Septin	Domain		GO:0005525,(GTP binding)
Cluster1624	TUP1_CANAL	PF00400.30	WD40	Repeat	GO:0006412,(translation)	GO:0005515,(protein binding)GO:0003735,(structural constituent of ribosome)	GO:0015934,(large ribosomal subunit)
Cluster1625	Q1L2E2_PHAND	PF00155.19	Aminotran_1_2	Domain	GO:0009058,(biosynthetic process)	GO:0030170,(pyridoxal phosphate binding)
Cluster1626	A4QVD7_MAGO7
Cluster1627	Q5A506_CANAL	PF00616.17	RasGAP	Family	GO:0043087,(regulation of GTPase activity)
Cluster1628	C5GU56_AJEDR	PF13472.4	Lipase_GDSL_2	Domain	GO:0033014,(tetrapyrrole biosynthetic process)	GO:0016788,(hydrolase activity, acting on ester bonds)GO:0004418,(hydroxymethylbilane synthase activity)
Cluster1629	Q50I20_ASPFM	PF00285.19	Citrate_synt	Domain		GO:0046912,(transferase activity, transferring acyl groups, acyl groups converted into alkyl on transfer)
Cluster1630	Q5A506_CANAL	PF00616.17	RasGAP	Family	GO:0043087,(regulation of GTPase activity)GO:0007264,(small GTPase mediated signal transduction)	GO:0005096,(GTPase activator activity)
Cluster1631	O93802_ALTAL	PF00106.23	adh_short	Domain	GO:0008152,(metabolic process)	GO:0016491,(oxidoreductase activity)
Cluster1632	Q5A415_CANAL	PF00022.17	Actin	Family
Cluster1633	CXT1_CRYNJ	PF05686.10	Glyco_transf_90	Family
Cluster1634	Q59LS4_CANAL	PF01222.15	ERG4_ERG24	Family			GO:0016020,(membrane)
Cluster1635	Q5AM49_CANAL	PF00176.21	SNF2_N	Family		GO:0005524,(ATP binding)
Cluster1636	A3LNY8_PICST	PF01793.14	Glyco_transf_15	Family	GO:0006486,(protein glycosylation)	GO:0000030,(mannosyltransferase activity)	GO:0016020,(membrane)
Cluster1637	Q6IWN3_USTMD	PF00169.27	PH	Domain
Cluster1638	Q59KY8_CANAL	PF00149.26	Metallophos	Domain		GO:0016787,(hydrolase activity)
Cluster1639	Q59NL7_CANAL	PF00568.21	WH1	Domain
Cluster1640	Q5A7S7_CANAL	PF00250.16	Forkhead	Domain	GO:0006355,(regulation of transcription, DNA-dependent)	GO:0043565,(sequence-specific DNA binding)GO:0003700,(sequence-specific DNA binding transcription factor activity)
Cluster1641	Q8TFN4_COLGR	PF01843.17	DIL	Family		GO:0005524,(ATP binding)GO:0005515,(protein binding)GO:0003774,(motor activity)	GO:0016459,(myosin complex)
Cluster1642	Q9P872_CANAL	PF00122.18	E1-E2_ATPase	Family	GO:0006812,(cation transport)	GO:0046872,(metal ion binding)GO:0000166,(nucleotide binding)GO:0016887,(ATPase activity)	GO:0016021,(integral to membrane)
Cluster1643	BUR1_CANAL	PF00069.23	Pkinase	Domain	GO:0006468,(protein phosphorylation)	GO:0004672,(protein kinase activity)GO:0005524,(ATP binding)
Cluster1644	Q9Y880_COCCA	PF00069.23	Pkinase	Domain	GO:0006468,(protein phosphorylation)	GO:0004672,(protein kinase activity)GO:0005524,(ATP binding)
Cluster1645	Q59QC5_CANAL	PF01217.18	Clat_adaptor_s	Domain
Cluster1646	Q9P4U9_ALTAL	PF03060.13	NMO	Domain	GO:0008152,(metabolic process)GO:0055114,(oxidation-reduction process)	GO:0018580,(nitronate monooxygenase activity)GO:0003824,(catalytic activity)
Cluster1647	Q59LF3_CANAL	PF03114.16	BAR	Domain		GO:0005515,(protein binding)	GO:0005737,(cytoplasm)
Cluster1648	Q59VF3_CANAL	PF02785.17	Biotin_carb_C	Domain	GO:0006633,(fatty acid biosynthetic process)	GO:0003989,(acetyl-CoA carboxylase activity)GO:0005524,(ATP binding)
Cluster1649	Q9HG15_COLLN	PF04082.16	Fungal_trans	Domain	GO:0006355,(regulation of transcription, DNA-dependent)GO:0006351,(transcription, DNA-dependent)	GO:0003677,(DNA binding)GO:0008270,(zinc ion binding)GO:0000981,(sequence-specific DNA binding RNA polymerase II transcription factor activity)	GO:0005634,(nucleus)
Cluster1650	TUP1_CANAL	PF00400.30	WD40	Repeat		GO:0005515,(protein binding)
Cluster1651	Q32WF7_PHAND	PF13561.4	adh_short_C2	Domain	GO:0008152,(metabolic process)	GO:0016491,(oxidoreductase activity)
Cluster1652	C1GMG4_PARBD	PF00270.27	DEAD	Domain		GO:0005524,(ATP binding)GO:0003676,(nucleic acid binding)
Cluster1653	Q9P8L8_BOTFU	PF07690.14	MFS_1	Family	GO:0055085,(transmembrane transport)		GO:0016021,(integral to membrane)
Cluster1654	Q9C2Y4_MAGGR	PF00702.24	Hydrolase	Domain
Cluster1655	A4UC81_MAGO7	PF07690.14	MFS_1	Family	GO:0055085,(transmembrane transport)		GO:0016021,(integral to membrane)
Cluster1656	Q5AI14_CANAL	PF00982.19	Glyco_transf_20	Family	GO:0005992,(trehalose biosynthetic process)	GO:0003824,(catalytic activity)
Cluster1657	HSP90_CANAL	PF02518.24	HATPase_c	Domain	GO:0006950,(response to stress)GO:0006457,(protein folding)	GO:0005524,(ATP binding)GO:0051082,(unfolded protein binding)
Cluster1658	HOG1_BOTFB	PF00069.23	Pkinase	Domain	GO:0006468,(protein phosphorylation)	GO:0005524,(ATP binding)GO:0004672,(protein kinase activity)
Cluster1659	Q59VG6_CANAL	PF04116.11	FA_hydroxylase	Family	GO:0055114,(oxidation-reduction process)GO:0006633,(fatty acid biosynthetic process)	GO:0016491,(oxidoreductase activity)GO:0005506,(iron ion binding)
Cluster1660	TUP1_CANAL	PF00400.30	WD40	Repeat		GO:0005515,(protein binding)
Cluster1661	A3QX02_ASPFM
Cluster1662	Q8J214_USTMD	PF00400.30	WD40	Repeat
Cluster1663	C1GC36_PARBD	PF15519.4	RBM39linker	Domain		GO:0003676,(nucleic acid binding)
Cluster1664	Q8NK86_MAGGR	PF07569.9	Hira	Family	GO:0006355,(regulation of transcription, DNA-dependent)	GO:0005515,(protein binding)	GO:0005634,(nucleus)
Cluster1665	Q9Y880_COCCA	PF00069.23	Pkinase	Domain	GO:0006468,(protein phosphorylation)	GO:0004672,(protein kinase activity)GO:0005524,(ATP binding)
Cluster1666	O93800_ALTAL	PF13193.4	AMP-binding_C	Domain	GO:0008152,(metabolic process)GO:0006820,(anion transport)	GO:0003824,(catalytic activity)	GO:0016021,(integral to membrane)
Cluster1667	Q00950_AJECA
Cluster1668	Q0PND8_MAGGR	PF00004.27	AAA	Domain	GO:0007031,(peroxisome organization)	GO:0005524,(ATP binding)	GO:0005777,(peroxisome)
Cluster1669	F2QQX0_PICP7	PF00620.25	RhoGAP	Domain	GO:0007165,(signal transduction)
Cluster1670	SUB6_TRISH	PF05922.14	Inhibitor_I9	Domain	GO:0006508,(proteolysis)	GO:0004252,(serine-type endopeptidase activity)
Cluster1671	TUP1_CANAL	PF00400.30	WD40	Repeat		GO:0005515,(protein binding)
Cluster1672	A4R1F0_MAGO7	PF05193.19	Peptidase_M16_C	Domain	GO:0006508,(proteolysis)	GO:0004222,(metalloendopeptidase activity)
Cluster1673	A4R2T0_MAGO7
Cluster1674	TUP1_CANAL	PF08154.10	NLE	Domain		GO:0005515,(protein binding)
Cluster1675	Q9P8W9_CRYNE	PF00160.19	Pro_isomerase	Domain	GO:0000413,(protein peptidyl-prolyl isomerization)GO:0006457,(protein folding)	GO:0003755,(peptidyl-prolyl cis-trans isomerase activity)
Cluster1676	A4UC81_MAGO7	PF07690.14	MFS_1	Family	GO:0055085,(transmembrane transport)		GO:0016021,(integral to membrane)
Cluster1677	Q9P4U9_ALTAL	PF16113.3	ECH_2	Domain		GO:0016836,(hydro-lyase activity)
Cluster1678	A6ZMD8_YEAS7	PF00650.18	CRAL_TRIO	Domain
Cluster1679	Q5XTQ4_BOTFU	PF00135.26	COesterase	Domain
Cluster1680	A3LQC4_PICST	PF00173.26	Cyt-b5	Domain
Cluster1681	Q9P8L8_BOTFU	PF07690.14	MFS_1	Family	GO:0055085,(transmembrane transport)		GO:0016021,(integral to membrane)
Cluster1682	Q6ZX14_MAGGR	PF00550.23	PP-binding	Domain	GO:0008152,(metabolic process)	GO:0003824,(catalytic activity)
Cluster1683	A6RBY7_AJECN
Cluster1684	Q0WXM3_FUSOX	PF04082.16	Fungal_trans	Domain	GO:0006355,(regulation of transcription, DNA-dependent)GO:0006351,(transcription, DNA-dependent)	GO:0003677,(DNA binding)GO:0008270,(zinc ion binding)GO:0000981,(sequence-specific DNA binding RNA polymerase II transcription factor activity)	GO:0005634,(nucleus)
Cluster1685	CANB_CRYNJ	PF13499.4	EF-hand_7	Domain		GO:0005509,(calcium ion binding)
Cluster1686	Q59RG1_CANAL	PF07690.14	MFS_1	Family	GO:0055085,(transmembrane transport)		GO:0016021,(integral to membrane)
Cluster1687	Q5AIC4_CANAL	PF00191.18	Annexin	Family		GO:0005509,(calcium ion binding)GO:0005544,(calcium-dependent phospholipid binding)
Cluster1688	CHS6_USTMA	PF13632.4	Glyco_trans_2_3	Domain
Cluster1689	Q9P8L8_BOTFU	PF07690.14	MFS_1	Family	GO:0055085,(transmembrane transport)		GO:0016021,(integral to membrane)
Cluster1690	Q9HG15_COLLN	PF04082.16	Fungal_trans	Domain	GO:0006351,(transcription, DNA-dependent)	GO:0008270,(zinc ion binding)GO:0003677,(DNA binding)	GO:0005634,(nucleus)
Cluster1691	Q5AM49_CANAL	PF00439.23	Bromodomain	Domain		GO:0005515,(protein binding)
Cluster1692	HOG1_CRYPA	PF00069.23	Pkinase	Domain	GO:0006468,(protein phosphorylation)	GO:0005524,(ATP binding)GO:0004672,(protein kinase activity)
Cluster1693	Q8TFX6_ASPFM	PF00503.18	G-alpha	Domain	GO:0007186,(G-protein coupled receptor signaling pathway)	GO:0031683,(G-protein beta/gamma-subunit complex binding)GO:0003924,(GTPase activity)GO:0019001,(guanyl nucleotide binding)GO:0004871,(signal transducer activity)
Cluster1694	TUP1_CANAL	PF00400.30	WD40	Repeat		GO:0005515,(protein binding)
Cluster1695	Q6TFC7_ASPFM	PF13489.4	Methyltransf_23	Domain
Cluster1696	BUD4_CANAL	PF08174.9	Anillin	Domain
Cluster1697	DHH1_CRYNV	PF00270.27	DEAD	Domain		GO:0005524,(ATP binding)GO:0003676,(nucleic acid binding)
Cluster1698	C5G6X8_AJEDR	PF00639.19	Rotamase	Domain		GO:0016853,(isomerase activity)GO:0005515,(protein binding)
Cluster1699	Q9P849_CANAL	PF00076.20	RRM_1	Domain		GO:0003676,(nucleic acid binding)
Cluster1700	Q9HFU3_MAGGR	PF00160.19	Pro_isomerase	Domain	GO:0006457,(protein folding)GO:0000413,(protein peptidyl-prolyl isomerization)	GO:0003755,(peptidyl-prolyl cis-trans isomerase activity)
Cluster1701	C5GWH6_AJEDR	PF00996.16	GDI	Family
Cluster1702	A6R380_AJECN	PF01380.20	SIS	Domain	GO:0005975,(carbohydrate metabolic process)	GO:0030246,(carbohydrate binding)
Cluster1703	Q9HG15_COLLN	PF04082.16	Fungal_trans	Domain	GO:0006351,(transcription, DNA-dependent)	GO:0003677,(DNA binding)GO:0008270,(zinc ion binding)	GO:0005634,(nucleus)
Cluster1704	P87199_USTMD	PF00225.21	Kinesin	Domain	GO:0007018,(microtubule-based movement)	GO:0008017,(microtubule binding)GO:0005524,(ATP binding)GO:0003777,(microtubule motor activity)
Cluster1705	B8LZ89_TALSN	PF00441.22	Acyl-CoA_dh_1	Domain	GO:0055114,(oxidation-reduction process)GO:0008152,(metabolic process)	GO:0050660,(flavin adenine dinucleotide binding)GO:0003995,(acyl-CoA dehydrogenase activity)GO:0016627,(oxidoreductase activity, acting on the CH-CH group of donors)
Cluster1706	DHH1_CRYNV	PF00270.27	DEAD	Domain		GO:0003676,(nucleic acid binding)GO:0005524,(ATP binding)
Cluster1707	Q92217_COCHE	PF08240.10	ADH_N	Domain	GO:0055114,(oxidation-reduction process)
Cluster1708	TUP1_CANAL	PF00400.30	WD40	Repeat		GO:0005515,(protein binding)
Cluster1709	Q59YK6_CANAL	PF00564.22	PB1	Domain	GO:0035023,(regulation of Rho protein signal transduction)	GO:0005515,(protein binding)GO:0005089,(Rho guanyl-nucleotide exchange factor activity)
Cluster1710	Q9Y784_MAGGR
Cluster1711	TUP1_CANAL	PF00400.30	WD40	Repeat		GO:0005515,(protein binding)
Cluster1712	DNLI4_CANAL	PF01068.19	DNA_ligase_A_M	Domain	GO:0006281,(DNA repair)GO:0006310,(DNA recombination)	GO:0003677,(DNA binding)GO:0003910,(DNA ligase (ATP) activity)GO:0005524,(ATP binding)
Cluster1713	Q8TGW9_CANAL	PF04049.11	ANAPC8	Family	GO:0030071,(regulation of mitotic metaphase/anaphase transition)	GO:0005515,(protein binding)	GO:0005680,(anaphase-promoting complex)
Cluster1714	Q9P4U9_ALTAL	PF00378.18	ECH_1	Domain	GO:0008152,(metabolic process)	GO:0003824,(catalytic activity)
Cluster1715	F2QQX0_PICP7	PF00412.20	LIM	Domain	GO:0007165,(signal transduction)	GO:0008270,(zinc ion binding)
Cluster1716	Q5A6P9_CANAL	PF08603.9	CAP_C	Family	GO:0007010,(cytoskeleton organization)	GO:0003779,(actin binding)
Cluster1717	Q5AFI8_CANAL	PF00180.18	Iso_dh	Domain	GO:0055114,(oxidation-reduction process)	GO:0016616,(oxidoreductase activity, acting on the CH-OH group of donors, NAD or NADP as acceptor)
Cluster1718	P78585_BOTFU	PF00168.28	C2	Domain	GO:0035556,(intracellular signal transduction)GO:0007165,(signal transduction)GO:0006629,(lipid metabolic process)	GO:0005515,(protein binding)GO:0004435,(phosphatidylinositol phospholipase C activity)
Cluster1719	A4RGG9_MAGO7	PF13561.4	adh_short_C2	Domain	GO:0008152,(metabolic process)	GO:0016491,(oxidoreductase activity)
Cluster1720	Q1WN55_COPDI	PF00117.26	GATase	Domain	GO:0006568,(tryptophan metabolic process)	GO:0004640,(phosphoribosylanthranilate isomerase activity)GO:0004425,(indole-3-glycerol-phosphate synthase activity)
Cluster1721	Q96VB5_ALTAL	PF13193.4	AMP-binding_C	Domain	GO:0008152,(metabolic process)	GO:0003824,(catalytic activity)
Cluster1722	ECM14_ARTOC	PF00246.22	Peptidase_M14	Domain	GO:0006508,(proteolysis)	GO:0004181,(metallocarboxypeptidase activity)GO:0008270,(zinc ion binding)
Cluster1723	Q9HG15_COLLN	PF04082.16	Fungal_trans	Domain	GO:0006351,(transcription, DNA-dependent)	GO:0008270,(zinc ion binding)GO:0003677,(DNA binding)	GO:0005634,(nucleus)
Cluster1724	Q5AG71_CANAL	PF00069.23	Pkinase	Domain	GO:0006468,(protein phosphorylation)	GO:0005524,(ATP binding)GO:0004672,(protein kinase activity)
Cluster1725	Q9UVG2_PHAND	PF02784.14	Orn_Arg_deC_N	Domain		GO:0003824,(catalytic activity)
Cluster1726	Q5APH9_CANAL	PF00481.19	PP2C	Family		GO:0003824,(catalytic activity)
Cluster1727	A4RED5_MAGO7
Cluster1728	Q8J0E1_CLAPU	PF00069.23	Pkinase	Domain	GO:0006468,(protein phosphorylation)	GO:0005524,(ATP binding)GO:0004672,(protein kinase activity)
Cluster1729	Q0WXM3_FUSOX	PF04082.16	Fungal_trans	Domain	GO:0006351,(transcription, DNA-dependent)GO:0006355,(regulation of transcription, DNA-dependent)	GO:0000981,(sequence-specific DNA binding RNA polymerase II transcription factor activity)GO:0003677,(DNA binding)GO:0008270,(zinc ion binding)	GO:0005634,(nucleus)
Cluster1730	Q75WR5_9PLEO	PF13561.4	adh_short_C2	Domain	GO:0008152,(metabolic process)	GO:0016491,(oxidoreductase activity)
Cluster1731	Q59VF3_CANAL	PF02785.17	Biotin_carb_C	Domain		GO:0005524,(ATP binding)
Cluster1732	A4R7D1_MAGO7	PF08676.9	MutL_C	Domain	GO:0006298,(mismatch repair)	GO:0030983,(mismatched DNA binding)GO:0005524,(ATP binding)	GO:0016020,(membrane)
Cluster1733	Q5AKA8_CANAL	PF00320.25	GATA	Domain	GO:0006355,(regulation of transcription, DNA-dependent)	GO:0043565,(sequence-specific DNA binding)GO:0003700,(sequence-specific DNA binding transcription factor activity)GO:0008270,(zinc ion binding)
Cluster1734	Q8J2N0_FUSOX	PF00069.23	Pkinase	Domain	GO:0006468,(protein phosphorylation)	GO:0005524,(ATP binding)GO:0004672,(protein kinase activity)
Cluster1735	Q5AM49_CANAL	PF07524.11	Bromo_TP	Domain		GO:0005515,(protein binding)
Cluster1736	CANB_CRYNJ	PF13499.4	EF-hand_7	Domain		GO:0005509,(calcium ion binding)
Cluster1737	Q5ANM6_CANAL	PF05739.17	SNARE	Family		GO:0005515,(protein binding)
Cluster1738	Q0WXM3_FUSOX	PF04082.16	Fungal_trans	Domain	GO:0006351,(transcription, DNA-dependent)GO:0006355,(regulation of transcription, DNA-dependent)	GO:0008270,(zinc ion binding)GO:0003677,(DNA binding)GO:0000981,(sequence-specific DNA binding RNA polymerase II transcription factor activity)	GO:0005634,(nucleus)
Cluster1739	Q4PD87_USTMA	PF04115.10	Ureidogly_lyase	Domain	GO:0000256,(allantoin catabolic process)	GO:0050385,(ureidoglycolate lyase activity)
Cluster1740	O59928_HYPVI	PF00704.26	Glyco_hydro_18	Domain	GO:0005975,(carbohydrate metabolic process)	GO:0004553,(hydrolase activity, hydrolyzing O-glycosyl compounds)
Cluster1741	A4UC81_MAGO7	PF07690.14	MFS_1	Family	GO:0055085,(transmembrane transport)		GO:0016021,(integral to membrane)
Cluster1742	Q59VF3_CANAL	PF01425.19	Amidase	Family
Cluster1743	TUP1_CANAL	PF00400.30	WD40	Repeat		GO:0005515,(protein binding)
Cluster1744	Q5XTQ5_BOTFU	PF00083.22	Sugar_tr	Family	GO:0055085,(transmembrane transport)	GO:0022857,(transmembrane transporter activity)	GO:0016021,(integral to membrane)
Cluster1745	A4QTS1_MAGO7	PF00806.17	PUF	Repeat		GO:0003723,(RNA binding)
Cluster1746	C0S733_PARBP	PF00118.22	Cpn60_TCP1	Family		GO:0005524,(ATP binding)
Cluster1747	Q5AG71_CANAL	PF00069.23	Pkinase	Domain	GO:0006468,(protein phosphorylation)	GO:0004672,(protein kinase activity)GO:0005524,(ATP binding)
Cluster1748	A4R178_MAGO7	PF12937.5	F-box-like	Domain		GO:0005515,(protein binding)
Cluster1749	O93800_ALTAL	PF13193.4	AMP-binding_C	Domain	GO:0008152,(metabolic process)	GO:0003824,(catalytic activity)
Cluster1750	Q5ABB1_CANAL	PF00462.22	Glutaredoxin	Domain	GO:0045454,(cell redox homeostasis)	GO:0009055,(electron carrier activity)GO:0015035,(protein disulfide oxidoreductase activity)
Cluster1751	Q9UQY5_USTMD	PF00069.23	Pkinase	Domain	GO:0006468,(protein phosphorylation)	GO:0005524,(ATP binding)GO:0004672,(protein kinase activity)
Cluster1752	A9Z1V6_PHAND	PF00069.23	Pkinase	Domain	GO:0006468,(protein phosphorylation)	GO:0004672,(protein kinase activity)GO:0005524,(ATP binding)
Cluster1753	A4RGG9_MAGO7	PF00106.23	adh_short	Domain	GO:0008152,(metabolic process)	GO:0016491,(oxidoreductase activity)
Cluster1754	Q2KG56_MAGO7	PF00071.20	Ras	Domain	GO:0007264,(small GTPase mediated signal transduction)	GO:0005525,(GTP binding)
Cluster1755	Q6TFC7_ASPFM	PF13489.4	Methyltransf_23	Domain
Cluster1756	A4R2P0_MAGO7	PF00611.21	FCH	Family		GO:0005515,(protein binding)
Cluster1757	Q59WE5_CANAL	PF01975.15	SurE	Family	GO:0006464,(cellular protein modification process)	GO:0016787,(hydrolase activity)
Cluster1758	Q3Y5V5_MAGGR	PF00005.25	ABC_tran	Domain	GO:0006810,(transport)GO:0055085,(transmembrane transport)	GO:0042626,(ATPase activity, coupled to transmembrane movement of substances)GO:0005524,(ATP binding)GO:0016887,(ATPase activity)	GO:0016021,(integral to membrane)
Cluster1759	Q8NIK9_CRYNE	PF02152.16	FolB	Domain	GO:0006468,(protein phosphorylation)GO:0006760,(folic acid-containing compound metabolic process)	GO:0004150,(dihydroneopterin aldolase activity)GO:0004672,(protein kinase activity)GO:0005524,(ATP binding)
Cluster1760	Q5AJC0_CANAL	PF00722.19	Glyco_hydro_16	Domain	GO:0005975,(carbohydrate metabolic process)	GO:0004553,(hydrolase activity, hydrolyzing O-glycosyl compounds)
Cluster1761	Q9C443_CRYNE	PF13855.4	LRR_8	Repeat		GO:0005515,(protein binding)
Cluster1762	Q0WXM3_FUSOX	PF04082.16	Fungal_trans	Domain	GO:0006351,(transcription, DNA-dependent)	GO:0003677,(DNA binding)GO:0008270,(zinc ion binding)	GO:0005634,(nucleus)
Cluster1763	Q5ANE1_CANAL	PF00083.22	Sugar_tr	Family	GO:0055085,(transmembrane transport)	GO:0022857,(transmembrane transporter activity)	GO:0016021,(integral to membrane)
Cluster1764	Q96VB5_ALTAL	PF13193.4	AMP-binding_C	Domain	GO:0008152,(metabolic process)	GO:0003824,(catalytic activity)
Cluster1765	Q32WF7_PHAND	PF13561.4	adh_short_C2	Domain	GO:0008152,(metabolic process)	GO:0016491,(oxidoreductase activity)
Cluster1766	A4UC81_MAGO7	PF07690.14	MFS_1	Family	GO:0055085,(transmembrane transport)		GO:0016021,(integral to membrane)
Cluster1767	Q6A2T2_BOTFU
Cluster1768	Q4P8E8_USTMA	PF05199.11	GMC_oxred_C	Domain	GO:0055114,(oxidation-reduction process)	GO:0050660,(flavin adenine dinucleotide binding)GO:0016614,(oxidoreductase activity, acting on CH-OH group of donors)
Cluster1769	Q873R1_AJECA	PF00650.18	CRAL_TRIO	Domain
Cluster1770	Q5ANE1_CANAL	PF00083.22	Sugar_tr	Family	GO:0055085,(transmembrane transport)	GO:0022857,(transmembrane transporter activity)	GO:0016021,(integral to membrane)
Cluster1771	Q874K8_CRYNV	PF00654.18	Voltage_CLC	Family	GO:0006821,(chloride transport)GO:0055085,(transmembrane transport)	GO:0005247,(voltage-gated chloride channel activity)	GO:0016020,(membrane)
Cluster1772	C4YII6_CANAW	PF00270.27	DEAD	Domain		GO:0003676,(nucleic acid binding)GO:0005524,(ATP binding)
Cluster1773	Q59MV9_CANAL	PF00970.22	FAD_binding_6	Domain	GO:0055114,(oxidation-reduction process)	GO:0016491,(oxidoreductase activity)
Cluster1774	TUP1_CANAL	PF00400.30	WD40	Repeat		GO:0005515,(protein binding)
Cluster1775	Q4PDC5_USTMA	PF00450.20	Peptidase_S10	Domain	GO:0006508,(proteolysis)	GO:0004185,(serine-type carboxypeptidase activity)
Cluster1776	Q5AJC0_CANAL	PF00722.19	Glyco_hydro_16	Domain	GO:0005975,(carbohydrate metabolic process)	GO:0004553,(hydrolase activity, hydrolyzing O-glycosyl compounds)
Cluster1777	Q5AFI8_CANAL	PF00180.18	Iso_dh	Domain	GO:0055114,(oxidation-reduction process)	GO:0016616,(oxidoreductase activity, acting on the CH-OH group of donors, NAD or NADP as acceptor)
Cluster1778	C5GHY1_AJEDR	PF01536.14	SAM_decarbox	Family	GO:0006597,(spermine biosynthetic process)GO:0008295,(spermidine biosynthetic process)	GO:0004014,(adenosylmethionine decarboxylase activity)
Cluster1779	A4QSA8_MAGO7	PF14382.4	ECR1_N	Domain		GO:0003723,(RNA binding)	GO:0000178,(exosome (RNase complex))
Cluster1780	C1G8Q1_PARBD	PF00069.23	Pkinase	Domain	GO:0006468,(protein phosphorylation)	GO:0005524,(ATP binding)GO:0004672,(protein kinase activity)
Cluster1781	Q59VF3_CANAL	PF13532.4	2OG-FeII_Oxy_2	Domain
Cluster1782	A4RHH9_MAGO7	PF02765.15	POT1	Domain	GO:0000723,(telomere maintenance)	GO:0003677,(DNA binding)GO:0043047,(single-stranded telomeric DNA binding)	GO:0000784,(nuclear chromosome, telomeric region)
Cluster1783	Q6X269_USTMD	PF02984.17	Cyclin_C	Domain			GO:0005634,(nucleus)
Cluster1784	TUP1_CANAL	PF13515.4	FUSC_2	Family	GO:0006412,(translation)	GO:0003735,(structural constituent of ribosome)GO:0005515,(protein binding)	GO:0005622,(intracellular)GO:0005840,(ribosome)
Cluster1785	Q59VF3_CANAL	PF01425.19	Amidase	Family
Cluster1786	KATG_PENMA	PF00141.21	peroxidase	Domain	GO:0055114,(oxidation-reduction process)GO:0006979,(response to oxidative stress)	GO:0020037,(heme binding)GO:0004601,(peroxidase activity)
Cluster1787	Q4PDC7_USTMA	PF00450.20	Peptidase_S10	Domain	GO:0006508,(proteolysis)	GO:0004185,(serine-type carboxypeptidase activity)	GO:0005773,(vacuole)
Cluster1788	Q4P8E8_USTMA	PF05199.11	GMC_oxred_C	Domain	GO:0055114,(oxidation-reduction process)	GO:0016614,(oxidoreductase activity, acting on CH-OH group of donors)GO:0050660,(flavin adenine dinucleotide binding)
Cluster1789	Q59VF3_CANAL	PF02785.17	Biotin_carb_C	Domain		GO:0005524,(ATP binding)
Cluster1790	A6N6J8_FUSOX	PF04082.16	Fungal_trans	Domain	GO:0006351,(transcription, DNA-dependent)GO:0006355,(regulation of transcription, DNA-dependent)	GO:0000981,(sequence-specific DNA binding RNA polymerase II transcription factor activity)GO:0003677,(DNA binding)GO:0008270,(zinc ion binding)	GO:0005634,(nucleus)
Cluster1791	STE20_USTMA	PF00069.23	Pkinase	Domain	GO:0006468,(protein phosphorylation)	GO:0004672,(protein kinase activity)GO:0005524,(ATP binding)
Cluster1792	Q9P8W9_CRYNE	PF00160.19	Pro_isomerase	Domain	GO:0000413,(protein peptidyl-prolyl isomerization)GO:0006457,(protein folding)	GO:0003755,(peptidyl-prolyl cis-trans isomerase activity)
Cluster1793	Q9Y784_MAGGR
Cluster1794	Q59RR0_CANAL	PF00096.24	zf-C2H2	Domain		GO:0046872,(metal ion binding)
Cluster1795	Q59SI6_CANAL	PF01467.24	CTP_transf_like	Domain	GO:0009058,(biosynthetic process)	GO:0003824,(catalytic activity)
Cluster1796	A6N6J8_FUSOX	PF04082.16	Fungal_trans	Domain	GO:0006355,(regulation of transcription, DNA-dependent)GO:0006351,(transcription, DNA-dependent)	GO:0008270,(zinc ion binding)GO:0003677,(DNA binding)GO:0000981,(sequence-specific DNA binding RNA polymerase II transcription factor activity)	GO:0005634,(nucleus)
Cluster1797	Q5AG71_CANAL	PF00069.23	Pkinase	Domain	GO:0006468,(protein phosphorylation)	GO:0004672,(protein kinase activity)GO:0005524,(ATP binding)
Cluster1798	A6N6J8_FUSOX	PF04082.16	Fungal_trans	Domain	GO:0006351,(transcription, DNA-dependent)	GO:0003677,(DNA binding)GO:0008270,(zinc ion binding)	GO:0005634,(nucleus)
Cluster1799	A4RB72_MAGO7	PF00264.18	Tyrosinase	Domain	GO:0008152,(metabolic process)	GO:0000166,(nucleotide binding)GO:0003677,(DNA binding)GO:0016491,(oxidoreductase activity)GO:0008408,(3'-5' exonuclease activity)
Cluster1800	Q59TT3_CANAL	PF00614.20	PLDc	Family		GO:0003824,(catalytic activity)
Cluster1801	Q4X132_ASPFU
Cluster1802	F2QQX0_PICP7	PF00620.25	RhoGAP	Domain	GO:0007165,(signal transduction)
Cluster1803	Q5AFI8_CANAL	PF00180.18	Iso_dh	Domain	GO:0055114,(oxidation-reduction process)	GO:0016616,(oxidoreductase activity, acting on the CH-OH group of donors, NAD or NADP as acceptor)
Cluster1804	A0ST42_CERNC	PF07690.14	MFS_1	Family	GO:0055085,(transmembrane transport)		GO:0016021,(integral to membrane)
Cluster1805	Q6TFC7_ASPFM	PF13489.4	Methyltransf_23	Domain
Cluster1806	Q6TFC7_ASPFM
Cluster1807	Q875L5_USTMD	PF00071.20	Ras	Domain	GO:0007264,(small GTPase mediated signal transduction)	GO:0005525,(GTP binding)
Cluster1808	Q5EGQ2_CRYNE	PF00320.25	GATA	Domain	GO:0006355,(regulation of transcription, DNA-dependent)	GO:0008270,(zinc ion binding)GO:0003700,(sequence-specific DNA binding transcription factor activity)GO:0043565,(sequence-specific DNA binding)GO:0005515,(protein binding)
Cluster1809	Q59TT3_CANAL	PF00614.20	PLDc	Family		GO:0003824,(catalytic activity)GO:0035091,(phosphatidylinositol binding)
Cluster1810	Q5ABU7_CANAL	PF07690.14	MFS_1	Family	GO:0055085,(transmembrane transport)		GO:0016021,(integral to membrane)
Cluster1811	SNF7_CANAL	PF03357.19	Snf7	Family	GO:0007034,(vacuolar transport)
Cluster1812	O93800_ALTAL	PF13193.4	AMP-binding_C	Domain	GO:0008152,(metabolic process)	GO:0003824,(catalytic activity)
Cluster1813	Q5SE95_ASPFM	PF13434.4	K_oxygenase	Family
Cluster1814	O93886_9PEZI	PF07690.14	MFS_1	Family	GO:0055085,(transmembrane transport)		GO:0016021,(integral to membrane)
Cluster1815	Q32WF7_PHAND	PF13561.4	adh_short_C2	Domain	GO:0008152,(metabolic process)	GO:0016491,(oxidoreductase activity)
Cluster1816	C5MK57_MYCGR	PF00069.23	Pkinase	Domain	GO:0006468,(protein phosphorylation)	GO:0004672,(protein kinase activity)GO:0005524,(ATP binding)
Cluster1817	Q92217_COCHE	PF08313.10	SCA7	Domain
Cluster1818	Q2PBY8_CLAPU	PF00071.20	Ras	Domain	GO:0007264,(small GTPase mediated signal transduction)	GO:0005525,(GTP binding)
Cluster1819	Q9P8L8_BOTFU	PF07690.14	MFS_1	Family	GO:0055085,(transmembrane transport)		GO:0016021,(integral to membrane)
Cluster1820	Q00523_CRYNE	PF11735.6	CAP59_mtransfer	Family
Cluster1821	A4QTS1_MAGO7	PF00806.17	PUF	Repeat		GO:0003723,(RNA binding)GO:0003676,(nucleic acid binding)
Cluster1822	PABP_COCIM	PF10378.7	RRM	Domain		GO:0003676,(nucleic acid binding)
Cluster1823	C0S1U9_PARBP	PF00719.17	Pyrophosphatase	Domain	GO:0006796,(phosphate-containing compound metabolic process)	GO:0000287,(magnesium ion binding)GO:0004427,(inorganic diphosphatase activity)	GO:0005737,(cytoplasm)
Cluster1824	Q5AB06_CANAL	PF00792.22	PI3K_C2	Domain		GO:0016773,(phosphotransferase activity, alcohol group as acceptor)
Cluster1825	Q873Z8_FUSOX	PF00063.19	Myosin_head	Domain		GO:0005524,(ATP binding)GO:0003774,(motor activity)	GO:0016459,(myosin complex)
Cluster1826	Q9C443_CRYNE	PF13855.4	LRR_8	Repeat		GO:0005515,(protein binding)
Cluster1827	Q705V7_USTMD	PF13802.4	Gal_mutarotas_2	Domain	GO:0005975,(carbohydrate metabolic process)	GO:0004553,(hydrolase activity, hydrolyzing O-glycosyl compounds)
Cluster1828	Q9HFW4_USTMD	PF01388.19	ARID	Domain	GO:0055114,(oxidation-reduction process)	GO:0005515,(protein binding)GO:0016706,(oxidoreductase activity, acting on paired donors, with incorporation or reduction of molecular oxygen, 2-oxoglutarate as one donor, and incorporation of one atom each of oxygen into both donors)GO:0003677,(DNA binding)
Cluster1829	C6KEF4_MYCGR	PF00069.23	Pkinase	Domain	GO:0006468,(protein phosphorylation)	GO:0005524,(ATP binding)GO:0004672,(protein kinase activity)
Cluster1830	O93842_FUSSP	PF06609.11	TRI12	Family
Cluster1831	Q9Y7F1_ASPFM	PF00117.26	GATase	Domain	GO:0009058,(biosynthetic process)	GO:0016833,(oxo-acid-lyase activity)
Cluster1832	A6R7R9_AJECN	PF01634.16	HisG	Family	GO:0000105,(histidine biosynthetic process)	GO:0000287,(magnesium ion binding)GO:0003879,(ATP phosphoribosyltransferase activity)	GO:0005737,(cytoplasm)
Cluster1833	Q59WU2_CANAL	PF16714.3	TyrRSs_C	Domain	GO:0006418,(tRNA aminoacylation for protein translation)	GO:0004812,(aminoacyl-tRNA ligase activity)GO:0005524,(ATP binding)GO:0003723,(RNA binding)GO:0000166,(nucleotide binding)
Cluster1834	A4QV79_MAGO7	PF04212.16	MIT	Domain	GO:0016226,(iron-sulfur cluster assembly)	GO:0005506,(iron ion binding)GO:0051536,(iron-sulfur cluster binding)
Cluster1835	Q4PDC5_USTMA	PF13561.4	adh_short_C2	Domain	GO:0008152,(metabolic process)GO:0006508,(proteolysis)	GO:0016491,(oxidoreductase activity)GO:0004185,(serine-type carboxypeptidase activity)
Cluster1836	PESC_CANAL	PF06732.9	Pescadillo_N	Family	GO:0042254,(ribosome biogenesis)		GO:0005730,(nucleolus)
Cluster1837	Q59X89_CANAL	PF00071.20	Ras	Domain	GO:0007264,(small GTPase mediated signal transduction)	GO:0005525,(GTP binding)
Cluster1838	Q9Y784_MAGGR
Cluster1839	Q5ADS0_CANAL	PF00240.21	ubiquitin	Domain		GO:0005515,(protein binding)
Cluster1840	CDC10_CANAL	PF00735.16	Septin	Domain		GO:0005525,(GTP binding)
Cluster1841	A4ULJ1_MYCGR	PF00067.20	p450	Domain	GO:0055114,(oxidation-reduction process)	GO:0005515,(protein binding)GO:0016705,(oxidoreductase activity, acting on paired donors, with incorporation or reduction of molecular oxygen)GO:0003723,(RNA binding)GO:0020037,(heme binding)GO:0005506,(iron ion binding)
Cluster1842	Q5AM49_CANAL	PF00176.21	SNF2_N	Family		GO:0005524,(ATP binding)
Cluster1843	Q4P8E8_USTMA	PF05199.11	GMC_oxred_C	Domain	GO:0055114,(oxidation-reduction process)	GO:0016614,(oxidoreductase activity, acting on CH-OH group of donors)GO:0050660,(flavin adenine dinucleotide binding)
Cluster1844	Q9Y784_MAGGR
Cluster1845	Q59LS4_CANAL	PF01222.15	ERG4_ERG24	Family			GO:0016020,(membrane)
Cluster1846	TUP1_CANAL	PF08799.9	PRP4	Domain		GO:0005515,(protein binding)
Cluster1847	B0BER8_BOTFU	PF00564.22	PB1	Domain		GO:0005515,(protein binding)
Cluster1848	Q5AG40_CANAL	PF00004.27	AAA	Domain		GO:0005524,(ATP binding)
Cluster1849	O93841_9PEZI	PF02893.18	GRAM	Domain	GO:0005975,(carbohydrate metabolic process)GO:0030259,(lipid glycosylation)	GO:0016758,(transferase activity, transferring hexosyl groups)
Cluster1850	Q5ABD7_CANAL	PF08321.10	PPP5	Family		GO:0016787,(hydrolase activity)GO:0005515,(protein binding)
Cluster1851	Q9HFT9_CRYNE	PF05773.20	RWD	Domain	GO:0006468,(protein phosphorylation)	GO:0005524,(ATP binding)GO:0004672,(protein kinase activity)GO:0005515,(protein binding)
Cluster1852	NTE1_CANAL	PF00027.27	cNMP_binding	Domain	GO:0006629,(lipid metabolic process)
Cluster1853	C5GYF3_AJEDR	PF08241.10	Methyltransf_11	Domain	GO:0008152,(metabolic process)GO:0006694,(steroid biosynthetic process)	GO:0008168,(methyltransferase activity)
Cluster1854	A0ST43_CERNC	PF01565.21	FAD_binding_4	Domain	GO:0055114,(oxidation-reduction process)	GO:0016491,(oxidoreductase activity)GO:0050660,(flavin adenine dinucleotide binding)
Cluster1855	Q875L6_USTMD	PF00617.17	RasGEF	Family	GO:0007264,(small GTPase mediated signal transduction)	GO:0005085,(guanyl-nucleotide exchange factor activity)GO:0005515,(protein binding)
Cluster1856	DHH1_CRYNV	PF00270.27	DEAD	Domain		GO:0005524,(ATP binding)GO:0003676,(nucleic acid binding)
Cluster1857	SEY1_CANAL	PF05879.10	RHD3	Family
Cluster1858	Q6TDT0_CRYGA	PF02777.16	Sod_Fe_C	Domain	GO:0006801,(superoxide metabolic process)GO:0055114,(oxidation-reduction process)	GO:0046872,(metal ion binding)GO:0004784,(superoxide dismutase activity)
Cluster1859	Q8NJ85_CANAL	PF00735.16	Septin	Domain		GO:0005525,(GTP binding)
Cluster1860	Q5ABU7_CANAL	PF07690.14	MFS_1	Family	GO:0055085,(transmembrane transport)		GO:0016021,(integral to membrane)
Cluster1861	Q5A4F3_CANAL	PF04082.16	Fungal_trans	Domain	GO:0006351,(transcription, DNA-dependent)GO:0006355,(regulation of transcription, DNA-dependent)	GO:0000981,(sequence-specific DNA binding RNA polymerase II transcription factor activity)GO:0008270,(zinc ion binding)GO:0003677,(DNA binding)	GO:0005634,(nucleus)
Cluster1862	Q9Y880_COCCA	PF00069.23	Pkinase	Domain	GO:0006468,(protein phosphorylation)	GO:0004672,(protein kinase activity)GO:0005524,(ATP binding)
Cluster1863	Q5EMY3_MAGGR	PF00004.27	AAA	Domain		GO:0005524,(ATP binding)
Cluster1864	Q59KY8_CANAL	PF00149.26	Metallophos	Domain		GO:0016787,(hydrolase activity)
Cluster1865	Q59RG0_CANAL	PF07690.14	MFS_1	Family	GO:0055085,(transmembrane transport)		GO:0016021,(integral to membrane)
Cluster1866	Q5AM49_CANAL	PF00176.21	SNF2_N	Family		GO:0005524,(ATP binding)
Cluster1867	Q5AM49_CANAL	PF00176.21	SNF2_N	Family		GO:0016817,(hydrolase activity, acting on acid anhydrides)GO:0005524,(ATP binding)
Cluster1868	Q3Y5V5_MAGGR	PF00005.25	ABC_tran	Domain	GO:0055085,(transmembrane transport)GO:0006810,(transport)	GO:0016887,(ATPase activity)GO:0005524,(ATP binding)GO:0042626,(ATPase activity, coupled to transmembrane movement of substances)	GO:0016021,(integral to membrane)
Cluster1869	A4UC81_MAGO7	PF07690.14	MFS_1	Family	GO:0055085,(transmembrane transport)		GO:0016021,(integral to membrane)
Cluster1870	P87199_USTMD	PF00225.21	Kinesin	Domain	GO:0007018,(microtubule-based movement)	GO:0008017,(microtubule binding)GO:0005524,(ATP binding)GO:0003777,(microtubule motor activity)
Cluster1871	Q5A4F3_CANAL	PF00172.16	Zn_clus	Domain	GO:0006355,(regulation of transcription, DNA-dependent)	GO:0000981,(sequence-specific DNA binding RNA polymerase II transcription factor activity)GO:0008270,(zinc ion binding)	GO:0005634,(nucleus)
Cluster1872	Q5GFD3_PHAND	PF01494.17	FAD_binding_3	Family		GO:0071949,(FAD binding)
Cluster1873	O59918_USTMD	PF06249.10	EutQ	Domain	GO:0006468,(protein phosphorylation)	GO:0004674,(protein serine/threonine kinase activity)GO:0005524,(ATP binding)GO:0004672,(protein kinase activity)
Cluster1874	Q5A4F3_CANAL	PF00172.16	Zn_clus	Domain	GO:0006355,(regulation of transcription, DNA-dependent)	GO:0008270,(zinc ion binding)GO:0000981,(sequence-specific DNA binding RNA polymerase II transcription factor activity)	GO:0005634,(nucleus)
Cluster1875	F2QPW6_PICP7	PF13894.4	zf-C2H2_4	Domain
Cluster1876	Q8J1X6_COLLN	PF00320.25	GATA	Domain	GO:0006355,(regulation of transcription, DNA-dependent)	GO:0043565,(sequence-specific DNA binding)GO:0003700,(sequence-specific DNA binding transcription factor activity)GO:0008270,(zinc ion binding)
Cluster1877	Q59WE5_CANAL	PF01975.15	SurE	Family		GO:0016787,(hydrolase activity)
Cluster1878	Q0WXM3_FUSOX	PF04082.16	Fungal_trans	Domain	GO:0006355,(regulation of transcription, DNA-dependent)GO:0006351,(transcription, DNA-dependent)	GO:0003677,(DNA binding)GO:0008270,(zinc ion binding)GO:0000981,(sequence-specific DNA binding RNA polymerase II transcription factor activity)	GO:0005634,(nucleus)
Cluster1879	A7A201_YEAS7	PF00071.20	Ras	Domain	GO:0007264,(small GTPase mediated signal transduction)	GO:0005525,(GTP binding)
Cluster1880	Q7ZA48_9HYPO	PF00150.16	Cellulase	Domain	GO:0005975,(carbohydrate metabolic process)	GO:0004553,(hydrolase activity, hydrolyzing O-glycosyl compounds)
Cluster1881	A0ST42_CERNC	PF07690.14	MFS_1	Family	GO:0055085,(transmembrane transport)		GO:0016021,(integral to membrane)
Cluster1882	Q59SI6_CANAL	PF01467.24	CTP_transf_like	Domain	GO:0009058,(biosynthetic process)	GO:0003824,(catalytic activity)
Cluster1883	P79068_GLOLA	PF00698.19	Acyl_transf_1	Domain
Cluster1884	Q5AFM2_CANAL	PF07716.13	bZIP_2	Family	GO:0006355,(regulation of transcription, DNA-dependent)	GO:0003700,(sequence-specific DNA binding transcription factor activity)GO:0043565,(sequence-specific DNA binding)
Cluster1885	A4R7D1_MAGO7	PF08676.9	MutL_C	Domain	GO:0006298,(mismatch repair)	GO:0005524,(ATP binding)
Cluster1886	Q875L6_USTMD	PF00617.17	RasGEF	Family	GO:0007264,(small GTPase mediated signal transduction)	GO:0005085,(guanyl-nucleotide exchange factor activity)GO:0005515,(protein binding)
Cluster1887	Q5AM49_CANAL	PF00176.21	SNF2_N	Family		GO:0005524,(ATP binding)
Cluster1888	Q9C1I3_CANAL	PF00505.17	HMG_box	Domain
Cluster1889	C5GV17_AJEDR	PF14572.4	Pribosyl_synth	Domain	GO:0009165,(nucleotide biosynthetic process)	GO:0004749,(ribose phosphate diphosphokinase activity)GO:0000287,(magnesium ion binding)
Cluster1890	Q3Y5V5_MAGGR	PF00005.25	ABC_tran	Domain	GO:0006810,(transport)GO:0055085,(transmembrane transport)	GO:0005524,(ATP binding)GO:0042626,(ATPase activity, coupled to transmembrane movement of substances)GO:0016887,(ATPase activity)	GO:0016021,(integral to membrane)
Cluster1891	Q9P880_BOTFU	PF12799.5	LRR_4	Repeat
Cluster1892	Q59KZ0_CANAL	RRM_u2				GO:0003676,(nucleic acid binding)
Cluster1893	Q5ABP4_CANAL	PF00149.26	Metallophos	Domain		GO:0016787,(hydrolase activity)
Cluster1894	Q59MV9_CANAL	PF00970.22	FAD_binding_6	Domain	GO:0055114,(oxidation-reduction process)	GO:0016491,(oxidoreductase activity)
Cluster1895	Q5AHA0_CANAL	PF02518.24	HATPase_c	Domain	GO:0000160,(two-component signal transduction system (phosphorelay))
Cluster1896	Q8J2N0_FUSOX	PF00069.23	Pkinase	Domain	GO:0006468,(protein phosphorylation)	GO:0004672,(protein kinase activity)GO:0005524,(ATP binding)
Cluster1897	Q0WXM3_FUSOX	PF04082.16	Fungal_trans	Domain	GO:0006351,(transcription, DNA-dependent)	GO:0003677,(DNA binding)GO:0008270,(zinc ion binding)	GO:0005634,(nucleus)
Cluster1898	Q5AM49_CANAL	PF07529.11	HSA	Domain		GO:0005524,(ATP binding)GO:0042393,(histone binding)GO:0005515,(protein binding)
Cluster1899	A4QTS1_MAGO7	PF00806.17	PUF	Repeat		GO:0003723,(RNA binding)
Cluster1900	LAA1_YEAST
Cluster1901	Q8NKE9_USTMD	PF00069.23	Pkinase	Domain	GO:0006468,(protein phosphorylation)	GO:0004672,(protein kinase activity)GO:0005524,(ATP binding)
Cluster1902	F2QX13_PICP7	PF00071.20	Ras	Domain	GO:0007264,(small GTPase mediated signal transduction)	GO:0005525,(GTP binding)
Cluster1903	Q59W09_CANAL	PF01412.16	ArfGap	Domain		GO:0005096,(GTPase activator activity)
Cluster1904	C5GWH6_AJEDR	PF00996.16	GDI	Family
Cluster1905	TUP1_CANAL	PF00400.30	WD40	Repeat		GO:0005515,(protein binding)
Cluster1906	Q59KY8_CANAL	PF00149.26	Metallophos	Domain		GO:0016787,(hydrolase activity)
Cluster1907	Q5A415_CANAL	PF00022.17	Actin	Family
Cluster1908	Q5AM49_CANAL	PF00176.21	SNF2_N	Family		GO:0005524,(ATP binding)
Cluster1909	Q5AM49_CANAL	PF00176.21	SNF2_N	Family		GO:0003676,(nucleic acid binding)GO:0005515,(protein binding)GO:0005524,(ATP binding)GO:0016818,(hydrolase activity, acting on acid anhydrides, in phosphorus-containing anhydrides)GO:0008270,(zinc ion binding)
Cluster1910	C6KEF4_MYCGR	PF00069.23	Pkinase	Domain	GO:0006468,(protein phosphorylation)	GO:0005515,(protein binding)GO:0004672,(protein kinase activity)GO:0005524,(ATP binding)
Cluster1911	Q5ANE1_CANAL	PF00083.22	Sugar_tr	Family	GO:0055085,(transmembrane transport)	GO:0022857,(transmembrane transporter activity)	GO:0016021,(integral to membrane)
Cluster1912	Q5AMK1_CANAL	PF00564.22	PB1	Domain		GO:0035091,(phosphatidylinositol binding)GO:0005515,(protein binding)
Cluster1913	A6N6J8_FUSOX	PF04082.16	Fungal_trans	Domain	GO:0006351,(transcription, DNA-dependent)GO:0009058,(biosynthetic process)	GO:0003677,(DNA binding)GO:0008270,(zinc ion binding)GO:0016740,(transferase activity)	GO:0005634,(nucleus)
Cluster1914	Q96VB5_ALTAL	PF13193.4	AMP-binding_C	Domain	GO:0008152,(metabolic process)	GO:0003824,(catalytic activity)
Cluster1915	C4YII6_CANAW	PF00270.27	DEAD	Domain		GO:0003676,(nucleic acid binding)GO:0005524,(ATP binding)
Cluster1916	CHS7_CANAL	PF12271.6	Chs3p	Family
Cluster1917	Q0WXM3_FUSOX	PF00172.16	Zn_clus	Domain	GO:0006355,(regulation of transcription, DNA-dependent)	GO:0000981,(sequence-specific DNA binding RNA polymerase II transcription factor activity)GO:0008270,(zinc ion binding)	GO:0005634,(nucleus)
Cluster1918	Q59RG0_CANAL	PF07690.14	MFS_1	Family	GO:0055085,(transmembrane transport)		GO:0016021,(integral to membrane)
Cluster1919	Q5AJC8_CANAL	PF01793.14	Glyco_transf_15	Family	GO:0006486,(protein glycosylation)	GO:0000030,(mannosyltransferase activity)	GO:0016020,(membrane)
Cluster1920	SUB6_ARTOC	PF00082.20	Peptidase_S8	Domain	GO:0006508,(proteolysis)	GO:0004252,(serine-type endopeptidase activity)
Cluster1921	Q9Y784_MAGGR
Cluster1922	C5GNK0_AJEDR
Cluster1923	A0SXQ6_MAGGR	PF00071.20	Ras	Domain	GO:0007264,(small GTPase mediated signal transduction)	GO:0005525,(GTP binding)
Cluster1924	A4RGG9_MAGO7	PF00106.23	adh_short	Domain	GO:0008152,(metabolic process)	GO:0016491,(oxidoreductase activity)
Cluster1925	Q9C1T0_FUSOX	PF14698.4	ASL_C2	Domain
Cluster1926	Q8NIK9_CRYNE	PF00069.23	Pkinase	Domain	GO:0006468,(protein phosphorylation)	GO:0005524,(ATP binding)GO:0004672,(protein kinase activity)
Cluster1927	Q5KB00_CRYNJ	PF00780.20	CNH	Family	GO:0035556,(intracellular signal transduction)GO:0035023,(regulation of Rho protein signal transduction)	GO:0005089,(Rho guanyl-nucleotide exchange factor activity)
Cluster1928	Q8NJ85_CANAL	PF00735.16	Septin	Domain		GO:0005525,(GTP binding)
Cluster1929	Q4WNM3_ASPFU	PF00076.20	RRM_1	Domain		GO:0003676,(nucleic acid binding)
Cluster1930	Q1HGK2_MAGGR	PF00069.23	Pkinase	Domain	GO:0006468,(protein phosphorylation)	GO:0004672,(protein kinase activity)GO:0005524,(ATP binding)
Cluster1931	Q96VB5_ALTAL	PF13193.4	AMP-binding_C	Domain	GO:0008152,(metabolic process)	GO:0003824,(catalytic activity)
Cluster1932	Q5AHG6_CANAL	PF00168.28	C2	Domain	GO:0006468,(protein phosphorylation)	GO:0005524,(ATP binding)GO:0004672,(protein kinase activity)GO:0005515,(protein binding)GO:0004674,(protein serine/threonine kinase activity)
Cluster1933	Q5APU2_CANAL	PF00782.18	DSPc	Domain	GO:0006470,(protein dephosphorylation)	GO:0008138,(protein tyrosine/serine/threonine phosphatase activity)
Cluster1934	A0ST44_CERNC	PF01370.19	Epimerase	Family		GO:0003824,(catalytic activity)GO:0050662,(coenzyme binding)
Cluster1935	Q6XVN4_CRYNV	PF08240.10	ADH_N	Domain	GO:0055114,(oxidation-reduction process)
Cluster1936	Q9Y880_COCCA	PF00069.23	Pkinase	Domain	GO:0006468,(protein phosphorylation)	GO:0005524,(ATP binding)GO:0004672,(protein kinase activity)
Cluster1937	Q6XSF5_COCHE	PF00400.30	WD40	Repeat		GO:0005515,(protein binding)
Cluster1938	C0S744_PARBP	PF01148.18	CTP_transf_1	Family
Cluster1939	CHS7_CANAL	PF12271.6	Chs3p	Family
Cluster1940	Q59KS4_CANAL	PF00999.19	Na_H_Exchanger	Family	GO:0055085,(transmembrane transport)GO:0006812,(cation transport)	GO:0015299,(solute:hydrogen antiporter activity)	GO:0016021,(integral to membrane)
Cluster1941	Q6IWN3_USTMD	PF00069.23	Pkinase	Domain	GO:0006468,(protein phosphorylation)	GO:0004672,(protein kinase activity)GO:0005524,(ATP binding)
Cluster1942	Q59ZI9_CANAL	PF01135.17	PCMT	Family	GO:0006468,(protein phosphorylation)GO:0006464,(cellular protein modification process)	GO:0004672,(protein kinase activity)GO:0005524,(ATP binding)GO:0004719,(protein-L-isoaspartate (D-aspartate) O-methyltransferase activity)
Cluster1943	DHH1_CRYNV	PF00270.27	DEAD	Domain		GO:0003676,(nucleic acid binding)GO:0005524,(ATP binding)
Cluster1944	Q5AHJ0_CANAL	PF01990.15	ATP-synt_F	Family	GO:0034220,(ion transmembrane transport)
Cluster1945	Q59VF3_CANAL	PF01425.19	Amidase	Family
Cluster1946	Q0PND8_MAGGR	PF00004.27	AAA	Domain		GO:0005524,(ATP binding)
Cluster1947	Q873R1_AJECA	PF00650.18	CRAL_TRIO	Domain
Cluster1948	Q5ADS0_CANAL	PF00240.21	ubiquitin	Domain		GO:0005515,(protein binding)
Cluster1949	A5HF03_MAGGR	PF10348.7	DUF2427	Domain
Cluster1950	GEL3_ASPFU	PF03198.12	Glyco_hydro_72	Domain
Cluster1951	B9WMV3_CANDC	PF13855.4	LRR_8	Repeat		GO:0005515,(protein binding)
Cluster1952	Q59KY8_CANAL	PF00149.26	Metallophos	Domain		GO:0016787,(hydrolase activity)
Cluster1953	Q8J2P6_ASPFM	PF00071.20	Ras	Domain	GO:0007264,(small GTPase mediated signal transduction)	GO:0005525,(GTP binding)
Cluster1954	Q9Y880_COCCA	PF00069.23	Pkinase	Domain	GO:0006468,(protein phosphorylation)	GO:0005524,(ATP binding)GO:0004672,(protein kinase activity)
Cluster1955	Q9Y784_MAGGR
Cluster1956	Q5AFI8_CANAL	PF00180.18	Iso_dh	Domain	GO:0055114,(oxidation-reduction process)	GO:0016616,(oxidoreductase activity, acting on the CH-OH group of donors, NAD or NADP as acceptor)
Cluster1957	CUTI_MONFR	PF01083.20	Cutinase	Domain	GO:0008152,(metabolic process)	GO:0016787,(hydrolase activity)
Cluster1958	Q5ALS7_CANAL	PF04082.16	Fungal_trans	Domain	GO:0006351,(transcription, DNA-dependent)	GO:0003677,(DNA binding)GO:0008270,(zinc ion binding)	GO:0005634,(nucleus)
Cluster1959	Q9P927_CANAL	PF00076.20	RRM_1	Domain		GO:0003676,(nucleic acid binding)
Cluster1960	A6N6J8_FUSOX	PF04082.16	Fungal_trans	Domain	GO:0006355,(regulation of transcription, DNA-dependent)GO:0006351,(transcription, DNA-dependent)	GO:0008270,(zinc ion binding)GO:0003677,(DNA binding)GO:0000981,(sequence-specific DNA binding RNA polymerase II transcription factor activity)	GO:0005634,(nucleus)
Cluster1961	Q59RG1_CANAL	PF07690.14	MFS_1	Family	GO:0055085,(transmembrane transport)		GO:0016021,(integral to membrane)
Cluster1962	O93802_ALTAL	PF13561.4	adh_short_C2	Domain	GO:0008152,(metabolic process)	GO:0016491,(oxidoreductase activity)
Cluster1963	Q59RB8_CANAL	PF00463.19	ICL	Domain	GO:0019752,(carboxylic acid metabolic process)	GO:0004451,(isocitrate lyase activity)
Cluster1964	Q000T6_BOTFU	PF00069.23	Pkinase	Domain	GO:0006468,(protein phosphorylation)	GO:0004672,(protein kinase activity)GO:0005524,(ATP binding)
Cluster1965	Q9P8L8_BOTFU	PF07690.14	MFS_1	Family	GO:0055085,(transmembrane transport)		GO:0016021,(integral to membrane)
Cluster1966	A4QRN5_MAGO7	PF08238.10	Sel1	Repeat
Cluster1967	CHS3_CANAL	PF03142.13	Chitin_synth_2	Family
Cluster1968	O59918_USTMD	PF00069.23	Pkinase	Domain	GO:0006468,(protein phosphorylation)	GO:0004672,(protein kinase activity)GO:0005524,(ATP binding)
Cluster1969	RL3_YEAST	PF00297.20	Ribosomal_L3	Family	GO:0006412,(translation)	GO:0003735,(structural constituent of ribosome)	GO:0005840,(ribosome)GO:0005622,(intracellular)
Cluster1970	Q59XR0_CANAL	PF01028.18	Topoisom_I	Domain	GO:0006265,(DNA topological change)	GO:0003918,(DNA topoisomerase (ATP-hydrolyzing) activity)GO:0003677,(DNA binding)GO:0003917,(DNA topoisomerase type I activity)	GO:0005694,(chromosome)
Cluster1971	PALB_CANAL	PF00648.19	Peptidase_C2	Family	GO:0006508,(proteolysis)	GO:0004198,(calcium-dependent cysteine-type endopeptidase activity)	GO:0005622,(intracellular)
Cluster1972	A4ULI5_MYCGR	PF00067.20	p450	Domain	GO:0055114,(oxidation-reduction process)	GO:0016705,(oxidoreductase activity, acting on paired donors, with incorporation or reduction of molecular oxygen)GO:0005506,(iron ion binding)GO:0020037,(heme binding)
Cluster1973	Q59WH0_CANAL	PF04433.15	SWIRM	Domain		GO:0005515,(protein binding)
Cluster1974	Q5ANE1_CANAL	PF07690.14	MFS_1	Family	GO:0055085,(transmembrane transport)	GO:0022857,(transmembrane transporter activity)	GO:0016021,(integral to membrane)
Cluster1975	Q5ADM9_CANAL	PF02815.17	MIR	Domain	GO:0006493,(protein O-linked glycosylation)	GO:0000030,(mannosyltransferase activity)	GO:0016020,(membrane)
Cluster1976	C1GLV1_PARBD	PF00071.20	Ras	Domain	GO:0007264,(small GTPase mediated signal transduction)	GO:0005525,(GTP binding)
Cluster1977	C4YII6_CANAW	PF00270.27	DEAD	Domain		GO:0005524,(ATP binding)GO:0003676,(nucleic acid binding)
Cluster1978	CYAA_USTMA	PF10428.7	SOG2	Family		GO:0005515,(protein binding)
Cluster1979	F2QQX0_PICP7	PF00620.25	RhoGAP	Domain	GO:0007165,(signal transduction)
Cluster1980	Q5ANE1_CANAL	PF00083.22	Sugar_tr	Family	GO:0055085,(transmembrane transport)	GO:0022857,(transmembrane transporter activity)	GO:0016021,(integral to membrane)
Cluster1981	DHH1_CRYNV	PF00270.27	DEAD	Domain		GO:0003676,(nucleic acid binding)GO:0005524,(ATP binding)
Cluster1982	Q6TFC7_ASPFM	PF13489.4	Methyltransf_23	Domain
Cluster1983	Q59VF3_CANAL	AHS1				GO:0005524,(ATP binding)
Cluster1984	A4RKI4_MAGO7	PF00400.30	WD40	Repeat		GO:0005515,(protein binding)
Cluster1985	Q59RG1_CANAL	PF07690.14	MFS_1	Family	GO:0055085,(transmembrane transport)		GO:0016021,(integral to membrane)
Cluster1986	C5G9E7_AJEDR	PF00076.20	RRM_1	Domain		GO:0003676,(nucleic acid binding)
Cluster1987	A6R764_AJECN	PF14378.4	PAP2_3	Family
Cluster1988	Q59NY2_CANAL	PF00728.20	Glyco_hydro_20	Domain	GO:0005975,(carbohydrate metabolic process)	GO:0004553,(hydrolase activity, hydrolyzing O-glycosyl compounds)
Cluster1989	Q00368_9PEZI
Cluster1990	Q59RG0_CANAL	PF03031.16	NIF	Family	GO:0055085,(transmembrane transport)		GO:0016021,(integral to membrane)
Cluster1991	A5H456_MYCGR	PF05141.10	DIT1_PvcA	Family	GO:0044237,(cellular metabolic process)
Cluster1992	A7A233_YEAS7	PF00025.19	Arf	Domain		GO:0005525,(GTP binding)
Cluster1993	C5GPL4_AJEDR	PF01507.17	PAPS_reduct	Family	GO:0008152,(metabolic process)	GO:0003824,(catalytic activity)
Cluster1994	Q8NK86_MAGGR	PF00400.30	WD40	Repeat		GO:0005515,(protein binding)
Cluster1995	Q5A839_CANAL	PF00850.17	Hist_deacetyl	Domain
Cluster1996	Q3Y5V5_MAGGR	PF00005.25	ABC_tran	Domain	GO:0055085,(transmembrane transport)GO:0006810,(transport)	GO:0016887,(ATPase activity)GO:0042626,(ATPase activity, coupled to transmembrane movement of substances)GO:0005524,(ATP binding)	GO:0016021,(integral to membrane)
Cluster1997	Q5ANE1_CANAL	PF00083.22	Sugar_tr	Family	GO:0055085,(transmembrane transport)	GO:0022857,(transmembrane transporter activity)	GO:0016021,(integral to membrane)
Cluster1998	Q4P8E8_USTMA	PF05199.11	GMC_oxred_C	Domain	GO:0055114,(oxidation-reduction process)	GO:0016614,(oxidoreductase activity, acting on CH-OH group of donors)GO:0050660,(flavin adenine dinucleotide binding)
Cluster1999	O94101_BOTFU	PF09084.9	NMT1	Family
Cluster2000	Q5EGQ1_CRYNE	PF00320.25	GATA	Domain	GO:0006355,(regulation of transcription, DNA-dependent)	GO:0008270,(zinc ion binding)GO:0003700,(sequence-specific DNA binding transcription factor activity)GO:0043565,(sequence-specific DNA binding)
Cluster2001	Q59L90_CANAL	PF08718.9	GLTP	Domain	GO:0046836,(glycolipid transport)	GO:0051861,(glycolipid binding)GO:0017089,(glycolipid transporter activity)	GO:0005737,(cytoplasm)
Cluster2002	Q59UQ8_CANAL	PF01363.19	FYVE	Domain		GO:0046872,(metal ion binding)
Cluster2003	A4QT57_MAGO7	PF00241.18	Cofilin_ADF	Domain		GO:0003779,(actin binding)	GO:0005622,(intracellular)
Cluster2004	A0ST42_CERNC	PF07690.14	MFS_1	Family	GO:0055085,(transmembrane transport)		GO:0016021,(integral to membrane)
Cluster2005	Q7Z868_USTMD	PF00187.17	Chitin_bind_1	Domain		GO:0008061,(chitin binding)
Cluster2006	F2QYD1_PICP7	PF00270.27	DEAD	Domain		GO:0003676,(nucleic acid binding)GO:0005524,(ATP binding)
Cluster2007	D1MYV6_MAGGR	PF01522.19	Polysacc_deac_1	Family	GO:0005975,(carbohydrate metabolic process)	GO:0016810,(hydrolase activity, acting on carbon-nitrogen (but not peptide) bonds)
Cluster2009	TUP1_CANAL	PF00400.30	WD40	Repeat		GO:0005515,(protein binding)
Cluster2010	A3GFA7_PICST	PF00118.22	Cpn60_TCP1	Family		GO:0005524,(ATP binding)
Cluster2011	PEPA_COCP7	PF00026.21	Asp	Family	GO:0006508,(proteolysis)	GO:0004190,(aspartic-type endopeptidase activity)
Cluster2012	Q5A415_CANAL	PF00022.17	Actin	Family
Cluster2013	Q5AM49_CANAL	PF09110.9	HAND	Domain	GO:0043044,(ATP-dependent chromatin remodeling)GO:0006338,(chromatin remodeling)	GO:0031491,(nucleosome binding)GO:0005524,(ATP binding)GO:0003676,(nucleic acid binding)GO:0016818,(hydrolase activity, acting on acid anhydrides, in phosphorus-containing anhydrides)	GO:0005634,(nucleus)
Cluster2014	B2C6F1_CRYGA	PF00394.20	Cu-oxidase	Domain	GO:0055114,(oxidation-reduction process)	GO:0005507,(copper ion binding)GO:0016491,(oxidoreductase activity)
Cluster2015	Q59WH0_CANAL	PF00249.29	Myb_DNA-binding	Domain		GO:0005515,(protein binding)
Cluster2016	Q59NP5_CANAL	PF03856.11	SUN	Family
Cluster2017	Q59QH2_CANAL	PF00248.19	Aldo_ket_red	Domain		GO:0008270,(zinc ion binding)GO:0003676,(nucleic acid binding)
Cluster2018	Q5AP97_CANAL	PF00069.23	Pkinase	Domain	GO:0006468,(protein phosphorylation)	GO:0004672,(protein kinase activity)GO:0005524,(ATP binding)
