# Supplementary material for: Genomics and Comparative Genomic Analyses Provide Insight into the Taxonomy and Pathogenic Potential of Novel Emmonsia Pathogens
Source: Front Cell Infect Microbiol. 2017 Mar 31;7:105. doi: 10.3389/fcimb.2017.00105 (PMC5374152; doi:10.3389/fcimb.2017.00105)
Supplement: Supplementary file 12 [file DataSheet13.xls]

## Sheet: Sheet1
Supplementary Data 13. Orthologs of DFVF genes unique in Emmonsia sp. 5z489.
geneID	UniProtID	Pfam HMM_Accession	Pfam HMM_name	Pfam Type	Gene ontology(biological_process)	Gene ontology(molecular_function)	Gene ontology(celluter_component)
g1595.t1	A4RCH6_MAGO7
g5240.t1	A4RGC8_MAGO7
g5056.t1	A4RGC8_MAGO7	PF00665.24	rve	Domain	GO:0015074,(DNA integration)
g3087.t1	A4RGC8_MAGO7	PF00078.25	RVT_1	Family
g5051.t1	A4RGC8_MAGO7
g1355.t1	A4RGC8_MAGO7
g2804.t1	A4RGC8_MAGO7
g2322.t1	A4RGC8_MAGO7
g5512.t1	A4RGC8_MAGO7
g2975.t1	A4RGC8_MAGO7
g1755.t1	A4RGC8_MAGO7
g8205.t1	A4RGC8_MAGO7
g9081.t1	A4RGC8_MAGO7
g4810.t1	A4RGC8_MAGO7
g3392.t1	A4RGC8_MAGO7	PF00078.25	RVT_1	Family
g4391.t1	A4RGC8_MAGO7
g8309.t1	A4RGC8_MAGO7	PF00078.25	RVT_1	Family
g9035.t1	A4RGC8_MAGO7
g1596.t1	A4RCH6_MAGO7	PF00665.24	rve	Domain	GO:0015074,(DNA integration)
g4916.t1	A4RCH6_MAGO7	PF00665.24	rve	Domain	GO:0015074,(DNA integration)
g5050.t1	A4RCH6_MAGO7	PF00665.24	rve	Domain	GO:0015074,(DNA integration)
g4806.t1	A4RGC8_MAGO7	PF00665.24	rve	Domain	GO:0015074,(DNA integration)
g1843.t1	A4RGC8_MAGO7	PF00665.24	rve	Domain	GO:0015074,(DNA integration)
g1827.t1	A4RGC8_MAGO7	PF00665.24	rve	Domain	GO:0015074,(DNA integration)
g7445.t1	A4RGC8_MAGO7
g3280.t1	A4RGC8_MAGO7	PF00665.24	rve	Domain	GO:0015074,(DNA integration)
g7506.t1	A4RGC8_MAGO7	PF00078.25	RVT_1	Family
g3001.t1	A4RGC8_MAGO7
g4229.t1	A4RCH6_MAGO7
g8364.t1	A4RCH6_MAGO7
g6744.t1	A4RGC8_MAGO7
g8206.t1	A4RGC8_MAGO7
g9038.t1	A4RGC8_MAGO7
g8363.t1	A4RGC8_MAGO7
g2972.t1	A4RGC8_MAGO7
g1737.t1	A4RGC8_MAGO7	PF00665.24	rve	Domain	GO:0015074,(DNA integration)
g8316.t1	A4RGC8_MAGO7
g2990.t1	A4RGC8_MAGO7
g7446.t1	A4RGC8_MAGO7
g3086.t1	A4RGC8_MAGO7
g9079.t1	A4RGC8_MAGO7	PF00078.25	RVT_1	Family
g3000.t1	A4RGC8_MAGO7	PF00078.25	RVT_1	Family
g8222.t1	A4RGC8_MAGO7	PF00078.25	RVT_1	Family
g9036.t1	A4RGC8_MAGO7
g3288.t1	A4RGC8_MAGO7
g4393.t1	A4RGC8_MAGO7
g9080.t1	A4RGC8_MAGO7
g8320.t1	A4RGC8_MAGO7	PF00078.25	RVT_1	Family
g8329.t1	A4RGC8_MAGO7
g1493.t1	Q9Y880_COCCA	PF00069.23	Pkinase	Domain	GO:0006468,(protein phosphorylation)	GO:0004672,(protein kinase activity)GO:0005524,(ATP binding)
g1762.t1	Q9Y880_COCCA	PF00069.23	Pkinase	Domain	GO:0006468,(protein phosphorylation)	GO:0005524,(ATP binding)GO:0004672,(protein kinase activity)
g3351.t1	Q9Y880_COCCA	PF00069.23	Pkinase	Domain	GO:0006468,(protein phosphorylation)	GO:0005524,(ATP binding)GO:0004672,(protein kinase activity)
g5608.t1	Q9Y880_COCCA	PF00069.23	Pkinase	Domain	GO:0006468,(protein phosphorylation)	GO:0005524,(ATP binding)GO:0004672,(protein kinase activity)
g565.t1	Q9Y880_COCCA	PF00069.23	Pkinase	Domain	GO:0006468,(protein phosphorylation)	GO:0004672,(protein kinase activity)GO:0005524,(ATP binding)
g7475.t1	A4RDS9_MAGO7	PF00069.23	Pkinase	Domain	GO:0006468,(protein phosphorylation)	GO:0004672,(protein kinase activity)GO:0005524,(ATP binding)
g7678.t1	Q9Y880_COCCA	PF00069.23	Pkinase	Domain	GO:0006468,(protein phosphorylation)	GO:0005524,(ATP binding)GO:0004672,(protein kinase activity)
g8884.t1	Q9Y880_COCCA	PF00069.23	Pkinase	Domain	GO:0006468,(protein phosphorylation)	GO:0005524,(ATP binding)GO:0004672,(protein kinase activity)
g9107.t1	Q9Y880_COCCA	PF00069.23	Pkinase	Domain	GO:0006468,(protein phosphorylation)	GO:0005524,(ATP binding)GO:0004672,(protein kinase activity)
g8189.t1	Q9Y880_COCCA	PF00069.23	Pkinase	Domain	GO:0006468,(protein phosphorylation)	GO:0004672,(protein kinase activity)GO:0005524,(ATP binding)
g2796.t1	Q9Y880_COCCA	PF00069.23	Pkinase	Domain	GO:0006468,(protein phosphorylation)	GO:0005524,(ATP binding)GO:0004672,(protein kinase activity)
g5032.t1	Q59ZI9_CANAL	PF00069.23	Pkinase	Domain	GO:0006468,(protein phosphorylation)	GO:0005524,(ATP binding)GO:0004672,(protein kinase activity)
g3085.t1	A4RCH6_MAGO7	PF00665.24	rve	Domain	GO:0015074,(DNA integration)
g7463.t1	A4RGC8_MAGO7	PF00665.24	rve	Domain	GO:0015074,(DNA integration)
g8219.t1	A4RGC8_MAGO7	PF00665.24	rve	Domain	GO:0015074,(DNA integration)
g3316.t1	A4RGC8_MAGO7	PF00665.24	rve	Domain	GO:0015074,(DNA integration)
g6295.t1	A4RGC8_MAGO7
g7462.t1	A4RGC8_MAGO7
g3317.t1	A4RGC8_MAGO7
g7461.t1	A4RGC8_MAGO7
g6293.t1	A4RGC8_MAGO7
g52.t1	OPSB_ASPFU	PF00026.21	Asp	Family	GO:0006508,(proteolysis)	GO:0004190,(aspartic-type endopeptidase activity)
g288.t1	Q6T7C1_MAGGR	PF10342.7	GPI-anchored	Family
g297.t1	Q5ANE1_CANAL	PF00083.22	Sugar_tr	Family	GO:0055085,(transmembrane transport)	GO:0022857,(transmembrane transporter activity)	GO:0016021,(integral to membrane)
g337.t1	Q5A4F3_CANAL	PF00172.16	Zn_clus	Domain	GO:0006355,(regulation of transcription, DNA-dependent)	GO:0000981,(sequence-specific DNA binding RNA polymerase II transcription factor activity)GO:0008270,(zinc ion binding)	GO:0005634,(nucleus)
g808.t1	Q5AG61_CANAL	PF04082.16	Fungal_trans	Domain	GO:0006351,(transcription, DNA-dependent)	GO:0003677,(DNA binding)GO:0008270,(zinc ion binding)	GO:0005634,(nucleus)
g940.t1	Q5A4F3_CANAL	PF04082.16	Fungal_trans	Domain	GO:0006351,(transcription, DNA-dependent)GO:0006355,(regulation of transcription, DNA-dependent)	GO:0000981,(sequence-specific DNA binding RNA polymerase II transcription factor activity)GO:0003677,(DNA binding)GO:0008270,(zinc ion binding)	GO:0005634,(nucleus)
g1040.t1	A6N6J8_FUSOX	PF00172.16	Zn_clus	Domain	GO:0006355,(regulation of transcription, DNA-dependent)	GO:0008270,(zinc ion binding)GO:0000981,(sequence-specific DNA binding RNA polymerase II transcription factor activity)	GO:0005634,(nucleus)
g1104.t1	C6KEF5_MYCGR	PF00069.23	Pkinase	Domain	GO:0006468,(protein phosphorylation)	GO:0004672,(protein kinase activity)GO:0005524,(ATP binding)
g1214.t1	Q92217_COCHE	PF14765.4	PS-DH	Domain
g1215.t1	Q5GFD3_PHAND	PF01494.17	FAD_binding_3	Family		GO:0071949,(FAD binding)
g1216.t1	Q9P8L8_BOTFU	PF00083.22	Sugar_tr	Family	GO:0055085,(transmembrane transport)	GO:0022857,(transmembrane transporter activity)	GO:0016021,(integral to membrane)
g1306.t1	O93800_ALTAL	PF13193.4	AMP-binding_C	Domain	GO:0008152,(metabolic process)	GO:0003824,(catalytic activity)
g1375.t1	Q59RG1_CANAL
g1399.t1	Q9Y784_MAGGR
g1542.t1	Q96TN6_MAGGR	PF11327.6	DUF3129	Family
g1592.t1	Q9P8L8_BOTFU
g1594.t1	Q4P8E8_USTMA	PF05199.11	GMC_oxred_C	Domain	GO:0055114,(oxidation-reduction process)	GO:0016614,(oxidoreductase activity, acting on CH-OH group of donors)GO:0050660,(flavin adenine dinucleotide binding)
g1632.t1	A6RH34_AJECN	PF00076.20	RRM_1	Domain		GO:0003676,(nucleic acid binding)
g1729.t1	Q32WF7_PHAND	PF13561.4	adh_short_C2	Domain	GO:0008152,(metabolic process)	GO:0016491,(oxidoreductase activity)
g1751.t1	Q2LK92_BOTFU	PF00254.26	FKBP_C	Domain	GO:0006457,(protein folding)
g2008.t1	Q6TFC7_ASPFM	PF13489.4	Methyltransf_23	Domain
g2178.t1	SPCA_ARTOC	PF00450.20	Peptidase_S10	Domain	GO:0006508,(proteolysis)	GO:0004185,(serine-type carboxypeptidase activity)
g2288.t1	Q9P8L8_BOTFU	PF07690.14	MFS_1	Family	GO:0055085,(transmembrane transport)		GO:0016021,(integral to membrane)
g2795.t1	Q0PND8_MAGGR	PF00004.27	AAA	Domain		GO:0005524,(ATP binding)
g2813.t1	Q99324_SEPLY	PF00933.19	Glyco_hydro_3	Domain	GO:0005975,(carbohydrate metabolic process)	GO:0004553,(hydrolase activity, hydrolyzing O-glycosyl compounds)
g3130.t1	TUP1_CANAL	PF00400.30	WD40	Repeat		GO:0005515,(protein binding)
g3204.t1	Q6XVN4_CRYNV	PF08240.10	ADH_N	Domain	GO:0055114,(oxidation-reduction process)
g3217.t1	Q59ZX1_CANAL	PF00628.27	PHD	Domain		GO:0005515,(protein binding)
g3365.t1	Q8NJR9_LEPMC	PF01204.16	Trehalase	Domain	GO:0005991,(trehalose metabolic process)	GO:0004555,(alpha,alpha-trehalase activity)
g3383.t1	Q2LK92_BOTFU	PF00254.26	FKBP_C	Domain	GO:0006457,(protein folding)
g3756.t1	C1GC36_PARBD	PF00076.20	RRM_1	Domain		GO:0003676,(nucleic acid binding)
g3837.t1	PEPA_ASPFU	PF00026.21	Asp	Family	GO:0006508,(proteolysis)	GO:0004190,(aspartic-type endopeptidase activity)
g4025.t1	Q6Y392_PHAND
g4228.t1	A0ST43_CERNC	PF01565.21	FAD_binding_4	Domain	GO:0055114,(oxidation-reduction process)	GO:0050660,(flavin adenine dinucleotide binding)GO:0016491,(oxidoreductase activity)
g4475.t1	Q9P8L8_BOTFU	PF07690.14	MFS_1	Family	GO:0055085,(transmembrane transport)		GO:0016021,(integral to membrane)
g4506.t1	TUP1_CANAL	PF00400.30	WD40	Repeat		GO:0005515,(protein binding)
g4518.t1	Q5GFD3_PHAND	PF01494.17	FAD_binding_3	Family		GO:0071949,(FAD binding)
g4672.t1	Q2I0M6_CERNC	PF00891.16	Methyltransf_2	Family		GO:0008171,(O-methyltransferase activity)
g4673.t1	Q6TFC7_ASPFM	PF13489.4	Methyltransf_23	Domain
g4798.t1	Q30E79_CRYNV	PF00484.17	Pro_CA	Domain		GO:0004089,(carbonate dehydratase activity)GO:0008270,(zinc ion binding)
g4814.t1	A9Z1V6_PHAND	PF00069.23	Pkinase	Domain	GO:0006468,(protein phosphorylation)	GO:0005524,(ATP binding)GO:0004672,(protein kinase activity)
g4937.t1	Q9C1Q7_ASPFM	PF00989.23	PAS	Domain	GO:0006355,(regulation of transcription, DNA-dependent)
g4949.t1	A4RGM3_MAGO7
g5031.t1	Q5AHG6_CANAL	PF00004.27	AAA	Domain	GO:0006468,(protein phosphorylation)	GO:0004672,(protein kinase activity)GO:0005524,(ATP binding)
g5241.t1	Q6ZX14_MAGGR	PF00550.23	PP-binding	Domain	GO:0008152,(metabolic process)	GO:0003824,(catalytic activity)
g5880.t1	Q9P8L8_BOTFU
g6059.t1	A0ST43_CERNC	PF01565.21	FAD_binding_4	Domain	GO:0055114,(oxidation-reduction process)	GO:0016491,(oxidoreductase activity)GO:0050660,(flavin adenine dinucleotide binding)
g6060.t1	Q5GFD3_PHAND	PF01494.17	FAD_binding_3	Family		GO:0071949,(FAD binding)
g6061.t1	Q5D6D3_COCHE	PF00550.23	PP-binding	Domain
g6470.t1	Q9HFW4_USTMD	PF12998.5	ING	Domain
g6515.t1	Q75ZG3_ALTAL	PF00248.19	Aldo_ket_red	Domain
g6680.t1	Q5AD07_CANAL
g7224.t1	A5HEH7_9PEZI	PF00173.26	Cyt-b5	Domain	GO:0055114,(oxidation-reduction process)GO:0042128,(nitrate assimilation)	GO:0030151,(molybdenum ion binding)GO:0016491,(oxidoreductase activity)
g7994.t1	C5G9E7_AJEDR	PF00076.20	RRM_1	Domain		GO:0003676,(nucleic acid binding)
g8136.t1	Q59Z23_CANAL	PF00069.23	Pkinase	Domain	GO:0006468,(protein phosphorylation)	GO:0004672,(protein kinase activity)GO:0005524,(ATP binding)
g8209.t1	Q92217_COCHE	PF00109.24	ketoacyl-synt	Domain
g8410.t1	O59928_HYPVI	PF01476.18	LysM	Domain	GO:0005975,(carbohydrate metabolic process)	GO:0004553,(hydrolase activity, hydrolyzing O-glycosyl compounds)GO:0008061,(chitin binding)
g8458.t1	A0ST42_CERNC
g8756.t1	Q9P304_CLAFU	PF05199.11	GMC_oxred_C	Domain	GO:0055114,(oxidation-reduction process)	GO:0050660,(flavin adenine dinucleotide binding)GO:0016614,(oxidoreductase activity, acting on CH-OH group of donors)
g8768.t1	Q5AIC4_CANAL	PF05433.13	Rick_17kDa_Anti	Family			GO:0019867,(outer membrane)
g8799.t1	Q5APH9_CANAL	PF00481.19	PP2C	Family		GO:0003824,(catalytic activity)
g8905.t1	O93802_ALTAL	PF13561.4	adh_short_C2	Domain	GO:0008152,(metabolic process)	GO:0016491,(oxidoreductase activity)
g8928.t1	A4RGM3_MAGO7
