# Supplementary material for: Genomics and Comparative Genomic Analyses Provide Insight into the Taxonomy and Pathogenic Potential of Novel Emmonsia Pathogens
Source: Front Cell Infect Microbiol. 2017 Mar 31;7:105. doi: 10.3389/fcimb.2017.00105 (PMC5374152; doi:10.3389/fcimb.2017.00105)
Supplement: Supplementary file 13 [file DataSheet14.xls]

## Sheet: cac.DFVF.pfam.go
Supplementary Data 14. Orthologs of DFVF genes unique in Emmonsia sp. CAC-2015a.
Gene ID	UniProt ID	Pfam HMM_Accession	Pfam HMM_name	Pfam Type	Gen_ontology(biological_process)	Gene_ontology(molecular_function)	Gene_ontology(celluter_component)
rna5771	F5HAA8_CRYNB	PF01293.18	PEPCK_ATP	Family	GO:0006094,(gluconeogenesis)	GO:0005524,(ATP binding)GO:0004612,(phosphoenolpyruvate carboxykinase (ATP) activity)
rna5647	A4RHH9_MAGO7
rna5371	C5MK57_MYCGR				GO:0006468,(protein phosphorylation)	GO:0004672,(protein kinase activity)GO:0005524,(ATP binding)
rna5331	C5G9E7_AJEDR				GO:0003676,(nucleic acid binding)
rna5282	Q01143_MAGGR	PF00069.23	Pkinase	Domain	GO:0006468,(protein phosphorylation)	GO:0005524,(ATP binding)GO:0004672,(protein kinase activity)
rna5217	Q6TFC7_ASPFM
rna5168	A4R0W3_MAGO7	PF00172.16	Zn_clus	Domain	GO:0006355,(regulation of transcription, DNA-dependent)	GO:0000981,(sequence-specific DNA binding RNA polymerase II transcription factor activity)GO:0008270,(zinc ion binding)
rna5124	DHH1_CRYNV	PF00271.29	Helicase_C	Family	GO:0006418,(tRNA aminoacylation for protein translation)	GO:0005524,(ATP binding)GO:0004812,(aminoacyl-tRNA ligase activity)GO:0003676,(nucleic acid binding)GO:0000166,(nucleotide binding)
rna4856	Q6TFC7_ASPFM
rna4844	Q8J2N0_FUSOX
rna4630	Q5AMT2_CANAL				GO:0005975,(carbohydrate metabolic process)	GO:0004553,(hydrolase activity, hydrolyzing O-glycosyl compounds)
rna4599	A6R757_AJECN	PF03765.13	CRAL_TRIO_N	Domain
rna4502	Q9P880_BOTFU
rna4423	Q5J4D6_PHAND	PF01274.20	Malate_synthase	Family	GO:0006097,(glyoxylate cycle)	GO:0004474,(malate synthase activity)
rna4408	Q5A415_CANAL	PF00022.17	Actin	Family
rna4324	Q59X54_CANAL
rna4310	C5GDV2_AJEDR	PF03935.13	SKN1	Family
rna4156	A6R3U9_AJECN				GO:0006796,(phosphate-containing compound metabolic process)	GO:0000287,(magnesium ion binding)GO:0004427,(inorganic diphosphatase activity)	GO:0005737,(cytoplasm)
rna4145	Q8J0I5_CLAPU	PF00170.19	bZIP_1	Family	GO:0030001,(metal ion transport)GO:0006355,(regulation of transcription, DNA-dependent)GO:0006397,(mRNA processing)GO:0055085,(transmembrane transport)	GO:0003677,(DNA binding)GO:0003700,(sequence-specific DNA binding transcription factor activity)GO:0046873,(metal ion transmembrane transporter activity)GO:0043565,(sequence-specific DNA binding)	GO:0000445,(THO complex part of transcription export complex)GO:0005634,(nucleus)GO:0016020,(membrane)
rna3905	O13407_MAGGR	PF00005.25	ABC_tran	Domain	GO:0006614,(SRP-dependent cotranslational protein targeting to membrane)GO:0006310,(DNA recombination)GO:0006281,(DNA repair)GO:0007264,(small GTPase mediated signal transduction)GO:0006810,(transport)GO:0006576,(cellular biogenic amine metabolic process)	GO:0043531,(ADP binding)GO:0005524,(ATP binding)GO:0003924,(GTPase activity)GO:0009378,(four-way junction helicase activity)GO:0005525,(GTP binding)GO:0003723,(RNA binding)GO:0003724,(RNA helicase activity)GO:0016887,(ATPase activity)
rna3785	Q9UVQ4_CRYNE				GO:0007264,(small GTPase mediated signal transduction)	GO:0005525,(GTP binding)
rna3703	C5GNL4_AJEDR
rna3648	OPSB_ASPFU	PF00026.21	Asp	Family
rna3594	Q96VB5_ALTAL	PF00501.26	AMP-binding	Family	GO:0008152,(metabolic process)	GO:0003824,(catalytic activity)
rna3497	DHH1_CRYNV	PF00270.27	DEAD	Domain	GO:0019079,(viral genome replication)	GO:0003676,(nucleic acid binding)GO:0005524,(ATP binding)GO:0016787,(hydrolase activity)GO:0003677,(DNA binding)GO:0008026,(ATP-dependent helicase activity)
rna3441	C5GS89_AJEDR				GO:0006468,(protein phosphorylation)GO:0006270,(DNA-dependent DNA replication initiation)	GO:0004672,(protein kinase activity)GO:0005524,(ATP binding)GO:0003743,(translation initiation factor activity)	GO:0005737,(cytoplasm)GO:0005852,(eukaryotic translation initiation factor 3 complex)
rna3442	C5GS89_AJEDR	PF00069.23	Pkinase	Domain	GO:0006468,(protein phosphorylation)	GO:0016773,(phosphotransferase activity, alcohol group as acceptor)GO:0004672,(protein kinase activity)GO:0005524,(ATP binding)	GO:0016020,(membrane)
rna3352	Q5AFI8_CANAL	PF00180.18	Iso_dh	Domain	GO:0055114,(oxidation-reduction process)	GO:0016616,(oxidoreductase activity, acting on the CH-OH group of donors, NAD or NADP as acceptor)
rna3156	C5GYF3_AJEDR
rna3126	Q59JX6_CANAL	PF00106.23	adh_short	Domain	GO:0055114,(oxidation-reduction process)GO:0009396,(folic acid-containing compound biosynthetic process)	GO:0004488,(methylenetetrahydrofolate dehydrogenase (NADP+) activity)GO:0003824,(catalytic activity)
rna3122	Q9P8L8_BOTFU	PF07690.14	MFS_1	Family	GO:0055085,(transmembrane transport)GO:0006810,(transport)	GO:0022857,(transmembrane transporter activity)GO:0005215,(transporter activity)	GO:0016021,(integral to membrane)GO:0016020,(membrane)
rna2913	Q5AMT2_CANAL
rna2689	D2JLS9_9HYPO	PF00125.22	Histone	Domain		GO:0003677,(DNA binding)	GO:0071821,(FANCM-MHF complex)
rna2666	TUP1_CANAL	PF00400.30	WD40	Repeat		GO:0005515,(protein binding)
rna2493	A4RGG9_MAGO7	PF13561.4	adh_short_C2	Domain
rna2386	A4R0W3_MAGO7					GO:0006397,(mRNA processing)		GO:0005634,(nucleus)
rna2325	Q96VL9_BOTFU	PF00005.25	ABC_tran	Domain		GO:0016887,(ATPase activity)GO:0005524,(ATP binding)
rna2242	Q6IWN3_USTMD	PF00069.23	Pkinase	Domain	GO:0006468,(protein phosphorylation)	GO:0005524,(ATP binding)GO:0004672,(protein kinase activity)
rna2209	D2JLS9_9HYPO	PF00125.22	Histone	Domain		GO:0003677,(DNA binding)
rna1699	Q9Y880_COCCA	PF00069.23	Pkinase	Domain	GO:0006468,(protein phosphorylation)	GO:0005524,(ATP binding)GO:0016773,(phosphotransferase activity, alcohol group as acceptor)GO:0004672,(protein kinase activity)	GO:0016020,(membrane)
rna1687	GEL1_ASPFU	PF03198.12	Glyco_hydro_72	Domain
rna1608	HOG1_CRYPA				GO:0006468,(protein phosphorylation)	GO:0005524,(ATP binding)GO:0004672,(protein kinase activity)
rna1595	A6N6J8_FUSOX	PF00172.16	Zn_clus	Domain	GO:0006355,(regulation of transcription, DNA-dependent)	GO:0000981,(sequence-specific DNA binding RNA polymerase II transcription factor activity)GO:0008270,(zinc ion binding)	GO:0005634,(nucleus)
rna1574	A4RED5_MAGO7	PF13857.4	Ank_5	Domain	GO:0006355,(regulation of transcription, DNA-dependent)	GO:0003700,(sequence-specific DNA binding transcription factor activity)GO:0005515,(protein binding)GO:0043565,(sequence-specific DNA binding)
rna1546	Q96VL9_BOTFU	PF00005.25	ABC_tran	Domain		GO:0016887,(ATPase activity)GO:0005524,(ATP binding)
rna1241	Q6TFC7_ASPFM
rna1024	Q5AG40_CANAL	PF00004.27	AAA	Domain		GO:0005524,(ATP binding)
rna867	Q5AG40_CANAL	PF00004.27	AAA	Domain	GO:0006810,(transport)	GO:0005524,(ATP binding)GO:0016887,(ATPase activity)
rna8794	DHH1_CRYNV	PF00570.21	HRDC	Domain	GO:0017038,(protein import)GO:0006281,(DNA repair)GO:0006260,(DNA replication)	GO:0003677,(DNA binding)GO:0043140,(ATP-dependent 3'-5' DNA helicase activity)GO:0016787,(hydrolase activity)GO:0005524,(ATP binding)GO:0003676,(nucleic acid binding)	GO:0016020,(membrane)GO:0005622,(intracellular)
rna8650	Q2I0M6_CERNC	PF00891.16	Methyltransf_2	Family		GO:0008171,(O-methyltransferase activity)
rna8476	Q2VLJ1_GIBZA	PF01565.21	FAD_binding_4	Domain	GO:0055114,(oxidation-reduction process)	GO:0050660,(flavin adenine dinucleotide binding)GO:0016491,(oxidoreductase activity)
rna8470	Q2I0M6_CERNC	PF00891.16	Methyltransf_2	Family		GO:0008171,(O-methyltransferase activity)
rna8383	Q5XTQ5_BOTFU	PF07690.14	MFS_1	Family	GO:0055085,(transmembrane transport)	GO:0022857,(transmembrane transporter activity)	GO:0016021,(integral to membrane)
rna8309	C5GQ05_AJEDR	PF00782.18	DSPc	Domain	GO:0006470,(protein dephosphorylation)	GO:0008138,(protein tyrosine/serine/threonine phosphatase activity)GO:0004725,(protein tyrosine phosphatase activity)
rna8018	Q5ADM9_CANAL				GO:0006493,(protein O-linked glycosylation)	GO:0000030,(mannosyltransferase activity)	GO:0016020,(membrane)
rna7811	Q59Z94_CANAL	PF00069.23	Pkinase	Domain	GO:0006468,(protein phosphorylation)	GO:0005524,(ATP binding)GO:0004672,(protein kinase activity)
rna7648	O59928_HYPVI	PF00704.26	Glyco_hydro_18	Domain	GO:0005975,(carbohydrate metabolic process)	GO:0004553,(hydrolase activity, hydrolyzing O-glycosyl compounds)
rna7513	Q4P8E7_USTMA
rna7089	Q3Y5V5_MAGGR	PF00005.25	ABC_tran	Domain		GO:0016301,(kinase activity)GO:0016887,(ATPase activity)GO:0003924,(GTPase activity)GO:0005525,(GTP binding)GO:0005524,(ATP binding)
rna6990	A6R1W8_AJECN
rna6827	Q5A4X5_CANAL	PF00447.15	HSF_DNA-bind	Domain	GO:0006355,(regulation of transcription, DNA-dependent)	GO:0043565,(sequence-specific DNA binding)GO:0003700,(sequence-specific DNA binding transcription factor activity)	GO:0005634,(nucleus)
rna6380	Q9P8L8_BOTFU	PF07690.14	MFS_1	Family	GO:0006810,(transport)GO:0055085,(transmembrane transport)	GO:0005215,(transporter activity)GO:0022857,(transmembrane transporter activity)	GO:0016021,(integral to membrane)GO:0016020,(membrane)
rna6201	O42620_MAGGR	PF00755.18	Carn_acyltransf	Family		GO:0016746,(transferase activity, transferring acyl groups)
rna5966	Q5A6P9_CANAL	PF01213.17	CAP_N	Family	GO:0007010,(cytoskeleton organization)	GO:0003779,(actin binding)
rna5766	Q59VF3_CANAL	PF00289.20	Biotin_carb_N	Domain
rna5592	Q5AB06_CANAL	PF02260.18	FATC	Family		GO:0004674,(protein serine/threonine kinase activity)GO:0005515,(protein binding)GO:0016301,(kinase activity)
rna5376	A4RGM3_MAGO7	PF01031.18	Dynamin_M	Family	GO:0006576,(cellular biogenic amine metabolic process)GO:0007264,(small GTPase mediated signal transduction)	GO:0005524,(ATP binding)GO:0005525,(GTP binding)GO:0016887,(ATPase activity)
rna5334	Q0PND8_MAGGR	PF05362.11	Lon_C	Domain	GO:0006508,(proteolysis)GO:0006281,(DNA repair)GO:0006310,(DNA recombination)	GO:0004176,(ATP-dependent peptidase activity)GO:0004252,(serine-type endopeptidase activity)GO:0005524,(ATP binding)GO:0005515,(protein binding)GO:0003724,(RNA helicase activity)GO:0016887,(ATPase activity)GO:0003723,(RNA binding)GO:0009378,(four-way junction helicase activity)GO:0005525,(GTP binding)GO:0003924,(GTPase activity)
rna5121	Q99079_USTMD	PF13095.4	FTA2	Family	GO:0006468,(protein phosphorylation)	GO:0016773,(phosphotransferase activity, alcohol group as acceptor)GO:0004672,(protein kinase activity)GO:0005524,(ATP binding)	GO:0016020,(membrane)
rna4614	Q59TL7_CANAL				GO:0000398,(nuclear mRNA splicing, via spliceosome)	GO:0008270,(zinc ion binding)	GO:0005681,(spliceosomal complex)GO:0005634,(nucleus)
rna4618	HOG1_BOTFB	PF00069.23	Pkinase	Domain	GO:0006468,(protein phosphorylation)	GO:0004672,(protein kinase activity)GO:0005524,(ATP binding)GO:0005515,(protein binding)
rna4217	A4R0W3_MAGO7	PF00172.16	Zn_clus	Domain	GO:0006355,(regulation of transcription, DNA-dependent)	GO:0008270,(zinc ion binding)GO:0000981,(sequence-specific DNA binding RNA polymerase II transcription factor activity)	GO:0005634,(nucleus)
rna4104	Q6A2T2_BOTFU
rna4093	LAP2_ARTOC	PF04253.13	TFR_dimer	Domain
rna4035	1433_CANAL	PF00244.18	2014-03-03	Domain
rna3798	Q5ABU7_CANAL	PF07690.14	MFS_1	Family	GO:0055085,(transmembrane transport)	GO:0022857,(transmembrane transporter activity)	GO:0016021,(integral to membrane)
rna3747	Q6Y392_PHAND	PF00854.19	PTR2	Family	GO:0006810,(transport)GO:0055085,(transmembrane transport)	GO:0005215,(transporter activity)	GO:0016020,(membrane)GO:0016021,(integral to membrane)
rna3616	Q5XTQ4_BOTFU
rna2900	HOG1_CRYPA	PF00069.23	Pkinase	Domain	GO:0006468,(protein phosphorylation)	GO:0005524,(ATP binding)GO:0004672,(protein kinase activity)	GO:0005882,(intermediate filament)
rna2378	Q59MD2_CANAL	PF11951.6	Fungal_trans_2	Family	GO:0006355,(regulation of transcription, DNA-dependent)	GO:0008270,(zinc ion binding)GO:0000981,(sequence-specific DNA binding RNA polymerase II transcription factor activity)	GO:0005634,(nucleus)
rna1988	Q96VB5_ALTAL	PF13193.4	AMP-binding_C	Domain
rna736	Q59X54_CANAL	PF04488.13	Gly_transf_sug	Family
rna706	Q5ANE1_CANAL	PF00083.22	Sugar_tr	Family	GO:0008033,(tRNA processing)GO:0055085,(transmembrane transport)	GO:0008168,(methyltransferase activity)GO:0022857,(transmembrane transporter activity)GO:0016787,(hydrolase activity)	GO:0016021,(integral to membrane)
rna8622	Q75ZG3_ALTAL
rna8623	Q75ZG3_ALTAL
rna8356	Q9HFW4_USTMD	PF00628.27	PHD	Domain		GO:0005515,(protein binding)GO:0046872,(metal ion binding)GO:0008270,(zinc ion binding)GO:0004842,(ubiquitin-protein ligase activity)	GO:0005680,(anaphase-promoting complex)
rna8275	Q32WF7_PHAND	PF13561.4	adh_short_C2	Domain
rna7991	Q30E79_CRYNV	PF00484.17	Pro_CA	Domain		GO:0004089,(carbonate dehydratase activity)GO:0008270,(zinc ion binding)GO:0003824,(catalytic activity)GO:0051536,(iron-sulfur cluster binding)
rna7688	Q000T6_BOTFU
rna6896	Q5XTQ5_BOTFU	PF00083.22	Sugar_tr	Family	GO:0015689,(molybdate ion transport)GO:0055085,(transmembrane transport)	GO:0022857,(transmembrane transporter activity)GO:0015098,(molybdate ion transmembrane transporter activity)	GO:0016021,(integral to membrane)
rna6771	Q59RG1_CANAL				GO:0055085,(transmembrane transport)		GO:0016021,(integral to membrane)
rna4973	Q59X89_CANAL	PF00071.20	Ras	Domain	GO:0007264,(small GTPase mediated signal transduction)	GO:0005525,(GTP binding)GO:0003924,(GTPase activity)
rna4869	A4R1F0_MAGO7	PF01435.16	Peptidase_M48	Domain	GO:0006508,(proteolysis)	GO:0004222,(metalloendopeptidase activity)
rna3710	A9Z1V6_PHAND	PF00069.23	Pkinase	Domain	GO:0006468,(protein phosphorylation)	GO:0004672,(protein kinase activity)GO:0005524,(ATP binding)
rna4383	C5GU56_AJEDR	PF00657.20	Lipase_GDSL	Family	GO:0033014,(tetrapyrrole biosynthetic process)	GO:0016788,(hydrolase activity, acting on ester bonds)GO:0004418,(hydroxymethylbilane synthase activity)
rna6	A0ST43_CERNC	PF01565.21	FAD_binding_4	Domain	GO:0055114,(oxidation-reduction process)	GO:0050660,(flavin adenine dinucleotide binding)GO:0016491,(oxidoreductase activity)
