# Supplementary material for: Genomics and Comparative Genomic Analyses Provide Insight into the Taxonomy and Pathogenic Potential of Novel Emmonsia Pathogens
Source: Front Cell Infect Microbiol. 2017 Mar 31;7:105. doi: 10.3389/fcimb.2017.00105 (PMC5374152; doi:10.3389/fcimb.2017.00105)
Supplement: Supplementary file 14 [file DataSheet15.xls]

## Sheet: Sheet1
Supplementary Data 15. Orthologs of DFVF genes shared by 5z489 and CAC2015a.
5z489 ID	CAC2015-a ID	UniProt ID	Pfam HMM Accession	Pfam HMM Name	Pfam Type	Gene ontology (biological process)	Gene ontology (molecular function)	Gene ontology (cellular component)
g4495.t1	rna1061	Q59Z39_CANAL	PF00076.20	RRM_1	Domain		GO:0003676,(nucleic acid binding)
g1099.t1	rna2306	HOG1_CANAL	PF00069.23	Pkinase	Domain	GO:0006468,(protein phosphorylation)	GO:0004672,(protein kinase activity);GO:0005524,(ATP binding)
g1557.t1	rna174	A6ZRC1_YEAS7	PF00076.20	RRM_1	Domain		GO:0003676,(nucleic acid binding)
g2903.t1	rna165	PABP_COCIM	PF00076.20	RRM_1	Domain		GO:0003676,(nucleic acid binding)
g3516.t1	rna4500	A4ULI8_MYCGR	PF00067.20	p450	Domain	GO:0055114,(oxidation-reduction process)	GO:0005506,(iron ion binding);GO:0020037,(heme binding);GO:0016705,(oxidoreductase activity, acting on paired donors, with incorporation or reduction of molecular oxygen)
g4371.t1	rna1948	Q5ADP3_CANAL	PF12895.5	ANAPC3	Domain		GO:0005515,(protein binding)
g5969.t1	rna5912	Q5ADS0_CANAL	PF00627.29	UBA	Domain	GO:0006289,(nucleotide-excision repair);GO:0043161,(proteasomal ubiquitin-dependent protein catabolic process)	GO:0003684,(damaged DNA binding);GO:0005515,(protein binding)
g6339.t1	rna2258	A4R0W3_MAGO7	PF00172.16	Zn_clus	Domain	GO:0006355,(regulation of transcription, DNA-dependent)	GO:0008270,(zinc ion binding);GO:0000981,(sequence-specific DNA binding RNA polymerase II transcription factor activity)	GO:0005634,(nucleus)
g7576.t1	rna5640	PYRF_CANAL	PF00215.22	OMPdecase	Domain	GO:0006207,('de novo' pyrimidine base biosynthetic process)	GO:0004590,(orotidine-5'-phosphate decarboxylase activity)
g801.t1	rna3699	A4ULI8_MYCGR	PF00067.20	p450	Domain	GO:0055114,(oxidation-reduction process)	GO:0016705,(oxidoreductase activity, acting on paired donors, with incorporation or reduction of molecular oxygen);GO:0005506,(iron ion binding);GO:0020037,(heme binding)
g8442.t1	rna7228	A6N6J8_FUSOX	PF04082.16	Fungal_trans	Domain	GO:0006351,(transcription, DNA-dependent)	GO:0003677,(DNA binding);GO:0008270,(zinc ion binding)	GO:0005634,(nucleus)
g8549.t1	rna6758	SET1_CANAL	PF00856.26	SET	Family		GO:0005515,(protein binding)
