# Supplementary material for: Genomics and Comparative Genomic Analyses Provide Insight into the Taxonomy and Pathogenic Potential of Novel Emmonsia Pathogens
Source: Front Cell Infect Microbiol. 2017 Mar 31;7:105. doi: 10.3389/fcimb.2017.00105 (PMC5374152; doi:10.3389/fcimb.2017.00105)
Supplement: Supplementary file 15 [file Datasheet16.xls]

## Sheet: sheet1
Supplementary Data 16. Gene families putatively involved in pathogenicity in 5z489 shared by PHI and DFVF database.
Gene ID	PHI Accession	Description	Phenotype	UniProt ID	Pfam HMM Accession	Pfam HMM Name	Pfam Type	Gene ontology (biological process)	Gene ontology (molecular function)	Gene ontology (cellular component)
g1216.t1	PHI:2377	DEP3	mixed outcome	Q9P8L8_BOTFU	PF00083.22	Sugar_tr	Family	GO:0055085,(transmembrane transport)	GO:0022857,(transmembrane transporter activity)	GO:0016021,(integral to membrane)
g1306.t1	PHI:133	AKT1	loss_of_pathogenicity	O93800_ALTAL	PF13193.4	AMP-binding_C	Domain	GO:0008152,(metabolic process)	GO:0003824,(catalytic activity)
g1594.t1	PHI:199	AOX1	reduced_virulence	Q4P8E8_USTMA	PF05199.11	GMC_oxred_C	Domain	GO:0055114,(oxidation-reduction process)	GO:0016614,(oxidoreductase activity, acting on CH-OH group of donors)GO:0050660,(flavin adenine dinucleotide binding)
g1751.t1	PHI:2305	BcFKBP12	mixed outcome	Q2LK92_BOTFU	PF00254.26	FKBP_C	Domain	GO:0006457,(protein folding)
g3130.t1	PHI:4475	MoTup1	loss_of_pathogenicity	TUP1_CANAL	PF00400.30	WD40	Repeat		GO:0005515,(protein binding)
g3383.t1	PHI:2305	BcFKBP12	mixed outcome	Q2LK92_BOTFU	PF00254.26	FKBP_C	Domain	GO:0006457,(protein folding)
g3837.t1	PHI:3973	ASP	reduced_virulence	PEPA_ASPFU	PF00026.21	Asp	Family	GO:0006508,(proteolysis)	GO:0004190,(aspartic-type endopeptidase activity)
g4228.t1	PHI:1046	CTB5	reduced_virulence	A0ST43_CERNC	PF01565.21	FAD_binding_4	Domain	GO:0055114,(oxidation-reduction process)	GO:0050660,(flavin adenine dinucleotide binding)GO:0016491,(oxidoreductase activity)
g4672.t1	PHI:1051	CTB3	reduced_virulence	Q2I0M6_CERNC	PF00891.16	Methyltransf_2	Family		GO:0008171,(O-methyltransferase activity)
g4937.t1	PHI:253	FOS1	reduced_virulence	Q9C1Q7_ASPFM	PF00989.23	PAS	Domain	GO:0006355,(regulation of transcription, DNA-dependent)
g8410.t1	PHI:144	CHT42	reduced_virulence	O59928_HYPVI	PF01476.18	LysM	Domain	GO:0005975,(carbohydrate metabolic process)	GO:0004553,(hydrolase activity, hydrolyzing O-glycosyl compounds)GO:0008061,(chitin binding)
g8756.t1	PHI:199	AOX1	reduced_virulence	Q9P304_CLAFU	PF05199.11	GMC_oxred_C	Domain	GO:0055114,(oxidation-reduction process)	GO:0050660,(flavin adenine dinucleotide binding)GO:0016614,(oxidoreductase activity, acting on CH-OH group of donors)
g8905.t1	PHI:2022	BUF1	loss_of_pathogenicity	O93802_ALTAL	PF13561.4	adh_short_C2	Domain	GO:0008152,(metabolic process)	GO:0016491,(oxidoreductase activity)
