# Supplementary material for: Genomics and Comparative Genomic Analyses Provide Insight into the Taxonomy and Pathogenic Potential of Novel Emmonsia Pathogens
Source: Front Cell Infect Microbiol. 2017 Mar 31;7:105. doi: 10.3389/fcimb.2017.00105 (PMC5374152; doi:10.3389/fcimb.2017.00105)
Supplement: Supplementary file 16 [file Datasheet17.xls]

## Sheet: CAC2015a的PHI和DFVF交集
Supplementary Data 17. Gene families putatively involved in pathogenicity in CAC2015a shared by PHI and DFVF database.
Gene ID	PHI Accession	Description	Phenotype	UniProt ID	Pfam HMM Accession	Pfam HMM Name	Pfam Type	Gene ontology (biological process)	Gene ontology (molecular function)	Gene ontology (cellular component)
rna2666	PHI:4638	Fbp1	reduced_virulence	TUP1_CANAL	PF00400.30	WD40	Repeat	GO:0005515,(protein binding)
rna1546	PHI:4230	abcB	reduced_virulence	Q96VL9_BOTFU	PF00005.25	ABC_tran	Domain	GO:0016887,(ATPase activity)GO:0005524,(ATP binding)
rna4973	PHI:4736	MoYpt7	loss_of_pathogenicity	Q59X89_CANAL	PF00071.20	Ras	Domain	GO:0005525,(GTP binding)GO:0003924,(GTPase activity)
rna5282	PHI:3088	CPK2	mixed outcome	Q01143_MAGGR	PF00069.23	Pkinase	Domain	GO:0005524,(ATP binding)GO:0004672,(protein kinase activity)
rna5121	PHI:100	ADR1	loss_of_pathogenicity	Q99079_USTMD	PF13095.4	FTA2	Family	GO:0016773,(phosphotransferase activity, alcohol group as acceptor)GO:0004672,(protein kinase activity)GO:0005524,(ATP binding)	GO:0016020,(membrane)
rna3594	PHI:508	AFT1	loss_of_pathogenicity	Q96VB5_ALTAL	PF00501.26	AMP-binding	Family	GO:0003824,(catalytic activity)
rna4145	PHI:4244	FgOS-2	reduced_virulence	Q8J0I5_CLAPU	PF00170.19	bZIP_1	Family	GO:0003677,(DNA binding)GO:0003700,(sequence-specific DNA binding transcription factor activity)GO:0046873,(metal ion transmembrane transporter activity)GO:0043565,(sequence-specific DNA binding)	GO:0000445,(THO complex part of transcription export complex)GO:0005634,(nucleus)GO:0016020,(membrane)
rna3798	PHI:26	CaMDR1	reduced_virulence	Q5ABU7_CANAL	PF07690.14	MFS_1	Family	GO:0022857,(transmembrane transporter activity)	GO:0016021,(integral to membrane)
rna3126	PHI:2034	MFP1	reduced_virulence	Q59JX6_CANAL	PF00106.23	adh_short	Domain	GO:0004488,(methylenetetrahydrofolate dehydrogenase (NADP+) activity)GO:0003824,(catalytic activity)
rna5124	PHI:423	VAD1	reduced_virulence	DHH1_CRYNV	PF00271.29	Helicase_C	Family	GO:0005524,(ATP binding)GO:0004812,(aminoacyl-tRNA ligase activity)GO:0003676,(nucleic acid binding)GO:0000166,(nucleotide binding)
rna3497	PHI:423	VAD1	reduced_virulence	DHH1_CRYNV	PF00270.27	DEAD	Domain	GO:0003676,(nucleic acid binding)GO:0005524,(ATP binding)GO:0016787,(hydrolase activity)GO:0003677,(DNA binding)GO:0008026,(ATP-dependent helicase activity)
rna6201	PHI:2911	Ss-pth2	reduced_virulence	O42620_MAGGR	PF00755.18	Carn_acyltransf	Family	GO:0016746,(transferase activity, transferring acyl groups)
rna6827	PHI:2178	MoSFl1	reduced_virulence	Q5A4X5_CANAL	PF00447.15	HSF_DNA-bind	Domain	GO:0043565,(sequence-specific DNA binding)GO:0003700,(sequence-specific DNA binding transcription factor activity)	GO:0005634,(nucleus)
rna4869	PHI:807	MGG_06951	reduced_virulence	A4R1F0_MAGO7	PF01435.16	Peptidase_M48	Domain	GO:0004222,(metalloendopeptidase activity)
rna5771	PHI:424	PCK1	reduced_virulence	F5HAA8_CRYNB	PF01293.18	PEPCK_ATP	Family	GO:0005524,(ATP binding)GO:0004612,(phosphoenolpyruvate carboxykinase (ATP) activity)
rna6	PHI:1046	CTB5	reduced_virulence	A0ST43_CERNC	PF01565.21	FAD_binding_4	Domain	GO:0050660,(flavin adenine dinucleotide binding)GO:0016491,(oxidoreductase activity)
rna4423	PHI:2267	Mls1	loss_of_pathogenicity	Q5J4D6_PHAND	PF01274.20	Malate_synthase	Family	GO:0004474,(malate synthase activity)
rna2325	PHI:4230	abcB	reduced_virulence	Q96VL9_BOTFU	PF00005.25	ABC_tran	Domain	GO:0016887,(ATPase activity)GO:0005524,(ATP binding)
rna3352	PHI:504	LEU2	reduced_virulence	Q5AFI8_CANAL	PF00180.18	Iso_dh	Domain	GO:0016616,(oxidoreductase activity, acting on the CH-OH group of donors, NAD or NADP as acceptor)
rna7648	PHI:144	CHT42	reduced_virulence	O59928_HYPVI	PF00704.26	Glyco_hydro_18	Domain	GO:0004553,(hydrolase activity, hydrolyzing O-glycosyl compounds)
rna8650	PHI:1051	CTB3	reduced_virulence	Q2I0M6_CERNC	PF00891.16	Methyltransf_2	Family	GO:0008171,(O-methyltransferase activity)
rna5966	PHI:210	CAP1	loss_of_pathogenicity	Q5A6P9_CANAL	PF01213.17	CAP_N	Family	GO:0003779,(actin binding)
rna7089	PHI:5554	LmABCB3	reduced_virulence	Q3Y5V5_MAGGR	PF00005.25	ABC_tran	Domain	GO:0016301,(kinase activity)GO:0016887,(ATPase activity)GO:0003924,(GTPase activity)GO:0005525,(GTP binding)GO:0005524,(ATP binding)
